# Supplementary material for: Unmasking of molecular players: proteomic profiling of vitreous humor in pathologic myopia
Source: BMC Ophthalmol. 2024 Aug 19;24:352. doi: 10.1186/s12886-024-03584-6 (PMC11334356; doi:10.1186/s12886-024-03584-6)
Supplement: Supplementary file 1 — Supplementary Material 1 [file 12886_2024_3584_MOESM1_ESM.xlsx]

## Sheet: PMvscontrol
Supplementary Table 1: Patient characteristics
MH_PM: Macular Hole with Pathologic Mopia; MRS_PM: Myopic retinoschisis; MH: Macular Hole; ERM: Idiopathic Epiretinal Membrane
SE: Spherical Equivalent; AL: Axial Length
Sex: 1, male; 2, female
Laterality: 1, right; 2, left
Posterior staphyloma: 0, no; 1, have posterior staphyloma
Choroidal neovascularization: 0, no; 1, have choroidal neovascularization
Categories of myopic maculopathy: 0, no myopic retinal degenerative lesion; 1, tessellated fundus; 2, diffuse chorioretinal atrophy; 3, patchy chorioretinal atrophy; 4, macular atrophy
Label	Age	Sex	Laterality	Best corrected visual acuity	SE of surgical eye (D)	AL of surgical eye (mm)	Posterior staphyloma	Choroidal neovascularization	Categories of myopic maculopathy
MH_PM_1	33	1	2	0.1	-12	30.11	1	0	3
MRS_PM_1	66	2	2	0.12	-19	31.39	1	0	4
MH_PM_2	53	2	2	0.08	-28	33.53	0	0	4
MH_PM_3	77	2	2	0.05	-15	29.06	0	1	4
MRS_PM_2	67	2	1	0.05	-11.125	27.79	0	0	2
MH_1	58	1	2	0.1	-2.25	24.81	0	0	0
MH_2	61	2	2	0.1	-0.125	22.15	0	0	0
ERM_1	70	1	2	0.15	-3.5	23.13	0	0	0
ERM_2	71	2	1	0.6	1.75	22.49	0	0	0
MH_3	75	2	1	0.2	0.5	23.32	0	0	0
