# Supplementary material for: Unmasking of molecular players: proteomic profiling of vitreous humor in pathologic myopia
Source: BMC Ophthalmol. 2024 Aug 19;24:352. doi: 10.1186/s12886-024-03584-6 (PMC11334356; doi:10.1186/s12886-024-03584-6)
Supplement: Supplementary file 2 — Supplementary Material 2 [file 12886_2024_3584_MOESM2_ESM.xlsx]

## Sheet: Summary
Supplementary Table 2: Basic analysis
PM: Pathologic myopia
Header line description of table 2.1			Table 2.1. MS/MS spectrum database search analysis summary
Total spectrum	Number of spectrum produced by mass spectrometer		Total spectrums	Matched spectrums	Peptides	Unique peptides	Identified proteins	Comparable proteins
Matched spectrum	Number of spectrum matched with alignment protein		975312	158305	6464	6269	1048	751
Peptides	Number of peptides which spectrum hit
Unique peptides	Number of unique peptides which spectrums hit
Identified proteins	Number of proteins detected by spectrum search analysis		Table 2.2. Differentially expressed protein summary
Comparable proteins	Number of proteins comparable		Compare group	Regulated type	fold change >1.2	fold change >1.3	fold change >1.5	fold change >2
			PM/control	Up-regulated	43	42	39	27
Header line description of worksheet "Protein_quant"				Down-regulated	51	50	38	9
Protein accession	Protein accession number of database used for search
Protein description	Protein functional description
Gene name	Name of the gene associated to the protein sequence
MW [kDa]	Protein molecular weight, unit [kDa]
Coverage [%]	Percent of identified peptide sequence covering in protein sequence
Peptides	Number of peptides which spectrums hit
Unique peptides	Number of unique peptides which spectrums hit
Razor + unique peptides	Number of razor and unique peptides which spectrums hit
PSMs	Number of spectrum which protein matched
Header line description of worksheet "Peptide_quant"
Sequence	Identified peptide amino acid sequence
Protein accession	Protein accession number of database used for search
Protein description	Protein functional description
Charge	The charge-state of the peptide
m/z	The recalibrated mass-over-charge value of the peptide
Mass error [ppm]	Parts per million ratio of peptide mass error between the theory and practice
PEP	The maximal posterior error probability for peptides
Length	Identified peptide amino acid length
Unique [yes/no]	The peptide is or no unique to a single protein group
Experiment	Sample name of identified peptide produced by
Intensity	Ionic signal intensity of identified peptide

## Sheet: Protein_quant
Protein accession	Protein description	Gene name	Coverage [%]	Peptides	PSMs	Unique Peptides	Razor + unique peptides	MW [kDa]	Intensity MH_PM_1	Intensity MRS_PM_1	Intensity MH_PM_2	Intensity MH_PM_3	Intensity MRS_PM_2	Intensity MH_1	Intensity MH_2	Intensity ERM_1	Intensity ERM_2	Intensity MH_3	MH_PM_1	MRS_PM_1	MH_PM_2	MH_PM_3	MRS_PM_2	MH_1	MH_2	ERM_1	ERM_2	MH_3	MRS_PM/ERM Ratio	MRS_PM/ERM CV	PM/control Ratio	PM/control P value	MH_PM/MH Ratio	MH_PM/MH P value
P16035	Metalloproteinase inhibitor 2 OS=Homo sapiens OX=9606 GN=TIMP2 PE=1 SV=2	TIMP2	15	4	49	4	4	24.4	3.40655e+06	3.94178e+06	3.17695e+06	2.54747e+06	6.13742e+06	5.36645e+06	5.29227e+06	2.85025e+06	2.66121e+06	3.56563e+06	1.0821	1.4323	1.32044	0.758302	1.09796	1.06262	1.32908	1.02132	1.07537	1.01281	1.23871	0.186869	1.03452	0.896163	0.92843	0.638736
Q8TAG5	V-set and transmembrane domain-containing protein 2A OS=Homo sapiens OX=9606 GN=VSTM2A PE=1 SV=3	VSTM2A	18	2	13	2	2	25.8	42058.4			1.32836e+06	1.96081e+06	2.88835e+06	2.04009e+06	1.54748e+06	1.13232e+06	1.83203e+06	0.0325923			0.964631	0.855746	1.39525	1.24988	1.35275	1.11625	1.2695	0.632599		0.483783	0.12517	0.382115	0.448119
P62328	Thymosin beta-4 OS=Homo sapiens OX=9606 GN=TMSB4X PE=1 SV=2	TMSB4X	27	1	12	1	1	5.1	1.51272e+06	3.22938e+06	4.93349e+06	1.06463e+06	4.56178e+06	3.38909e+06	1.83437e+06	1.68676e+06	728654	2.1952e+06
P25311	Zinc-alpha-2-glycoprotein OS=Homo sapiens OX=9606 GN=AZGP1 PE=1 SV=2	AZGP1	42	16	343	16	16	34.2	7.30962e+07	8.10699e+07	5.2273e+07	3.09626e+07	2.33716e+07	3.50904e+07	3.45186e+07	5.81123e+07	5.46815e+07	2.79675e+07	1.91935	2.43506	1.79596	0.761869	0.345618	0.574365	0.716592	1.7213	1.82653	0.656678	0.807726	1.06266	1.3207	0.675908	2.29878	0.0674924
O95980	Reversion-inducing cysteine-rich protein with Kazal motifs OS=Homo sapiens OX=9606 GN=RECK PE=1 SV=1	RECK	2	2	4	2	2	106.4	116648		38326.5	44970.9	195013	190060	153693			139390	1.15039		0.494565	0.415605	1.08313	1.16841	1.19834			1.22924			0.655664	0.141297	0.573015	0.103407
Q32P51	Heterogeneous nuclear ribonucleoprotein A1-like 2 OS=Homo sapiens OX=9606 GN=HNRNPA1L2 PE=2 SV=2	HNRNPA1L2	3	1	1	1	1	34.2				442559
P24821	Tenascin OS=Homo sapiens OX=9606 GN=TNC PE=1 SV=3	TNC	18	24	155	24	24	240.7	3.79186e+07	4.07916e+06	6.11882e+06	3.30163e+06	8.17945e+06	1.16983e+07	4.55917e+06	2.49626e+06	3.69772e+06	1.77861e+06	5.596	0.68863	1.18155	0.4566	0.679828	1.07619	0.531948	0.415571	0.694205	0.234717	1.64648	0.00909608	2.91354	0.194818	3.92551	0.290642
P10586	Receptor-type tyrosine-protein phosphatase F OS=Homo sapiens OX=9606 GN=PTPRF PE=1 SV=2	PTPRF	6	8	28	6	6	212.7	361505	50402.5		434187	1.26229e+06	1.17666e+06	1.58147e+06	64262.1	49061.1	1.1759e+06	0.653869	0.104284		0.735929	1.28583	1.32668	2.26149	0.131117	0.112886	1.90188	5.30105	1.20203	0.606011	0.836766	0.379723	0.019777
P05060	Secretogranin-1 OS=Homo sapiens OX=9606 GN=CHGB PE=1 SV=2	CHGB	45	28	254	28	28	78.2	1.13114e+07	8.45551e+06	1.08356e+07	1.06021e+07	3.37165e+07	3.68117e+07	3.58447e+07	1.00865e+07	1.09939e+07	2.85485e+07	0.709591	0.606766	0.889418	0.623254	1.1912	1.43952	1.77777	0.713773	0.87735	1.60145	1.25948	0.459693	0.627194	0.0791336	0.461171	0.00291321
P13521	Secretogranin-2 OS=Homo sapiens OX=9606 GN=SCG2 PE=1 SV=2	SCG2	28	14	184	14	14	70.9	5.15765e+06	4.80176e+06	5.26964e+06	6.69748e+06	1.59753e+07	1.44225e+07	1.3508e+07	6.0435e+06	5.94194e+06	9.77758e+06	0.728423	0.775751	0.973805	0.886392	1.27066	1.26974	1.50828	0.96283	1.06755	1.23482	1.06271	0.342018	0.766982	0.0594524	0.645086	0.0140615
Q8WXD2	Secretogranin-3 OS=Homo sapiens OX=9606 GN=SCG3 PE=1 SV=3	SCG3	32	15	225	15	15	53	1.80714e+07	1.18979e+07	9.9641e+06	1.31615e+07	4.17725e+07	2.9348e+07	2.57888e+07	1.13904e+07	1.17711e+07	1.47874e+07	1.18948	0.895823	0.858146	0.811803	1.54847	1.20415	1.342	0.84573	0.985617	0.87035	1.44508	0.377608	1.01065	0.979862	0.836944	0.374086
Q92854	Semaphorin-4D OS=Homo sapiens OX=9606 GN=SEMA4D PE=1 SV=1	SEMA4D	4	2	6	2	2	96.1				96335.8	144054	125766	148175			101338				0.906999	0.815097	0.787658	1.17698			0.910436			0.898461	0.589091	0.946409
O75326	Semaphorin-7A OS=Homo sapiens OX=9606 GN=SEMA7A PE=1 SV=1	SEMA7A	40	23	354	23	23	74.8	2.47344e+07	1.81556e+07	1.11602e+07	2.77098e+07	6.58983e+07	7.76978e+07	5.36005e+07	3.72721e+07	2.59581e+07	4.91895e+07	0.781845	0.656476	0.461582	0.820794	1.17312	1.53097	1.33951	1.32902	1.04381	1.39037	0.688325	0.399347	0.586977	0.00853349	0.484462	0.0160871
P22531	Small proline-rich protein 2E OS=Homo sapiens OX=9606 GN=SPRR2E PE=2 SV=2	SPRR2E	36	2	4	1	2	7.9				1.24916e+06
P35326	Small proline-rich protein 2A OS=Homo sapiens OX=9606 GN=SPRR2A PE=1 SV=1	SPRR2A	36	2	6	1	1	8				585531
Q9H2S6	Tenomodulin OS=Homo sapiens OX=9606 GN=TNMD PE=1 SV=1	TNMD	6	1	2	1	1	37.1
Q12931	Heat shock protein 75 kDa, mitochondrial OS=Homo sapiens OX=9606 GN=TRAP1 PE=1 SV=3	TRAP1	2	1	2	1	1	80.1
P00747	Plasminogen OS=Homo sapiens OX=9606 GN=PLG PE=1 SV=2	PLG	64	43	956	43	43	90.5	2.1283e+08	3.36406e+08	2.07071e+08	1.29535e+08	1.0355e+08	1.62368e+08	1.13519e+08	2.5944e+08	3.10589e+08	1.33467e+08	1.33736	2.41808	1.70253	0.76276	0.366452	0.635999	0.563954	1.83901	2.48274	0.749949	0.757075	1.04198	1.05031	0.922088	1.95018	0.0690093
P01833	Polymeric immunoglobulin receptor OS=Homo sapiens OX=9606 GN=PIGR PE=1 SV=4	PIGR	2	1	2	1	1	83.2	9012.82	14662.4	15225.4	21604.2	2956.29		8123.28	20541.8	16707.6	45897.6
Q14515	SPARC-like protein 1 OS=Homo sapiens OX=9606 GN=SPARCL1 PE=1 SV=2	SPARCL1	43	21	309	21	21	75.2	2.67711e+07	2.06901e+07	2.26287e+07	2.81214e+07	7.79445e+07	5.63516e+07	5.46626e+07	2.84784e+07	2.25324e+07	3.67525e+07	0.883336	0.780928	0.976961	0.869518	1.44842	1.15906	1.42596	1.05999	0.945788	1.08439	1.05158	0.42343	0.873831	0.270124	0.743938	0.0323202
P10646	Tissue factor pathway inhibitor OS=Homo sapiens OX=9606 GN=TFPI PE=1 SV=1	TFPI	7	1	3	1	1	35	170508				536711	542800	396749	195438	270379	420301
O95497	Pantetheinase OS=Homo sapiens OX=9606 GN=VNN1 PE=1 SV=2	VNN1	2	1	1	1	1	57	34065.9	91177.6	70925.2	79517.6	25885.2	22283.6	25176.6	32230.7	79410.9	23886.4
P35542	Serum amyloid A-4 protein OS=Homo sapiens OX=9606 GN=SAA4 PE=1 SV=2	SAA4	33	4	89	4	4	14.7	5.93613e+06	1.07236e+07	4.59706e+06	3.15149e+06	3.63417e+06	3.31721e+06	4.3191e+06	7.88482e+06	6.84647e+06	6.7136e+06	1.28559	2.6566	1.30268	0.639581	0.443254	0.447827	0.739519	1.92627	1.88622	1.30015	0.804625	1.00977	1.0044	0.920918	1.29763	0.476653
A8MV23	Serpin E3 OS=Homo sapiens OX=9606 GN=SERPINE3 PE=2 SV=2	SERPINE3	16	5	75	5	5	46.9	5.38731e+06	2.8407e+06	2.65711e+06	1.63226e+06	5.69221e+06	8.21282e+06	5.05769e+06	2.78171e+06	4.56995e+06	1.70368e+06	1.64418	0.991731	1.06108	0.466821	0.978381	1.56246	1.22036	0.957678	1.77426	0.464948	1.02859	0.0095827	0.85994	0.689762	0.976694	0.959414
Q7Z7H5	Transmembrane emp24 domain-containing protein 4 OS=Homo sapiens OX=9606 GN=TMED4 PE=1 SV=1	TMED4	7	1	3	1	1	25.9
P78539	Sushi repeat-containing protein SRPX OS=Homo sapiens OX=9606 GN=SRPX PE=1 SV=1	SRPX	4	2	10	2	2	51.5		119202		335527	220716	364350	72954.4	53672.7	459060	265174		0.713778		1.64589	0.650689	1.18891	0.301926	0.316937	3.05695	1.24125	2.15259	0.0653891	0.821696	0.904905	1.80728
P63313	Thymosin beta-10 OS=Homo sapiens OX=9606 GN=TMSB10 PE=1 SV=2	TMSB10	34	1	9	1	1	5	78570.8	832254	1.52354e+06	739706	1.16569e+06	1.11147e+06	396253	589928
O00584	Ribonuclease T2 OS=Homo sapiens OX=9606 GN=RNASET2 PE=1 SV=2	RNASET2	29	6	47	6	6	29.5	4.27955e+06	2.89694e+06	4.66353e+06	3.6641e+06	8.07306e+06	6.84207e+06	7.04061e+06	1.91237e+06	1.6022e+06	3.85718e+06	1.18094	0.914446	1.68385	0.947499	1.25463	1.17694	1.53602	0.595292	0.562436	0.951782	1.82186	0.221797	1.24031	0.269822	1.04026	0.896005
Q8IW75	Serpin A12 OS=Homo sapiens OX=9606 GN=SERPINA12 PE=1 SV=1	SERPINA12	5	2	2	2	2	47.1				540984										1.1593
O00391	Sulfhydryl oxidase 1 OS=Homo sapiens OX=9606 GN=QSOX1 PE=1 SV=3	QSOX1	22	14	161	14	14	82.5	8.28834e+06	6.13509e+06	6.07334e+06	6.37631e+06	1.63099e+07	1.34885e+07	9.96389e+06	6.26695e+06	4.417e+06	5.9613e+06	1.23122	1.04251	1.18047	0.887608	1.36449	1.24903	1.17019	1.05016	0.834688	0.791862	1.14602	0.189176	1.11978	0.34018	1.02747	0.846778
P30050	60S ribosomal protein L12 OS=Homo sapiens OX=9606 GN=RPL12 PE=1 SV=1	RPL12	10	1	1	1	1	17.8				117606
Q9UIV8	Serpin B13 OS=Homo sapiens OX=9606 GN=SERPINB13 PE=1 SV=2	SERPINB13	5	1	1	1	1	44.2	216190		173508	295019	132620
P61088	Ubiquitin-conjugating enzyme E2 N OS=Homo sapiens OX=9606 GN=UBE2N PE=1 SV=1	UBE2N	20	2	4	2	2	17.1	39671.3	41355.1	41475.7	153062	101166	75289.8	49480.5	32103	23809.5	38316.2	0.823836	0.982388	1.12698	2.97861	1.18318	0.974629	0.812374	0.752036	0.628987	0.711518	1.4398	0.131124	1.82882	0.0669658	1.97294	0.25304
P10599	Thioredoxin OS=Homo sapiens OX=9606 GN=TXN PE=1 SV=3	TXN	32	3	15	3	3	11.7	172706		200443	3.09673e+06	289623	176114	206665	179011	208169	219197	0.404941		0.614942	6.8041	0.382443	0.257406	0.383099	0.473472	0.62091	0.459576	0.807741		4.67451	0.264526	7.11219	0.249037
P07437	Tubulin beta chain OS=Homo sapiens OX=9606 GN=TUBB PE=1 SV=2	TUBB	12	5	7	1	1	49.6	170046	368685	166527	200772	252057	107409	88210.6		255936	148969
P06454	Prothymosin alpha OS=Homo sapiens OX=9606 GN=PTMA PE=1 SV=2	PTMA	13	1	1	1	1	12.2	1521.93		72606.8	1835.64	3824.53	27737	7976.72		1717.19	44434.2
Q9H8L6	Multimerin-2 OS=Homo sapiens OX=9606 GN=MMRN2 PE=1 SV=2	MMRN2	1	1	3	1	1	104.3
Q7Z406	Myosin-14 OS=Homo sapiens OX=9606 GN=MYH14 PE=1 SV=2	MYH14	1	2	2	1	1	227.7
O14773	Tripeptidyl-peptidase 1 OS=Homo sapiens OX=9606 GN=TPP1 PE=1 SV=2	TPP1	30	11	203	11	11	61.2	3.54165e+07	1.77202e+07	2.20323e+07	2.68922e+07	5.72569e+07	6.2071e+07	7.32202e+07	1.83692e+07	1.73556e+07	3.82382e+07	1.18876	0.680377	0.967631	0.845861	1.08235	1.29873	1.94303	0.69552	0.741068	1.1477	1.2672	0.322497	0.817876	0.510647	0.68397	0.124108
P35443	Thrombospondin-4 OS=Homo sapiens OX=9606 GN=THBS4 PE=1 SV=2	THBS4	4	2	5	2	2	105.8	240570	202943	58444.4	172497	284507	81293.6	171300	64122.9	284505	65908.1	1.83025	1.76617	0.581796	1.22979	1.21902	0.385536	1.03035	0.550314	2.75351	0.448381	2.71226	0.259209	1.2823	0.290746	1.9535	0.217004
P78563	Double-stranded RNA-specific editase 1 OS=Homo sapiens OX=9606 GN=ADARB1 PE=1 SV=1	ADARB1	1	1	5	1	1	80.7	128603		91691.6		65517.7	59447.4		514400	174932
P61812	Transforming growth factor beta-2 proprotein OS=Homo sapiens OX=9606 GN=TGFB2 PE=1 SV=1	TGFB2	18	6	68	6	6	47.7	1.87093e+06	799131	943844	1.0788e+06	2.5352e+06	2.45298e+06	2.34594e+06	723753	609259	1.8994e+06	1.51684	0.741119	1.00124	0.819601	1.15755	1.23969	1.50368	0.661911	0.628362	1.37701	1.43424	0.310179	0.967786	0.99985	0.810042	0.272319
Q8IWU5	Extracellular sulfatase Sulf-2 OS=Homo sapiens OX=9606 GN=SULF2 PE=1 SV=1	SULF2	3	2	39	2	2	100.4	1.64304e+06	735743	1.00807e+06	778114	2.17022e+06	1.91665e+06	1.56414e+06	480839	745996	1.60269e+06	1.60741	0.823365	1.29041	0.71335	1.19572	1.16885	1.20979	0.530647	0.928412	1.40206	1.90248	0.260807	1.07453	0.733426	0.955159	0.715196
Q92752	Tenascin-R OS=Homo sapiens OX=9606 GN=TNR PE=1 SV=3	TNR	16	16	102	16	16	149.5	1.71672e+06	1.98051e+06	811691	4.59605e+06	1.04152e+07	7.31679e+06	1.1375e+07	3.19561e+06	3.22733e+06	4.24013e+06	0.434536	0.573447	0.268829	1.09017	1.48472	1.15448	2.27633	0.912451	1.03919	0.95972	1.12782	0.626155	0.607315	0.115891	0.408501	0.110731
P08670	Vimentin OS=Homo sapiens OX=9606 GN=VIM PE=1 SV=4	VIM	39	17	116	16	16	53.6	2.25535e+06	1.33974e+07	6.90647e+06	3.44546e+06	1.40802e+07	6454222	271857	1.93251e+06	397627	651216	0.560356	3.80769	2.24525	0.802195	1.97019	0.999618	0.053401	0.541628	0.125677	0.144682	5.33381	0.449752	5.03253	0.0166578	3.01228	0.164299
P42785	Lysosomal Pro-X carboxypeptidase OS=Homo sapiens OX=9606 GN=PRCP PE=1 SV=1	PRCP	9	4	17	4	4	55.8	733631	630739	428352	1.00131e+06	1.18366e+06	1.32312e+06	366194	812826	406321	984146	1.15319	1.13413	0.881012	1.47493	1.04785	1.29647	0.455084	1.44128	0.812493	1.38331	0.756957	0.0559191	1.05613	0.611239	1.11939	0.630767
Q86XP0	Cytosolic phospholipase A2 delta OS=Homo sapiens OX=9606 GN=PLA2G4D PE=1 SV=2	PLA2G4D	4	3	3	3	3	91.9			136046	1.19856e+06					47202.3				0.478113	3.01668					0.161279				10.8346
P00491	Purine nucleoside phosphorylase OS=Homo sapiens OX=9606 GN=PNP PE=1 SV=2	PNP	7	1	1	1	1	32.1				193122
P13797	Plastin-3 OS=Homo sapiens OX=9606 GN=PLS3 PE=1 SV=4	PLS3	5	3	9	1	1	70.8
Q15286	Ras-related protein Rab-35 OS=Homo sapiens OX=9606 GN=RAB35 PE=1 SV=1	RAB35	11	2	6	2	2	23	149206	209851	75565.4	1.53594e+06	443499	451528		142008		73324.2	0.479302	0.771121	0.317617	4.62359	0.80235	0.904163		0.514593		0.210625	1.52885	0.0280682	2.57545	0.40805	3.24158	0.595879
Q86SG5	Protein S100-A7A OS=Homo sapiens OX=9606 GN=S100A7A PE=1 SV=3	S100A7A	35	4	17	1	1	11.3				7.21519e+06				1.10213e+06		470543
Q5SY68	Protein S100-A7-like 2 OS=Homo sapiens OX=9606 GN=S100A7L2 PE=1 SV=1	S100A7L2	12	1	1	1	1	11.3	626837	551332	583805	1.34897e+06	1.34142e+06	1817878	1.09646e+06	769454	598888	1.57947e+06
Q9ULF5	Zinc transporter ZIP10 OS=Homo sapiens OX=9606 GN=SLC39A10 PE=1 SV=2	SLC39A10	2	1	3	1	1	94.1	48067.6	56193.6	57926.8	43634.4	104253	114331	60901.6	70387.4	38473.3
P23246	Splicing factor, proline- and glutamine-rich OS=Homo sapiens OX=9606 GN=SFPQ PE=1 SV=2	SFPQ	1	1	1	1	1	76.1			24021.3	79183.7	24658.4
Q6FHJ7	Secreted frizzled-related protein 4 OS=Homo sapiens OX=9606 GN=SFRP4 PE=1 SV=2	SFRP4	16	4	15	4	4	39.8	278430	116049	174354	346865	648440	405329	229544			220638	1.13885	0.542977	0.933131	1.32952	1.49372	1.03347	0.742294			0.806994			1.26335	0.479291	1.317	0.126234
Q96JF0	Beta-galactoside alpha-2,6-sialyltransferase 2 OS=Homo sapiens OX=9606 GN=ST6GAL2 PE=1 SV=2	ST6GAL2	2	1	2	1	1	60.1	62398.8		86376.7	41368.4	210328	240150	157314	67072.7	54873.7	169256
P03973	Antileukoproteinase OS=Homo sapiens OX=9606 GN=SLPI PE=1 SV=2	SLPI	9	1	8	1	1	14.3	152107	146723	265444	142516	157512	186377	196684	62322.7		139969
P78324	Tyrosine-protein phosphatase non-receptor type substrate 1 OS=Homo sapiens OX=9606 GN=SIRPA PE=1 SV=2	SIRPA	15	5	26	5	5	54.9	5.12102e+06	6.07582e+06	3.44839e+06	3.69327e+06	2.4975e+06	5.00755e+06	3.02102e+06	8.40864e+06	7.80355e+06	2.7787e+06	1.32385	1.7967	1.16642	0.894696	0.363611	0.80695	0.617439	2.45209	2.56626	0.642336	0.440504	0.93815	0.78267	0.713072	1.63784	0.0267114
Q92673	Sortilin-related receptor OS=Homo sapiens OX=9606 GN=SORL1 PE=1 SV=2	SORL1	7	11	35	11	11	248.3	639047	243302	272097	685787	1.86102e+06	1.43419e+06	1.64631e+06	474089	299428	778504	0.948647	0.413149	0.52851	0.953988	1.55586	1.32714	1.93216	0.793889	0.565446	1.03341	1.24011	0.820737	0.778508	0.416766	0.566343	0.0996665
Q53EL9	Seizure protein 6 homolog OS=Homo sapiens OX=9606 GN=SEZ6 PE=1 SV=2	SEZ6	21	15	207	15	15	107.4	8.58991e+06	6.0766e+06	4.83797e+06	1.22926e+07	2.73976e+07	3.00047e+07	2.19669e+07	1.28328e+07	1.06255e+07	2.10313e+07	0.68271	0.552456	0.503118	0.91553	1.22633	1.48654	1.3803	1.15053	1.0743	1.4947	0.773029	0.535762	0.589118	0.0119505	0.481793	0.0122064
Q9HCY8	Protein S100-A14 OS=Homo sapiens OX=9606 GN=S100A14 PE=1 SV=1	S100A14	19	1	1	1	1	11.7	80166.4			383798						103751
Q13228	Methanethiol oxidase OS=Homo sapiens OX=9606 GN=SELENBP1 PE=1 SV=2	SELENBP1	22	8	35	8	8	52.4	1.85238e+06	590778	295480	467691	2.37455e+06	1.69647e+06	2.85152e+06	605528	418444	2.37012e+06	1.69462	0.618238	0.353695	0.400944	1.22341	0.967446	2.06242	0.624892	0.486975	1.93888	1.47357	0.464715	0.70567	0.402988	0.492933	0.172381
Q5JRA6	Transport and Golgi organization protein 1 homolog OS=Homo sapiens OX=9606 GN=MIA3 PE=1 SV=1	MIA3	1	2	16	2	2	213.6	103295	74919.7	97180.6	157146	228855	231258	221849	149135	151230	168790	0.806924	0.66948	0.993323	1.15037	1.00684	1.12613	1.37015	1.31419	1.50285	1.17906	0.637776	0.284614	0.712672	0.0119683	0.802817	0.128998
P17987	T-complex protein 1 subunit alpha OS=Homo sapiens OX=9606 GN=TCP1 PE=1 SV=1	TCP1	4	2	2	2	2	60.3				403056										1.1593
O43493	Trans-Golgi network integral membrane protein 2 OS=Homo sapiens OX=9606 GN=TGOLN2 PE=1 SV=4	TGOLN2	10	3	8	3	3	45.9		7906.64	50012.8	18540.9	101504	160706	153167	12220.6	6562.08	584493		0.0919555	0.66533	0.176649	0.581202	1.01852	1.23118	0.140158	0.0848722	5.31392	2.40142	1.02784	0.243164	0.452589	0.166979	0.134346
Q13214	Semaphorin-3B OS=Homo sapiens OX=9606 GN=SEMA3B PE=1 SV=1	SEMA3B	18	10	68	10	10	83.1	2.93339e+06	1.49362e+06	1.9799e+06	1.83937e+06	2.51947e+06	2.75e+06	3.55137e+06	864506	947177	1.94355e+06	1.74282	1.01511	1.53916	1.02408	0.843027	1.01849	1.66816	0.579402	0.715884	1.03256	1.6035	0.130971	1.22928	0.331806	1.15779	0.548292
Q14563	Semaphorin-3A OS=Homo sapiens OX=9606 GN=SEMA3A PE=1 SV=1	SEMA3A	13	7	37	7	7	88.8	1.18856e+06	627642	548508	606854	2.40093e+06	2.69035e+06	1.92506e+06	687914	818485	1.37062e+06	1.14295	0.690411	0.690156	0.546856	1.30027	1.6127	1.46356	0.746224	1.00125	1.17859	1.33384	0.433256	0.728159	0.156752	0.559353	0.0583619
Q13275	Semaphorin-3F OS=Homo sapiens OX=9606 GN=SEMA3F PE=2 SV=2	SEMA3F	26	16	104	16	16	88.3	2.55473e+06	1.67105e+06	1.37529e+06	3.45703e+06	5.81206e+06	7.88211e+06	5.28989e+06	2.5845e+06	1.97408e+06	3.16144e+06	0.883761	0.661254	0.622504	1.12066	1.13232	1.69969	1.44675	1.00854	0.868724	0.977942	0.889189	0.37143	0.736547	0.129845	0.636925	0.127916
P42224	Signal transducer and activator of transcription 1-alpha/beta OS=Homo sapiens OX=9606 GN=STAT1 PE=1 SV=2	STAT1	2	1	1	1	1	87.3				89269.5
O76061	Stanniocalcin-2 OS=Homo sapiens OX=9606 GN=STC2 PE=1 SV=1	STC2	20	5	34	5	5	33.2	610904	418130	404077	1.21656e+06	3.35063e+06	1.77828e+06	1.88871e+06	746014	380362	2.36082e+06	0.57453	0.449822	0.497235	1.07215	1.77466	1.04251	1.40431	0.791435	0.455055	1.98537	1.40534	0.842265	0.769263	0.445868	0.483716	0.0669749
Q16563	Synaptophysin-like protein 1 OS=Homo sapiens OX=9606 GN=SYPL1 PE=1 SV=1	SYPL1	4	1	1	1	1	28.5				483449	166116	142115
P22735	Protein-glutamine gamma-glutamyltransferase K OS=Homo sapiens OX=9606 GN=TGM1 PE=1 SV=4	TGM1	4	3	4	3	3	89.7				607722										1.1593
Q9Y5W5	Wnt inhibitory factor 1 OS=Homo sapiens OX=9606 GN=WIF1 PE=1 SV=3	WIF1	39	11	379	11	11	41.5	1.05787e+08	8.75623e+07	7.60468e+07	9.54812e+07	2.44066e+08	1.83882e+08	1.46894e+08	7.93048e+07	7.74412e+07	1.29891e+08	1.06716	1.01042	1.00378	0.902603	1.38661	1.15631	1.17154	0.902454	0.993794	1.1717	1.32806	0.221943	0.995323	0.914419	0.84969	0.0281979
Q92563	Testican-2 OS=Homo sapiens OX=9606 GN=SPOCK2 PE=1 SV=1	SPOCK2	38	13	148	13	13	46.7	4.88066e+06	2.7096e+06	3.56324e+06	2.87325e+06	1.13704e+07	1.55516e+07	2.31236e+07	6.6096e+06	7.28131e+06	1.08606e+07	0.67977	0.431696	0.649363	0.375006	0.891885	1.3502	2.54623	1.03845	1.29009	1.35262	0.637284	0.491701	0.399562	0.00299559	0.324657	0.0174819
Q08629	Testican-1 OS=Homo sapiens OX=9606 GN=SPOCK1 PE=1 SV=1	SPOCK1	42	14	232	14	14	49.1	2.43167e+07	8.06242e+06	1.02755e+07	1.91346e+07	4.08544e+07	3.98393e+07	3.87999e+07	2.04045e+07	1.72431e+07	3.27235e+07	1.1954	0.453382	0.660957	0.881478	1.13109	1.22085	1.50799	1.13153	1.07833	1.43849	0.700148	0.604885	0.677777	0.0506044	0.656976	0.0714077
Q96S96	Phosphatidylethanolamine-binding protein 4 OS=Homo sapiens OX=9606 GN=PEBP4 PE=1 SV=3	PEBP4	48	7	127	7	7	25.7	2.57184e+07	1.58296e+07	1.5084e+07	1.76152e+07	3.47631e+07	2.14218e+07	2.36048e+07	1.01632e+07	2.51306e+07	2.78371e+07	1.46508	1.03152	1.12433	0.940344	1.11528	0.760701	1.06311	0.653099	1.82116	1.41801	1.64355	0.0551814	0.993086	0.799783	1.08882	0.674121
Q02809	Procollagen-lysine,2-oxoglutarate 5-dioxygenase 1 OS=Homo sapiens OX=9606 GN=PLOD1 PE=1 SV=2	PLOD1	11	6	34	6	6	83.5	1.26812e+06	566917	557641	842071	2.43077e+06	2.28453e+06	2.88488e+06	802354	447021	1.52509e+06	1.15275	0.589499	0.663266	0.717308	1.24442	1.29453	2.07329	0.822752	0.516928	1.23968	1.1145	0.505038	0.734338	0.393255	0.549826	0.0654677
O15031	Plexin-B2 OS=Homo sapiens OX=9606 GN=PLXNB2 PE=1 SV=3	PLXNB2	13	16	106	16	16	205	5.19486e+06	4.31165e+06	3.13579e+06	3.65907e+06	8.74979e+06	8.57118e+06	5.93584e+06	4.4537e+06	3.53101e+06	4.81334e+06	1.22749	1.16541	0.969508	0.810211	1.16437	1.26248	1.10888	1.18712	1.06138	1.01702	0.981275	0.000629894	0.946798	0.485966	0.887506	0.392614
P04156	Major prion protein OS=Homo sapiens OX=9606 GN=PRNP PE=1 SV=1	PRNP	5	1	18	1	1	27.6	2.05277e+06	2.00325e+06	949789	2.51462e+06	4.93523e+06	5.64792e+06	3.40366e+06	849103	2.10659e+06	2.78479e+06
Q6UWP8	Suprabasin OS=Homo sapiens OX=9606 GN=SBSN PE=1 SV=2	SBSN	33	9	22	9	9	60.5	109711	76762.7	570470	1.88923e+06	158798	85599.8	127755	65241.2	61108.3	223061	0.403017	0.322563	2.74199	6.50344	0.328525	0.196014	0.371032	0.270349	0.285563	0.73272	1.20416	0.0129517	5.55028	0.154807	7.42322	0.145403
Q8N474	Secreted frizzled-related protein 1 OS=Homo sapiens OX=9606 GN=SFRP1 PE=1 SV=1	SFRP1	9	2	2	2	2	35.4							263785										0.978074
Q99523	Sortilin OS=Homo sapiens OX=9606 GN=SORT1 PE=1 SV=3	SORT1	2	1	10	1	1	92	429145	231394	301797	602263	2181099	1893888	2790123	357108	318514	1.05258e+06
Q01105	Protein SET OS=Homo sapiens OX=9606 GN=SET PE=1 SV=3	SET	6	1	1	1	1	33.5		74195.1	59553.2	262917	131808			31291.3	39358.8
Q8N114	Protein shisa-5 OS=Homo sapiens OX=9606 GN=SHISA5 PE=1 SV=1	SHISA5	15	2	10	2	2	25.6	15439530	9.89892e+06	761647	14907683	1.31568e+07	1.11701e+07	732394		526833	1.1991e+07	2.18751	1.60433	0.141198	1.97929	1.04983	0.986533	0.0820388		0.0949549	1.51919			2.07615	0.246296	1.66476	0.697108
P0DP57	Secreted Ly-6/uPAR domain-containing protein 2 OS=Homo sapiens OX=9606 GN=SLURP2 PE=1 SV=1	SLURP2	13	1	2	1	1	10.2		85005.3	69104.1	468200	45967.9	50967			32947.7
Q96PX8	SLIT and NTRK-like protein 1 OS=Homo sapiens OX=9606 GN=SLITRK1 PE=1 SV=2	SLITRK1	2	1	1	1	1	77.7	39220476	37218080	23124556	34488988	31742446	27450092	21844502	38667656	35922748	29528612
Q9BVH7	Alpha-N-acetylgalactosaminide alpha-2,6-sialyltransferase 5 OS=Homo sapiens OX=9606 GN=ST6GALNAC5 PE=1 SV=1	ST6GALNAC5	13	3	23	3	3	38.4	385644	458074	266975	457679	1.33831e+06	1.56329e+06	901777	558493	188092	623456	0.707661	0.96153	0.641013	0.787012	1.38307	1.7882	1.30826	1.15607	0.439073	1.02302	1.01404	0.254265	0.784004	0.508127	0.518436	0.0211119
P22532	Small proline-rich protein 2D OS=Homo sapiens OX=9606 GN=SPRR2D PE=2 SV=2	SPRR2D	36	2	5	1	1	7.9				755447
P19971	Thymidine phosphorylase OS=Homo sapiens OX=9606 GN=TYMP PE=1 SV=2	TYMP	16	6	12	6	6	49.9		89545.4	159581	5.0476e+06	41319.1	37847.1						0.11786	0.240255	5.44252	0.0267752	0.0271459							53.6675		104.671
P49788	Retinoic acid receptor responder protein 1 OS=Homo sapiens OX=9606 GN=RARRES1 PE=1 SV=2	RARRES1	11	2	11	2	2	33.3	1.16097e+06	244740	225356	460447	595445	274344	186011	131142	222208	145131	3.93951	0.949984	1.00058	1.46414	1.13792	0.580304	0.499021	0.501986	0.959197	0.440372	2.07964	0.127296	2.84887	0.014051	4.21415	0.0378943
P04004	Vitronectin OS=Homo sapiens OX=9606 GN=VTN PE=1 SV=1	VTN	27	11	301	9	11	54.3	7.44273e+07	1.00943e+08	4.41353e+07	6.7169e+07	4.13649e+07	4.60235e+07	2.40876e+07	1.14343e+08	1.01032e+08	3.77028e+07	1.41388	2.19355	1.09705	1.19573	0.442549	0.545003	0.36177	2.45029	2.44155	0.640461	0.537915	0.939376	0.985041	0.725401	2.39566	0.00848828
P98155	Very low-density lipoprotein receptor OS=Homo sapiens OX=9606 GN=VLDLR PE=1 SV=1	VLDLR	10	7	17	7	7	96	52852.7	120997	64137.2	256088	648784	842366	513894	109712	146690	400035	0.207207	0.542629	0.329008	0.940825	1.43247	2.05863	1.59283	0.485201	0.731585	1.40241	2.03534	0.637147	0.550524	0.150286	0.29226	0.036758
Q71U36	Tubulin alpha-1A chain OS=Homo sapiens OX=9606 GN=TUBA1A PE=1 SV=1	TUBA1A	14	6	21	2	7	50.1	329183	433596	271496	6.27268e+06	1.57248e+06	289078	158981	105691	40868.6	91272.6	0.425746	0.641487	0.459447	7.60238	1.14537	0.23306	0.162562	0.154198	0.0672406	0.105558	5.79404	0.398801	14.2183	0.00745205	16.9352	0.113217
P13591	Neural cell adhesion molecule 1 OS=Homo sapiens OX=9606 GN=NCAM1 PE=1 SV=3	NCAM1	21	17	169	17	17	94.5	2.15462e+07	1.21829e+07	1.39817e+07	2.8479e+07	3.14354e+07	3.20114e+07	2.44177e+07	1.3623e+07	1.46124e+07	2.17704e+07	1.24523	0.80541	1.0573	1.54236	1.02316	1.15325	1.11568	0.888133	1.0743	1.12508	1.02945	0.168411	1.05918	0.753062	1.13284	0.362177
Q99969	Retinoic acid receptor responder protein 2 OS=Homo sapiens OX=9606 GN=RARRES2 PE=1 SV=1	RARRES2	22	4	78	4	4	18.6	9.21015e+06	5.7402e+06	8.07151e+06	6090102	1.52916e+07	1.24979e+07	8.76625e+06	3.52799e+06	3.5532e+06	5.84995e+06	1.44965	1.03351	1.6623	0.898264	1.3555	1.22624	1.09086	0.626402	0.71145	0.823357	1.90692	0.190607	1.42894	0.0640684	1.27696	0.36552
Q24JP5	Transmembrane protein 132A OS=Homo sapiens OX=9606 GN=TMEM132A PE=1 SV=1	TMEM132A	19	14	82	14	14	110	1.05514e+06	821181	617538	2.01899e+07	3.37397e+06	3.13071e+06	2.09214e+06	1.54505e+06	1.04907e+06	2.1744e+06	0.3621	0.322364	0.277295	6.49285	0.652092	0.669733	0.567633	0.598122	0.457985	0.667263	0.814597	0.478529	2.73807	0.823522	3.74469	0.771195
Q86TJ2	Transcriptional adapter 2-beta OS=Homo sapiens OX=9606 GN=TADA2B PE=1 SV=2	TADA2B	2	1	8	1	1	48.4	48517	197922	287878	2.34567e+06	28304.9	149317	280916		60071.7	194290
Q9BWD1	Acetyl-CoA acetyltransferase, cytosolic OS=Homo sapiens OX=9606 GN=ACAT2 PE=1 SV=2	ACAT2	5	1	1	1	1	41.3				147963				49439.7	50618.2
Q9UBM4	Opticin OS=Homo sapiens OX=9606 GN=OPTC PE=1 SV=1	OPTC	29	10	487	10	10	37.2	1.03441e+08	1.75835e+08	7.78703e+07	1.55286e+08	2.80121e+08	4.33531e+08	7.29213e+07	1.3088e+08	2.48036e+08	2.29019e+08	0.67107	1.30488	0.661008	0.94404	1.02346	1.75322	0.374015	0.95781	2.047	1.32858	1.21545	0.170932	0.712696	0.515853	0.658635	0.644115
Q13332	Receptor-type tyrosine-protein phosphatase S OS=Homo sapiens OX=9606 GN=PTPRS PE=1 SV=3	PTPRS	7	8	49	8	8	216.9	1.22862e+06	1.31515e+06	748155	1.7265e+06	3.3934e+06	3.97535e+06	2.81345e+06	1.78566e+06	334961	2.19203e+06	0.778934	0.95378	0.620631	1.02573	1.21162	1.57108	1.4102	1.27706	0.27015	1.2427	0.847809	0.168396	0.795451	0.778298	0.574173	0.0234808
P06753	Tropomyosin alpha-3 chain OS=Homo sapiens OX=9606 GN=TPM3 PE=1 SV=2	TPM3	8	2	10	2	2	32.9		192222	580417	1.17273e+06	282051	208167	81516.6			123604		0.721078	2.49052	3.6039	0.520915	0.425542	0.211346			0.362461			5.50589	0.0471548	9.14757	0.00527704
P05387	60S acidic ribosomal protein P2 OS=Homo sapiens OX=9606 GN=RPLP2 PE=1 SV=1	RPLP2	50	3	4	3	3	11.7				3.30804e+06										1.1593
P41222	Prostaglandin-H2 D-isomerase OS=Homo sapiens OX=9606 GN=PTGDS PE=1 SV=1	PTGDS	55	9	658	9	9	21	4.63701e+08	2.77471e+08	2.79505e+08	3.90434e+08	4.8937e+08	5.48603e+08	4.69168e+08	2.62911e+08	2.61395e+08	4.12188e+08	1.48818	1.01865	1.17372	1.17421	0.884512	1.09753	1.19043	0.951819	1.06719	1.18291	0.999749	0.0996759	1.04543	0.741711	1.10523	0.320501
Q9UDW1	Cytochrome b-c1 complex subunit 9 OS=Homo sapiens OX=9606 GN=UQCR10 PE=1 SV=3	UQCR10	27	1	6	1	1	7.3	510745	277251	285086	250128	673673	1055588	465772	385100	282849	378196
Q6EMK4	Vasorin OS=Homo sapiens OX=9606 GN=VASN PE=1 SV=1	VASN	10	5	91	5	5	71.7	6.97515e+06	6.34596e+06	3.27287e+06	6.25534e+06	1.21117e+07	1.20036e+07	8.44707e+06	5.01848e+06	5.18118e+06	7.58461e+06	1.17891	1.22691	0.723793	0.99074	1.15287	1.26467	1.12873	0.956814	1.11399	1.1463	1.2436	0.0439999	0.939883	0.499148	0.817426	0.208919
P02753	Retinol-binding protein 4 OS=Homo sapiens OX=9606 GN=RBP4 PE=1 SV=3	RBP4	39	7	162	7	7	23	4.05139e+07	3.60135e+07	2.93228e+07	3.48966e+07	2.46807e+07	3.77793e+07	2.57222e+07	2.94622e+07	3.09912e+07	2.45636e+07	1.59647	1.62335	1.5119	1.28862	0.547729	0.928008	0.801354	1.30964	1.55355	0.865544	0.828885	0.700648	1.20336	0.553996	1.69447	0.00241701
Q9GZX9	Twisted gastrulation protein homolog 1 OS=Homo sapiens OX=9606 GN=TWSG1 PE=1 SV=1	TWSG1	20	3	17	3	3	25	1.0387e+06	694054	26042.7	122296	2.90966e+06	2.13534e+06	1.63005e+06	628492	742309	1.12358e+06	1.16284	0.888819	0.0381484	0.1283	1.83451	1.49018	1.44275	0.793705	1.05717	1.1248	1.71558	0.491095	0.685887	0.187393	0.327595	0.114931
Q9NUM4	Transmembrane protein 106B OS=Homo sapiens OX=9606 GN=TMEM106B PE=1 SV=2	TMEM106B	4	1	1	1	1	31.1	65848.7		34667.4	87266.7	192733	213811	64109.8	55108.8	35141	100206
P50990	T-complex protein 1 subunit theta OS=Homo sapiens OX=9606 GN=CCT8 PE=1 SV=4	CCT8	8	4	4	4	4	59.6		182235		197006			53692.5	117709				1.87338		1.65907			0.381483	1.19328			1.56995		2.24317	0.338554	4.34901
P30530	Tyrosine-protein kinase receptor UFO OS=Homo sapiens OX=9606 GN=AXL PE=1 SV=4	AXL	3	2	20	2	2	98.3	533085	408953	358501	465217	1.00561e+06	832908	681094	306349	289394	437154	1.24005	1.08819	1.09117	1.0141	1.31742	1.20776	1.25259	0.803874	0.856368	0.90932	1.49626	0.134756	1.14335	0.19352	0.992776	0.994634
Q8IVN8	Somatomedin-B and thrombospondin type-1 domain-containing protein OS=Homo sapiens OX=9606 GN=SBSPON PE=1 SV=2	SBSPON	9	2	10	2	2	29.6	157542	219797		249410	306451	352967	62718.1	119878	92059.1	111502	1.04889	1.67396		1.55608	1.14907	1.4649	0.330131	0.900333	0.779704	0.663829	1.56777	0.262949	1.63933	0.0855893	1.58913	0.357296
P07998	Ribonuclease pancreatic OS=Homo sapiens OX=9606 GN=RNASE1 PE=1 SV=4	RNASE1	55	5	282	5	5	17.6	1.11939e+08	1.0265e+08	8.81162e+07	1.13914e+08	1.66934e+08	1.67929e+08	1.61096e+08	7.30329e+07	6.55645e+07	1.43495e+08	1.15917	1.21594	1.19393	1.10541	0.973552	1.084	1.31889	0.853125	0.863697	1.32875	1.28322	0.156563	1.03662	0.636233	0.926808	0.362799
Q9UMS6	Synaptopodin-2 OS=Homo sapiens OX=9606 GN=SYNPO2 PE=1 SV=2	SYNPO2	1	1	8	1	1	117.4		138787	122657	3.56592e+06	88031.4	109043	131961	105073	153780	57425.2
P55058	Phospholipid transfer protein OS=Homo sapiens OX=9606 GN=PLTP PE=1 SV=1	PLTP	14	6	89	6	6	54.7	1.58123e+07	1.42693e+07	1.03461e+07	1.96917e+07	3.43352e+07	2.19472e+07	1.13176e+07	1.53777e+07	13032628	1.27558e+07	1.15829	1.19568	0.991647	1.35172	1.41648	1.00216	0.655438	1.27069	1.21445	0.835541	1.02784	0.119541	1.22809	0.138421	1.40451	0.0848352
Q8N3Z0	Inactive serine protease 35 OS=Homo sapiens OX=9606 GN=PRSS35 PE=1 SV=2	PRSS35	21	5	42	5	5	47.1	162257	455328	451773	1.68735e+06	2.84576e+06	1.86918e+06	1.47489e+06	348834	241680	1.10329e+06	0.188651	0.605579	0.687284	1.83842	1.8634	1.35472	1.35574	0.457515	0.357459	1.14706	2.69825	0.72047	1.10933	0.925268	0.703655	0.3339
P05543	Thyroxine-binding globulin OS=Homo sapiens OX=9606 GN=SERPINA7 PE=1 SV=2	SERPINA7	23	10	148	10	10	46.3	8.57368e+06	8.27487e+06	9.08442e+06	4.73523e+06	4.80404e+06	4.70516e+06	4.25786e+06	7.56388e+06	9.48252e+06	8.03507e+06	1.52578	1.68451	2.11534	0.789673	0.481481	0.52196	0.599065	1.51844	2.14672	1.27865	0.713231	0.78548	1.08771	0.817287	1.84641	0.199309
P22105	Tenascin-X OS=Homo sapiens OX=9606 GN=TNXB PE=1 SV=5	TNXB	15	31	128	31	31	458.1	7.84713e+06	3.83189e+06	2.97762e+06	5.03865e+06	1.03097e+07	7.36923e+06	6.69306e+06	4.28442e+06	3.90537e+06	7.52177e+06	1.62397	0.907127	0.806294	0.977153	1.2016	0.950664	1.09509	1.0002	1.02815	1.39195	1.05416	0.19749	1.00916	0.926929	0.991189	0.869325
Q9NP84	Tumor necrosis factor receptor superfamily member 12A OS=Homo sapiens OX=9606 GN=TNFRSF12A PE=1 SV=1	TNFRSF12A	8	1	5	1	1	13.9	206476	270452	114753	132606	193758	182930	170776	156565	160321	231317
Q9BQ50	Three prime repair exonuclease 2 OS=Homo sapiens OX=9606 GN=TREX2 PE=1 SV=2	TREX2	30	5	7	5	5	25.9				1.41218e+06										1.1593
P02787	Serotransferrin OS=Homo sapiens OX=9606 GN=TF PE=1 SV=3	TF	90	97	14803	95	97	77	1.18795e+10	9.77135e+09	8.34769e+09	1.12919e+10	1.43367e+10	1.35426e+10	1.19551e+10	1.09259e+10	1.06954e+10	1.2443e+10	1.27586	1.20045	1.17308	1.13645	0.867159	0.906657	1.01511	1.32369	1.46126	1.195	0.781002	0.227968	0.957857	0.746014	1.15036	0.171158
P10619	Lysosomal protective protein OS=Homo sapiens OX=9606 GN=CTSA PE=1 SV=2	CTSA	10	3	36	3	3	54.4	1.47428e+06	744661	739978	1.51529e+06	1.87856e+06	1765854	1.75015e+06	943090	859215	902798	1.45053	0.838094	0.952625	1.39708	1.04092	1.08302	1.36137	1.04671	1.07541	0.79428	0.897581	0.152654	1.0594	0.730649	1.17339	0.46392
P23468	Receptor-type tyrosine-protein phosphatase delta OS=Homo sapiens OX=9606 GN=PTPRD PE=1 SV=2	PTPRD	5	8	23	6	8	214.6	187815	326304	188840	465889	754024	1.42581e+06	1.24868e+06	504456	1.23271e+06	583878	0.335843	0.66745	0.441834	0.780677	0.759348	1.58931	1.76529	1.01756	2.80412	0.933615	0.701089	0.0910877	0.368088	0.00574999	0.363404	0.0305726
Q6UX71	Plexin domain-containing protein 2 OS=Homo sapiens OX=9606 GN=PLXDC2 PE=1 SV=1	PLXDC2	20	9	85	9	9	59.5	4.22026e+06	3.99379e+06	3.00989e+06	4.94336e+06	8.41976e+06	1.07001e+07	1.08182e+07	5.55575e+06	4.94324e+06	9.81882e+06	0.786019	0.850879	0.733505	0.862776	0.883166	1.24228	1.59297	1.16725	1.17121	1.63528	0.742788	0.0263316	0.604545	0.000326023	0.532889	0.00328407
P62244	40S ribosomal protein S15a OS=Homo sapiens OX=9606 GN=RPS15A PE=1 SV=2	RPS15A	17	2	2	2	2	14.8			30090.6	779383	40020.1								0.172014	3.19086	0.0984694
Q9HCB6	Spondin-1 OS=Homo sapiens OX=9606 GN=SPON1 PE=1 SV=2	SPON1	35	20	450	20	20	90.9	7.6101e+07	4.84295e+07	4.26481e+07	5.61097e+07	1.14612e+08	1.07589e+08	7.99313e+07	4.30531e+07	3.67922e+07	5.14247e+07	1.43365	1.04364	1.05126	0.990543	1.21599	1.26345	1.1905	0.914927	0.881731	0.86629	1.23487	0.107868	1.12082	0.293557	1.04675	0.795741
P21281	V-type proton ATPase subunit B, brain isoform OS=Homo sapiens OX=9606 GN=ATP6V1B2 PE=1 SV=3	ATP6V1B2	6	2	2	2	2	56.5				281285										1.1593
Q6PCB0	von Willebrand factor A domain-containing protein 1 OS=Homo sapiens OX=9606 GN=VWA1 PE=1 SV=1	VWA1	5	1	2	1	1	46.8					131088		110136
P02774	Vitamin D-binding protein OS=Homo sapiens OX=9606 GN=GC PE=1 SV=2	GC	59	27	1389	27	27	52.9	6.3215e+08	9.59932e+08	6.90928e+08	2.84681e+08	2.63421e+08	4.17412e+08	2.48401e+08	7.13318e+08	6.73492e+08	3.46781e+08	1.49517	2.59716	2.13826	0.630972	0.350888	0.615422	0.464493	1.90318	2.02642	0.733438	0.774504	1.07756	1.25588	0.743668	2.35166	0.122166
Q5T750	Skin-specific protein 32 OS=Homo sapiens OX=9606 GN=XP32 PE=1 SV=1	XP32	3	1	4	1	1	26.2	38007.8	113565	116899	646003	48637.8	57950.6	130162	24433.3	61624.6	238645
Q9BZR6	Reticulon-4 receptor OS=Homo sapiens OX=9606 GN=RTN4R PE=1 SV=1	RTN4R	2	1	5	1	1	50.7		46949.4	57210.9	34607.5	123807	144750	155466	57510.1	51456.4	137875
P04278	Sex hormone-binding globulin OS=Homo sapiens OX=9606 GN=SHBG PE=1 SV=2	SHBG	14	4	25	4	4	43.8	736366	2.47577e+06	1.15373e+06	141826	174657	55846.9	184745	1.67361e+06	2.75744e+06	118383	0.96172	3.69874	1.97159	0.173577	0.128466	0.0454666	0.19076	2.46568	4.5813	0.138255	0.776095	1.31927	0.93433	0.669562	8.29651	0.0902143
O75093	Slit homolog 1 protein OS=Homo sapiens OX=9606 GN=SLIT1 PE=1 SV=4	SLIT1	1	1	37	1	1	167.8	2.73275e+06	1.93239e+06	1.8774e+06	2.19387e+06	6.29319e+06	7.71114e+06	6.06368e+06	2.95019e+06	2.06533e+06	4.60838e+06
Q6UXI7	Vitrin OS=Homo sapiens OX=9606 GN=VIT PE=2 SV=1	VIT	2	1	2	1	1	73.9						139974	86451.5
Q9GZM5	Protein YIPF3 OS=Homo sapiens OX=9606 GN=YIPF3 PE=1 SV=1	YIPF3	3	1	41	1	1	38.2	2.053e+06	1.34638e+06	1.26891e+06	1.54046e+06	4.83279e+06	4.81264e+06	4.9462e+06	1.50341e+06	1.3588e+06	2.62299e+06
P35968	Vascular endothelial growth factor receptor 2 OS=Homo sapiens OX=9606 GN=KDR PE=1 SV=2	KDR	2	2	11	2	2	151.4	118160	81538.1	74972.5	332102	450932	422760	141100	80486.7	45827.7	89152.3	0.795731	0.628126	0.660629	2.09581	1.71024	1.77472	0.751246	0.611434	0.392602	0.536869	1.9122	0.654449	1.44842	0.312452	1.15976	0.789953
Q15904	V-type proton ATPase subunit S1 OS=Homo sapiens OX=9606 GN=ATP6AP1 PE=1 SV=2	ATP6AP1	11	4	76	4	4	52	1.42847e+07	1.01026e+07	6.37605e+06	1.16322e+07	29422313	2.13635e+07	1.90522e+07	9.80647e+06	1.23951e+07	1.05268e+07	1.21907	0.986243	0.711984	0.930256	1.41412	1.13651	1.28547	0.944063	1.34567	0.803333	1.27129	0.252089	0.954059	0.722094	0.887144	0.583906
P01282	VIP peptides OS=Homo sapiens OX=9606 GN=VIP PE=1 SV=1	VIP	18	3	8	3	3	19.2	112133	337036	1.0463e+06	200964	1.80357e+06	341525	268516		127109	1.16669e+06	0.23104	0.794363	2.82078	0.38802	2.09283	0.438647	0.437403		0.333163	2.14955			1.50699	0.638709	1.13691	0.869167
P68371	Tubulin beta-4B chain OS=Homo sapiens OX=9606 GN=TUBB4B PE=1 SV=1	TUBB4B	12	5	7	1	4	49.8	202426	189353	201341	1.69802e+06	653317	124814
P21796	Voltage-dependent anion-selective channel protein 1 OS=Homo sapiens OX=9606 GN=VDAC1 PE=1 SV=2	VDAC1	5	1	1	1	1	30.8	699058	694870	364542	383251	222043	110518		676318	996105	38594.9
Q7Z5L0	Vitelline membrane outer layer protein 1 homolog OS=Homo sapiens OX=9606 GN=VMO1 PE=1 SV=1	VMO1	6	1	1	1	1	21.5
P23396	40S ribosomal protein S3 OS=Homo sapiens OX=9606 GN=RPS3 PE=1 SV=2	RPS3	7	2	2	2	2	26.7			20240.6	145388		16927.1							0.53842	2.76981		0.214516							7.71092		7.71092
Q9HBR0	Putative sodium-coupled neutral amino acid transporter 10 OS=Homo sapiens OX=9606 GN=SLC38A10 PE=1 SV=2	SLC38A10	2	2	5	2	2	119.7					195420	181595	152718			187597					0.759227	0.780903	0.83292			1.15723			0.821956
Q9BUD6	Spondin-2 OS=Homo sapiens OX=9606 GN=SPON2 PE=1 SV=3	SPON2	2	1	4	1	1	35.8
Q66K66	Transmembrane protein 198 OS=Homo sapiens OX=9606 GN=TMEM198 PE=1 SV=1	TMEM198	3	1	30	1	1	39.4	1.02271e+06	2.33864e+06	1555273	1.61906e+06	717883	1.8198e+06	1.15425e+06	1.42515e+06	1.16695e+06	1.28499e+06
P01033	Metalloproteinase inhibitor 1 OS=Homo sapiens OX=9606 GN=TIMP1 PE=1 SV=1	TIMP1	36	6	101	6	6	23.2	1.80605e+07	1.30887e+07	1.7304e+07	1.23883e+07	1.84979e+07	1.43178e+07	1.51633e+07	7.21384e+06	6.84817e+06	1.2218e+07	1.65381	1.37102	2.0733	1.06304	0.953956	0.817282	1.09776	0.745163	0.797734	1.00045	1.56004	0.253686	1.5959	0.0253944	1.643	0.0951216
P35625	Metalloproteinase inhibitor 3 OS=Homo sapiens OX=9606 GN=TIMP3 PE=1 SV=2	TIMP3	15	3	17	3	3	24.1	124817	82979.7	286544	597006	1.87036e+06	1.11777e+06	1241251		204310	684161	0.223818	0.170209	0.672311	1.00319	1.88884	1.24943	1.7597		0.466055	1.09703			0.692594	0.302968	0.462553	0.120857
P04216	Thy-1 membrane glycoprotein OS=Homo sapiens OX=9606 GN=THY1 PE=1 SV=2	THY1	16	3	12	3	3	17.9	1.10514e+06	460392	515362	756203	1.45009e+06	1.46805e+06	1.80015e+06	465426	486754	842243	1.46228	0.696831	0.89224	0.937629	1.08058	1.21085	1.88312	0.694688	0.819309	0.996522	1.27928	0.305332	0.904553	0.756325	0.80483	0.447266
Q6ZMP0	Thrombospondin type-1 domain-containing protein 4 OS=Homo sapiens OX=9606 GN=THSD4 PE=2 SV=2	THSD4	1	1	3	1	1	112.4			38017		55468.3	261579	144010		55329.8	43246.1
P05452	Tetranectin OS=Homo sapiens OX=9606 GN=CLEC3B PE=1 SV=3	CLEC3B	30	5	104	5	5	22.5	2.44093e+07	2.40417e+07	1.87256e+07	1.14286e+07	1.27736e+07	20630673	1.30524e+07	1.44497e+07	2.08916e+07	1.47449e+07	1.7241	1.94251	1.73062	0.756455	0.508125	0.908365	0.728882	1.15132	1.87719	0.931301	1.06427	0.827756	1.19023	0.751154	1.63952	0.205038
P08138	Tumor necrosis factor receptor superfamily member 16 OS=Homo sapiens OX=9606 GN=NGFR PE=1 SV=1	NGFR	14	3	29	3	3	45.2	400444	336052	60191.2	313687	1.42497e+06	669867	493610	237680	278624	384055	1.07715	1.03402	0.211848	0.790699	2.15868	1.12321	1.04972	0.721197	0.953408	0.923773	2.21347	0.498171	1.10502	0.757362	0.671583	0.298419
O75888	Tumor necrosis factor ligand superfamily member 13 OS=Homo sapiens OX=9606 GN=TNFSF13 PE=1 SV=1	TNFSF13	10	2	24	2	2	27.4	557604	216808	106088	93533.9	272288	178270	145164	264913		179283	3.08271	1.37111	0.767417	0.484572	0.847783	0.61436	0.634488	1.65211		0.88631	0.671532	0.333541	1.38434	0.64393	2.03015	0.520615
Q9H1B5	Xylosyltransferase 2 OS=Homo sapiens OX=9606 GN=XYLT2 PE=1 SV=2	XYLT2	3	2	7	2	2	96.7	53438.5			74802.3	207293	124438	100137	74552.4	73757.2	64259.1	0.684479			0.897848	1.49534	0.993569	1.01404	1.0772	1.20181	0.736002	1.38817		1.02127	0.923432	0.865096	0.454274
Q86Y38	Xylosyltransferase 1 OS=Homo sapiens OX=9606 GN=XYLT1 PE=1 SV=1	XYLT1	8	5	21	5	5	107.5	250573	263409	220318	717672	1.15647e+06	1.81961e+06	2.2862e+06	820884	624159	953422	0.340174	0.409058	0.391359	0.913007	0.884199	1.53987	2.45379	1.25712	1.07792	1.15742	0.514374	0.51958	0.392433	0.00543959	0.319262	0.0342656
Q15113	Procollagen C-endopeptidase enhancer 1 OS=Homo sapiens OX=9606 GN=PCOLCE PE=1 SV=2	PCOLCE	22	7	68	7	7	47.9	4.31529e+06	4.225e+06	4.17886e+06	2.31578e+06	3.62345e+06	3.49016e+06	3.77027e+06	2.87647e+06	2.54119e+06	2.88811e+06	1.55986	1.74699	1.97648	0.784431	0.737642	0.78643	1.07747	1.17291	1.16853	0.933529	1.05918	0.574506	1.3243	0.36862	1.54455	0.270688
O60568	Multifunctional procollagen lysine hydroxylase and glycosyltransferase LH3 OS=Homo sapiens OX=9606 GN=PLOD3 PE=1 SV=1	PLOD3	11	8	32	8	8	84.7	845174	938122	529474	1.69249e+06	3.45814e+06	3.14863e+06	3.46398e+06	1.44898e+06	1.10378e+06	1.92746e+06	0.563469	0.715439	0.461878	1.05738	1.29842	1.30853	1.82582	1.08972	0.936122	1.14907	0.924023	0.409392	0.649296	0.0636729	0.48623	0.0547441
P09486	SPARC OS=Homo sapiens OX=9606 GN=SPARC PE=1 SV=1	SPARC	35	10	255	10	10	34.6	1.4008e+07	8.17444e+06	1.1598e+07	1.09871e+07	2.67561e+07	1.41826e+07	2.15756e+07	4.15291e+06	4.43015e+06	9.66886e+06	1.38048	0.921511	1.49552	1.01465	1.48499	0.871263	1.68103	0.461673	0.555391	0.852054	2.60629	0.331137	1.42424	0.111867	1.14285	0.531371
O15240	Neurosecretory protein VGF OS=Homo sapiens OX=9606 GN=VGF PE=1 SV=2	VGF	30	15	157	15	15	67.2	2.05996e+06	3.11494e+06	4.53128e+06	2.97242e+06	1.39401e+07	1.77494e+07	1.22012e+07	4.57541e+06	4.12365e+06	1.39357e+07	0.321754	0.556551	0.926074	0.43507	1.22625	1.72818	1.5067	0.806167	0.81936	1.94641	1.10573	0.531242	0.509151	0.04605	0.324803	0.0193797
Q8TER0	Sushi, nidogen and EGF-like domain-containing protein 1 OS=Homo sapiens OX=9606 GN=SNED1 PE=2 SV=2	SNED1	2	3	8	3	3	152.1	95548.8	89991.5	133531	68688.4	153719	166854	113369	99701.5	91807.9	118077	1.04488	1.12572	1.91064	0.703892	0.946709	1.13741	0.980153	1.2299	1.27717	1.15463	0.842519	0.122157	0.991795	0.731301	1.11834	0.925815
P09936	Ubiquitin carboxyl-terminal hydrolase isozyme L1 OS=Homo sapiens OX=9606 GN=UCHL1 PE=1 SV=2	UCHL1	16	3	7	3	3	24.8	39657.7		270265	628888	394331		181540	159540		53355.6	0.198793		1.77265	2.95413	1.11323		0.719457	0.902138		0.239162	1.23399		2.43401	0.433803	3.42546	0.49205
Q8N3T6	Transmembrane protein 132C OS=Homo sapiens OX=9606 GN=TMEM132C PE=2 SV=3	TMEM132C	5	4	9	4	4	121.7	68917.3		30326.7	67014.1	452404	363480	125210	72039.1	41440.5	144696	0.561932		0.323548	0.512041	2.07745	1.84746	0.807144	0.662602	0.429842	1.05499	3.13529		0.904555	0.592206	0.376731	0.0340055
P13693	Translationally-controlled tumor protein OS=Homo sapiens OX=9606 GN=TPT1 PE=1 SV=1	TPT1	16	2	4	2	2	19.6	776476	910718	773272	1.56402e+06	470324	732302	428068	757571	805193	608090	1.22744	1.64682	1.59942	2.31684	0.418714	0.721608	0.534986	1.3509	1.6192	0.859564	0.7645	0.840849	1.41739	0.434972	2.43068	0.0193258
P02766	Transthyretin OS=Homo sapiens OX=9606 GN=TTR PE=1 SV=1	TTR	69	10	844	10	10	15.9	2.8689e+08	1.35877e+08	1.52942e+08	1.93387e+08	2.76726e+08	2.94925e+08	3.81859e+08	1.05031e+08	1.5051e+08	2.64496e+08	1.58259	0.857407	1.10392	0.999686	0.859711	1.01415	1.66538	0.653584	1.0562	1.3047	1.31362	0.0018977	0.948946	0.866039	0.925195	0.718099
Q9UK55	Protein Z-dependent protease inhibitor OS=Homo sapiens OX=9606 GN=SERPINA10 PE=1 SV=1	SERPINA10	9	3	21	3	3	50.7	263948	1.98301e+06	942051	442290	273998	471352	111307	833903	900188	139584	0.513291	4.41122	2.39706	0.805999	0.300083	0.571386	0.17113	1.82932	2.22693	0.242728	1.28772	1.23406	1.67166	0.486769	3.772	0.0989159
Q8TEU8	WAP, Kazal, immunoglobulin, Kunitz and NTR domain-containing protein 2 OS=Homo sapiens OX=9606 GN=WFIKKN2 PE=1 SV=1	WFIKKN2	19	8	48	8	8	63.9	107008	1.08641e+06	1.59293e+06	933578	858932	1.00529e+06	802735	330135	1.6075e+06	778824	0.145422	1.68887	2.8325	1.1889	0.657386	0.851612	0.862468	0.506096	2.77901	0.946435	2.31799	0.621729	1.09544	0.845143	1.56617	0.901079
A6NLU5	V-set and transmembrane domain-containing protein 2B OS=Homo sapiens OX=9606 GN=VSTM2B PE=3 SV=2	VSTM2B	17	4	21	4	4	30.3	503333	256257	274206	295555	856180	894461	930895	339182	254001	796295	1.15304	0.671516	0.821913	0.634469	1.1046	1.27729	1.68597	0.876501	0.740206	1.63119	1.01318	0.344837	0.706075	0.15181	0.567952	0.0385877
P17948	Vascular endothelial growth factor receptor 1 OS=Homo sapiens OX=9606 GN=FLT1 PE=1 SV=2	FLT1	4	5	23	5	5	150.7	287391	280666	252722	319608	1.72011e+06	856628	669769	135296	253191	321920	0.697504	0.779207	0.802556	0.726898	2.35114	1.296	1.28516	0.370413	0.781717	0.69865	4.22548	0.71016	1.2088	0.639146	0.678991	0.168718
O75063	Glycosaminoglycan xylosylkinase OS=Homo sapiens OX=9606 GN=FAM20B PE=1 SV=1	FAM20B	17	5	24	5	5	46.4	345473	326448	53710.1	370727	1.05662e+06	1.11221e+06	649473	486659	240267	431367	0.842493	0.910657	0.171383	0.847206	1.45118	1.69075	1.25219	1.33877	0.745372	0.940671	0.882092	0.323652	0.707622	0.235346	0.479214	0.170942
Q9BQ16	Testican-3 OS=Homo sapiens OX=9606 GN=SPOCK3 PE=1 SV=2	SPOCK3	24	7	37	7	7	49.4	587630	388037	343645	697455	2.11155e+06	2.80994e+06	2.88021e+06	1.05286e+06	813564	1.8669e+06	0.536439	0.405209	0.410474	0.596644	1.08559	1.59902	2.07874	1.08422	0.944791	1.52397	0.687502	0.64543	0.419648	0.00433254	0.29674	0.0011684
O95185	Netrin receptor UNC5C OS=Homo sapiens OX=9606 GN=UNC5C PE=1 SV=2	UNC5C	4	3	7	3	3	103.1	58005.5		56369.6	47139.6	274351	83073.1	159957		117498		0.630744		0.802024	0.480344	1.68011	0.563097	1.37513		1.62533				0.756243	0.506818	0.658027	0.436451
P45880	Voltage-dependent anion-selective channel protein 2 OS=Homo sapiens OX=9606 GN=VDAC2 PE=1 SV=2	VDAC2	9	2	3	2	2	31.5				283131										1.1593
O15537	Retinoschisin OS=Homo sapiens OX=9606 GN=RS1 PE=1 SV=2	RS1	33	8	258	8	8	25.6	1.25313e+07	1.17084e+07	1.12956e+07	2.59397e+07	7.42153e+07	3.73341e+07	7.1042e+07	1.13029e+07	2.17327e+07	5.3206e+07	0.469344	0.501628	0.553556	0.91042	1.56544	0.871644	2.10362	0.477545	1.03547	1.78194	2.16426	0.727822	0.637998	0.2513	0.406398	0.0596143
P20396	Pro-thyrotropin-releasing hormone OS=Homo sapiens OX=9606 GN=TRH PE=1 SV=1	TRH	29	5	23	5	5	27.4	1.73969e+06	3.12013e+06	4.15627e+06	1.57428e+06	2.67583e+06	3.55457e+06	1.69043e+06	2.72273e+06	2.25496e+06	3.07818e+06	0.810106	1.662	2.5324	0.686964	0.701741	1.0318	0.622337	1.43022	1.33578	1.28175	0.826357	0.574519	1.12124	0.977403	1.37249	0.71812
Q14508	WAP four-disulfide core domain protein 2 OS=Homo sapiens OX=9606 GN=WFDC2 PE=1 SV=2	WFDC2	26	2	14	2	2	13	340545	336255	1.15019e+06	257290	1.98044e+06	1.87593e+06	1.46441e+06			1.57408e+06	0.375356	0.423961	1.65881	0.26575	1.22936	1.28892	1.27611			1.55144			0.576208	0.144498	0.558711	0.182049
P02763	Alpha-1-acid glycoprotein 1 OS=Homo sapiens OX=9606 GN=ORM1 PE=1 SV=1	ORM1	45	10	863	7	10	23.5	4.27954e+08	5.71756e+08	3.46418e+08	2.82902e+08	3.21582e+08	3.65217e+08	3.04557e+08	5.7365e+08	3.80025e+08	3.89492e+08	1.33575	2.04141	1.41478	0.82746	0.565287	0.710589	0.751547	2.01978	1.50893	1.08709	0.645291	0.800841	1.01756	0.989878	1.40356	0.201122
P01009	Alpha-1-antitrypsin OS=Homo sapiens OX=9606 GN=SERPINA1 PE=1 SV=3	SERPINA1	42	28	2704	28	28	46.7	6.32201e+08	6.62401e+08	5.57339e+08	4.48996e+08	4.24772e+08	643382919	4.06704e+08	7.07799e+08	7.31606e+08	7.09934e+08	1.31999	1.58207	1.52263	0.878496	0.499482	0.837383	0.671354	1.66707	1.94321	1.32548	0.624314	0.735514	0.900406	0.721107	1.31293	0.329771
A8K2U0	Alpha-2-macroglobulin-like protein 1 OS=Homo sapiens OX=9606 GN=A2ML1 PE=1 SV=3	A2ML1	12	13	20	13	13	161			51518.8	4.54593e+06		41122	32610.9		79788.9				0.0877657	5.54634		0.0333744	0.0335677		0.132151				42.4482	0.216862	84.1638	0.381302
P43251	Biotinidase OS=Homo sapiens OX=9606 GN=BTD PE=1 SV=2	BTD	26	11	198	11	11	61.1	2.78874e+07	2.0379e+07	1.6481e+07	2.57528e+07	5.25445e+07	5.10151e+07	4.01012e+07	2.72085e+07	1.8502e+07	3.92766e+07	1.08101	0.903635	0.835917	0.935467	1.14709	1.2327	1.22896	1.18975	0.912361	1.36142	0.861834	0.167891	0.827503	0.0680721	0.746097	0.021948
Q00973	Beta-1,4 N-acetylgalactosaminyltransferase 1 OS=Homo sapiens OX=9606 GN=B4GALNT1 PE=1 SV=2	B4GALNT1	2	1	5	1	1	58.8	88355.4	45094		57382.1	137676	166436	92798.1		47070	64673.4
P62258	14-3-3 protein epsilon OS=Homo sapiens OX=9606 GN=YWHAE PE=1 SV=1	YWHAE	15	4	14	3	3	29.2	160526	311424	205539	897756	655013	260595	288596	203941	51813.5	173733	0.618869	1.37339	1.03682	3.24334	1.42217	0.626263	0.879632	0.886924	0.254111	0.598927	1.57599	0.0246761	2.37059	0.0529099	2.32753	0.290287
P27348	14-3-3 protein theta OS=Homo sapiens OX=9606 GN=YWHAQ PE=1 SV=1	YWHAQ	9	2	3	1	1	27.7
P01011	Alpha-1-antichymotrypsin OS=Homo sapiens OX=9606 GN=SERPINA3 PE=1 SV=2	SERPINA3	32	13	249	13	13	47.6	7.6869e+07	4.20961e+07	9.01952e+07	6.43382e+07	8.63908e+07	6.81753e+07	3.76746e+07	3.28398e+07	3.61578e+07	4.5192e+07	1.6398	1.02723	2.51757	1.28615	1.0379	0.906578	0.635398	0.790256	0.981223	0.862063	1.30662	0.0073029	1.79825	0.0189404	2.26432	0.0248606
P19021	Peptidyl-glycine alpha-amidating monooxygenase OS=Homo sapiens OX=9606 GN=PAM PE=1 SV=2	PAM	16	13	97	13	13	108.3	3.2612e+06	4.30612e+06	3.14662e+06	2.80199e+06	7.01604e+06	8.89301e+06	5.8122e+06	4.7116e+06	3.03578e+06	7.08198e+06	0.80583	1.21714	1.01735	0.648806	0.976352	1.36979	1.13544	1.3133	0.954252	1.5648	0.83511	0.155245	0.736161	0.0504572	0.607362	0.0337631
P35858	Insulin-like growth factor-binding protein complex acid labile subunit OS=Homo sapiens OX=9606 GN=IGFALS PE=1 SV=1	IGFALS	20	11	129	11	11	66	6.99952e+06	1.19295e+07	4.98209e+06	1.22831e+06	7.03945e+06	8.5412e+06	6.25713e+06	7.85101e+06	1.02214e+07	3.36477e+06	1.26571	2.46762	1.17879	0.208141	0.716892	0.962774	0.894539	1.60148	2.35128	0.544077	0.994242	0.777482	0.918636	0.642198	1.10463	0.83497
P16152	Carbonyl reductase [NADPH] 1 OS=Homo sapiens OX=9606 GN=CBR1 PE=1 SV=3	CBR1	29	5	9	5	5	30.4	1.03439e+06	850824	658187	1.75822e+06	554488	364896	430605	661659	876763	524935	1.65868	1.56066	1.38098	2.64202	0.500749	0.364743	0.545904	1.19686	1.7885	0.752703	0.861176	0.727143	1.66564	0.207101	3.4158	0.0123901
P02649	Apolipoprotein E OS=Homo sapiens OX=9606 GN=APOE PE=1 SV=1	APOE	62	20	965	20	20	36.1	1.54795e+08	2.24776e+08	8.83842e+07	2.29626e+08	4.6489e+08	3.6625e+08	2.77419e+08	1.86805e+08	1.50911e+08	3.07946e+08	0.781063	1.29738	0.583528	1.08575	1.32107	1.15198	1.10668	1.06328	0.968671	1.38945	1.23131	0.012798	0.892385	0.390213	0.671676	0.091904
Q7Z5L3	Complement C1q-like protein 2 OS=Homo sapiens OX=9606 GN=C1QL2 PE=2 SV=2	C1QL2	14	3	13	2	2	29.4	40097.9		19836.2	176088	136131	252566	204076	39399.9	50325.1	100744	0.438017		0.283522	1.80253	0.837482	1.71982	1.76246	0.485504	0.699328	0.984071	1.72497		0.74355	0.385062	0.565129	0.217213
O14791	Apolipoprotein L1 OS=Homo sapiens OX=9606 GN=APOL1 PE=1 SV=5	APOL1	7	2	10	2	2	43.9	330008	1.24311e+06	326784	325944	360004	281168	92980.9	721459	695863	380194	0.85814	3.6977	1.11187	0.794252	0.527218	0.455763	0.191155	2.11628	2.30189	0.884051	0.998193	1.06126	1.17482	0.646315	1.80556	0.169198
Q9NR71	Neutral ceramidase OS=Homo sapiens OX=9606 GN=ASAH2 PE=1 SV=2	ASAH2	2	1	3	1	1	85.5			44662.3		75650.9		60476.9			54626.4
P02458	Collagen alpha-1(II) chain OS=Homo sapiens OX=9606 GN=COL2A1 PE=1 SV=3	COL2A1	12	15	229	15	15	141.7	8.41848e+06	1.93684e+07	1.17423e+07	1.32346e+07	4.18724e+07	6.46279e+07	1.07096e+07	1.22214e+07	2.24464e+07	6.65986e+07	0.383967	1.01051	0.700761	0.565657	1.07556	1.83746	0.386182	0.628794	1.30237	2.71621	1.65879	0.0440992	0.543801	0.295044	0.334096	0.244859
Q9UNA0	A disintegrin and metalloproteinase with thrombospondin motifs 5 OS=Homo sapiens OX=9606 GN=ADAMTS5 PE=1 SV=2	ADAMTS5	3	2	3	2	2	101.7					68261.3	72119.2	35322.4								0.812043	0.949611	0.58988						1.05495
O00299	Chloride intracellular channel protein 1 OS=Homo sapiens OX=9606 GN=CLIC1 PE=1 SV=4	CLIC1	16	3	4	3	3	26.9		77581	86061.7	608908	203842	128203	51267.8	48768.1		38982.3		0.706257	0.896161	4.541	0.91361	0.635995	0.322568	0.437807		0.277412	1.84998	0.181028	4.21622	0.0464611	6.59864	0.0953308
O43405	Cochlin OS=Homo sapiens OX=9606 GN=COCH PE=1 SV=1	COCH	6	3	14	3	3	59.4	234744	70616.5	26740.6	84386.6	726192	1.03258e+06	825367	43781.2	119466	822346	0.728527	0.250696	0.108588	0.245419	1.26926	1.99764	2.02515	0.153274	0.471652	2.28215	4.95831	0.947704	0.375547	0.211409	0.171696	0.0205478
P53673	Beta-crystallin A4 OS=Homo sapiens OX=9606 GN=CRYBA4 PE=1 SV=3	CRYBA4	38	5	19	5	5	22.4				4.78183e+06	88217.5		65192.4	763119	238478	26601.8				5.57756	0.0618403		0.0641539	1.07149	0.377611	0.0296086	0.0577142		7.3103	0.532076	118.972
P53674	Beta-crystallin B1 OS=Homo sapiens OX=9606 GN=CRYBB1 PE=1 SV=2	CRYBB1	37	8	17	8	8	28	41955.4	331220	33293.1	1.42017e+07				540939	1.40373e+06	612699	0.0211662	0.191144	0.0219769	6.71393				0.307845	0.900876	0.276401	0.62091		3.50891	0.567333	8.14886
P43320	Beta-crystallin B2 OS=Homo sapiens OX=9606 GN=CRYBB2 PE=1 SV=2	CRYBB2	82	14	242	14	14	23.4	112628	117208	7.17086e+06	2.3024e+08	4.92504e+06	469416	2.4849e+06	1.21765e+08	1.05177e+08	5.77892e+07	0.00262771	0.00312809	0.218908	5.03379	0.0647128	0.00682699	0.0458352	3.20466	3.12162	1.20564	0.0105847	1.2838	0.701841	0.37794	4.17653	0.811187
P07333	Macrophage colony-stimulating factor 1 receptor OS=Homo sapiens OX=9606 GN=CSF1R PE=1 SV=2	CSF1R	1	1	17	1	1	107.9	463061	836167	627278	539160	1.02128e+06	703111	883015	483673	418800	609582
Q9NQ79	Cartilage acidic protein 1 OS=Homo sapiens OX=9606 GN=CRTAC1 PE=1 SV=2	CRTAC1	34	18	311	18	18	71.4	1.66254e+07	1.36611e+07	1.27934e+07	1.68499e+07	4.32046e+07	4.1484e+07	4.02993e+07	1.81676e+07	1.56382e+07	3.1711e+07	0.821282	0.771958	0.82692	0.780007	1.20198	1.27744	1.57389	1.01238	0.98273	1.40077	0.974898	0.308087	0.704658	0.0223632	0.57106	0.000911228
P61769	Beta-2-microglobulin OS=Homo sapiens OX=9606 GN=B2M PE=1 SV=1	B2M	35	3	50	3	3	13.7	1.30437e+07	1.59189e+07	1.34079e+07	7.14944e+06	1.59974e+07	1.44858e+07	1.36392e+07	8.1343e+06	6.387e+06	2.51155e+07	1.21074	1.69026	1.62843	0.621878	0.836277	0.83817	1.00092	0.851727	0.754181	2.08465	1.48319	0.478013	1.08282	0.753242	0.882081	0.781199
P31146	Coronin-1A OS=Homo sapiens OX=9606 GN=CORO1A PE=1 SV=4	CORO1A	2	1	2	1	1	51		543197	499788		452718			321511	316571	252466
O75493	Carbonic anhydrase-related protein 11 OS=Homo sapiens OX=9606 GN=CA11 PE=1 SV=2	CA11	3	1	6	1	1	36.2	169844		99843.8	155178	287232	278918	241090	206022	173420	182622
P60022	Beta-defensin 1 OS=Homo sapiens OX=9606 GN=DEFB1 PE=1 SV=1	DEFB1	34	1	5	1	1	7.4		100713		97709.2
P81605	Dermcidin OS=Homo sapiens OX=9606 GN=DCD PE=1 SV=2	DCD	23	3	25	3	3	11.3	38118.6	54868.8	2.27572e+06	1.91073e+06	629292	507597	411372	262460	153436	2.47747e+06	0.0540732	0.0890347	4.22397	2.53995	0.502742	0.448851	0.461357	0.419987	0.276885	3.14261	0.704519	0.988668	1.56005	0.830601	1.68228	0.981093
P47756	F-actin-capping protein subunit beta OS=Homo sapiens OX=9606 GN=CAPZB PE=1 SV=4	CAPZB	12	3	4	3	3	31.3	50263.6	127774	124236	777794	135405	56796.1		49570.8	49425.1	40246.7	0.396484	1.15293	1.28227	5.74935	0.601525	0.279273		0.441089	0.49596	0.283884	1.98878	0.44447	4.89669	0.0669501	8.79341	0.20235
P04040	Catalase OS=Homo sapiens OX=9606 GN=CAT PE=1 SV=3	CAT	5	2	4	2	2	59.7	45914.3	105796	86085.8	195992	50854.2	47848.4	27008.4		340927	307083	0.423364	1.1159	1.03862	1.69351	0.264083	0.275025	0.196889		3.99902	2.53198			0.518124	0.863366	1.05047	0.564182
Q8N4T0	Carboxypeptidase A6 OS=Homo sapiens OX=9606 GN=CPA6 PE=1 SV=2	CPA6	3	1	3	1	1	51
P08571	Monocyte differentiation antigen CD14 OS=Homo sapiens OX=9606 GN=CD14 PE=1 SV=2	CD14	25	7	90	7	7	40.1	1.04429e+07	1.07136e+07	1.08723e+07	1.48245e+07	1.96506e+07	1.25935e+07	9.85257e+06	7.30415e+06	7.45775e+06	7.56858e+06	1.16095	1.36245	1.58151	1.54439	1.23032	0.87273	0.865969	0.915995	1.0547	0.752398	1.41528	0.0720691	1.5419	0.000733133	1.72087	0.00833279
P08603	Complement factor H OS=Homo sapiens OX=9606 GN=CFH PE=1 SV=4	CFH	45	41	658	38	42	139	4.07631e+07	7.90779e+07	4.09853e+07	3.10751e+07	3.41168e+07	5.22847e+07	3.44138e+07	7.48371e+07	8.47623e+07	5.71862e+07	0.952385	2.11344	1.25294	0.680364	0.448913	0.761482	0.635677	1.97238	2.51927	1.19475	0.649558	0.918685	0.769111	0.501012	1.11335	0.683435
O75629	Protein CREG1 OS=Homo sapiens OX=9606 GN=CREG1 PE=1 SV=1	CREG1	24	4	24	4	4	24.1	2.73136e+06	1.32291e+06	925605	2.60956e+06	1.4366e+06	3.30429e+06	2.4663e+06	2.21466e+06	1.61126e+06	2.26635e+06	1.61762	0.896226	0.717269	1.44827	0.479161	1.21987	1.15479	1.47957	1.21392	1.20023	0.464794	0.428839	0.822948	0.273339	1.05826	0.993973
P00533	Epidermal growth factor receptor OS=Homo sapiens OX=9606 GN=EGFR PE=1 SV=2	EGFR	1	1	7	1	1	134.2	163121	104091	86141.1	134902	176384	235233		147295	102028	183689
P05408	Neuroendocrine protein 7B2 OS=Homo sapiens OX=9606 GN=SCG5 PE=1 SV=2	SCG5	24	4	43	4	4	23.7	2.92387e+06	3.3662e+06	3.85342e+06	3.15602e+06	8.1453e+06	1.13905e+07	8.57325e+06	2.44929e+06	2.47223e+06	6.70495e+06	0.682039	0.898214	1.17613	0.68988	1.07006	1.65627	1.58108	0.644496	0.733613	1.39857	1.52699	0.12347	0.750964	0.33356	0.549631	0.0279396
P68133	Actin, alpha skeletal muscle OS=Homo sapiens OX=9606 GN=ACTA1 PE=1 SV=1	ACTA1	36	11	119	4	4	42	1.29568e+06	2.13969e+06	2.49854e+06	2.4561e+06	1.86325e+06	1.40346e+06	510676	1.25127e+06	689095	617996	1.08851	2.05625	2.7465	1.93359	0.881568	0.734982	0.339187	1.18581	0.736449	0.464259	1.23874	0.565471	2.51581	0.0151644	3.74967	0.0205776
P00751	Complement factor B OS=Homo sapiens OX=9606 GN=CFB PE=1 SV=2	CFB	43	26	693	26	26	85.5	1.91576e+08	2.10431e+08	2.02296e+08	1.57119e+08	1.30379e+08	1.55574e+08	9.40532e+07	1.60396e+08	1.52225e+08	1.69667e+08	1.45964	1.83401	2.01673	1.1218	0.559448	0.738891	0.566546	1.37856	1.47542	1.15595	0.868104	0.753096	1.31536	0.426923	1.86812	0.0756084
P07355	Annexin A2 OS=Homo sapiens OX=9606 GN=ANXA2 PE=1 SV=2	ANXA2	36	13	48	13	13	38.6	3.32592e+06	3.67193e+06	6.60657e+06	1.34587e+07	1.95978e+06	3.58035e+06	1.07202e+06	3.60328e+06	1.57844e+06	1.01536e+06	1.03194	1.30325	2.68211	3.91315	0.342451	0.692478	0.262968	1.26116	0.623012	0.281709	0.652455	0.82565	2.97082	0.0998952	6.16511	0.0241017
P07315	Gamma-crystallin C OS=Homo sapiens OX=9606 GN=CRYGC PE=1 SV=2	CRYGC	37	6	41	6	6	20.9	2.25524e+06	701757	2.95715e+06	2.57101e+06	4.32425e+06	782032	4.16436e+06	1.91508e+06	1.00236e+06	2.11895e+06	1.22411	0.435716	2.10019	1.30772	1.32186	0.264601	1.78704	1.17258	0.692117	1.02846	0.749447	0.713027	1.29219	0.464954	1.50386	0.337799
Q9BU40	Chordin-like protein 1 OS=Homo sapiens OX=9606 GN=CHRDL1 PE=1 SV=2	CHRDL1	30	9	167	9	9	52	7.43709e+06	6.35777e+06	5.7994e+06	8.56215e+06	1.48046e+07	1.02245e+07	9.77227e+06	4.30166e+06	5.52113e+06	7.66057e+06	1.14377	1.11848	1.16702	1.23396	1.28227	0.980207	1.1882	0.746276	1.08017	1.0535	1.60849	0.0964855	1.17771	0.0686058	1.1002	0.180321
O75752	UDP-GalNAc:beta-1,3-N-acetylgalactosaminyltransferase 1 OS=Homo sapiens OX=9606 GN=B3GALNT1 PE=1 SV=1	B3GALNT1	11	4	21	4	4	39.5	705223	181008	103928	967977	2.11941e+06	1.64129e+06	971063	1.15684e+06	794519	904548	0.91396	0.268341	0.176235	1.17557	1.54691	1.32595	0.994961	1.69123	1.30988	1.04827	0.536664	0.996098	0.640632	0.133733	0.672499	0.33241
P51451	Tyrosine-protein kinase Blk OS=Homo sapiens OX=9606 GN=BLK PE=1 SV=3	BLK	4	1	8	1	1	57.7	4.99949e+07	2.84796e+07	21414425	1.53824e+07	6.87386e+06	9.97774e+06	7.77739e+06	2.38134e+07	33638294	1.1336e+07
P54764	Ephrin type-A receptor 4 OS=Homo sapiens OX=9606 GN=EPHA4 PE=1 SV=1	EPHA4	1	1	1	1	1	109.8						263596	143975			86208.5
Q11128	4-galactosyl-N-acetylglucosaminide 3-alpha-L-fucosyltransferase FUT5 OS=Homo sapiens OX=9606 GN=FUT5 PE=1 SV=1	FUT5	7	2	2	2	2	43						88219.7		106670								0.698166		1.52766
Q17R60	Interphotoreceptor matrix proteoglycan 1 OS=Homo sapiens OX=9606 GN=IMPG1 PE=1 SV=2	IMPG1	17	10	108	10	10	89.3	8.73496e+06	7.40586e+06	5.65513e+06	9.36265e+06	1.96611e+07	2.95127e+07	1.35049e+07	8.29593e+06	5.30892e+06	8.94639e+06	0.928462	0.900468	0.78651	0.932576	1.17696	1.95547	1.13489	0.99471	0.717855	0.850334	1.04424	0.188221	0.835796	0.5139	0.671849	0.24651
P01597	Immunoglobulin kappa variable 1-39 OS=Homo sapiens OX=9606 GN=IGKV1-39 PE=1 SV=2	IGKV1-39	29	2	21	1	1	12.7	1.45295e+06		707748				801962			373890
A0A075B6R9	Probable non-functional immunoglobulin kappa variable 2D-24 OS=Homo sapiens OX=9606 GN=IGKV2D-24 PE=1 SV=1	IGKV2D-24	11	1	21	1	1	13.1	2.29329e+06	3.14746e+06	1.88696e+06	3.3074e+06	1.78627e+06		663559	2911889	1.44778e+06	878950
A0A075B6H7	Probable non-functional immunoglobulin kappa variable 3-7 OS=Homo sapiens OX=9606 GN=IGKV3-7 PE=1 SV=1	IGKV3-7	23	2	139	2	2	12.8	2.73304e+07	1.87062e+07	1.4131e+07	1.01746e+07	7.79548e+06	1.73113e+07	1.60606e+07	2.25834e+07	3.83245e+07	2.61042e+07	1.70314	1.33346	1.15222	0.594162	0.273588	0.672473	0.791269	1.58753	3.03815	1.45464	0.506147	0.932696	0.670273	0.338687	1.182	0.741835
P04180	Phosphatidylcholine-sterol acyltransferase OS=Homo sapiens OX=9606 GN=LCAT PE=1 SV=1	LCAT	14	5	18	5	5	49.5	604544	420877	397238	246436	160516	119857	214362	956403	1.03648e+06	228039	1.70567	1.35835	1.46648	0.651561	0.255057	0.2108	0.478161	3.04395	3.72012	0.575329	0.265019	0.96708	0.67724	0.964629	3.0244	0.0607421
P21246	Pleiotrophin OS=Homo sapiens OX=9606 GN=PTN PE=1 SV=1	PTN	27	3	20	3	3	18.9	778420	223532	142940	250073	252755	316723	220682	269756	729785	341860	2.73074	0.897005	0.656113	0.822082	0.499361	0.692604	0.612056	1.0675	3.25679	1.07239	0.654038	0.402727	0.836446	0.683857	1.77065	0.454983
Q08174	Protocadherin-1 OS=Homo sapiens OX=9606 GN=PCDH1 PE=1 SV=2	PCDH1	4	3	7	3	3	114.7				34711.7	189667	222483	166332	38765.1		170633				0.29352	0.963876	1.25146	1.18663	0.394593		1.37683	2.44271		0.597407	0.369322	0.23082
O95206	Protocadherin-8 OS=Homo sapiens OX=9606 GN=PCDH8 PE=1 SV=2	PCDH8	1	1	3	1	1	112.9		67980.5		85395.8	212963	205521	44218.9	59796.7	98283.6	93086.2
Q9UHG2	ProSAAS OS=Homo sapiens OX=9606 GN=PCSK1N PE=1 SV=1	PCSK1N	36	7	81	7	7	27.4	4.84802e+06	4.78014e+06	3.16378e+06	3.03324e+06	1.48726e+07	9.74168e+06	1.00144e+07	2.44416e+06	1.7784e+06	2.74181e+06	1.04455	1.17813	0.891927	0.612426	1.80467	1.30839	1.70587	0.594049	0.487439	0.52825	2.51057	0.297057	1.1963	0.439632	0.719518	0.567321
P19652	Alpha-1-acid glycoprotein 2 OS=Homo sapiens OX=9606 GN=ORM2 PE=1 SV=2	ORM2	38	7	635	4	4	23.6	2.16025e+08	1.56185e+08	1.67987e+08	8.41821e+07	1.26047e+08	1.20766e+08	9.71146e+07	2.1492e+08	1.81412e+08	7.80654e+07	1.85242	1.53203	1.88483	0.676454	0.608722	0.645533	0.658383	2.07894	1.97892	0.598595	0.514866	0.60995	1.09967	0.704656	2.31994	0.0942371
P08195	4F2 cell-surface antigen heavy chain OS=Homo sapiens OX=9606 GN=SLC3A2 PE=1 SV=3	SLC3A2	12	6	39	6	6	68	741445	630402	370711	717713	1.43401e+06	2.41228e+06	1.76716e+06	743869	730200	1.31783e+06	0.844185	0.821042	0.552271	0.765758	0.919518	1.71209	1.59072	0.955397	1.05761	1.34171	0.91091	0.0800122	0.58622	0.00641897	0.465542	0.00623055
Q9HAR2	Adhesion G protein-coupled receptor L3 OS=Homo sapiens OX=9606 GN=ADGRL3 PE=1 SV=2	ADGRL3	2	2	5	2	2	161.7
Q12797	Aspartyl/asparaginyl beta-hydroxylase OS=Homo sapiens OX=9606 GN=ASPH PE=1 SV=3	ASPH	6	4	12	4	4	85.8	152623	55141.7	131962	139438	648023	723898	304088	96304.4	71144.7	215096	0.74403	0.307496	0.84174	0.636993	1.77913	2.19982	1.172	0.529596	0.441204	0.937649	1.97002	0.997403	0.816132	0.649123	0.515786	0.0883348
P0C0L4	Complement C4-A OS=Homo sapiens OX=9606 GN=C4A PE=1 SV=2	C4A	45	67	2838	3	70	192.7	1.93437e+09	7.27122e+08	6.56286e+08	1.04784e+09	1.51084e+09	9.52485e+08	7.40209e+08	7.96425e+08	5.48916e+08	8.04837e+08	2.46216	1.0587	1.09302	1.24984	1.08304	0.755743	0.744885	1.14354	0.888813	0.916059	0.936454	0.01607	1.56141	0.0555677	1.98827	0.0740515
Q7KYR7	Butyrophilin subfamily 2 member A1 OS=Homo sapiens OX=9606 GN=BTN2A1 PE=1 SV=3	BTN2A1	4	2	7	2	2	59.6		101353	71693.7	21836.1		331955	568332	111326		493115		0.590729	0.477972	0.10426		1.05434	2.2894	0.639862		2.24672	0.923214		0.251022	0.0522364	0.156221	0.0515202
P11021	Endoplasmic reticulum chaperone BiP OS=Homo sapiens OX=9606 GN=HSPA5 PE=1 SV=2	HSPA5	19	10	39	8	8	72.3	829576	719395	989569	3.43513e+06	1.78418e+06	2.44494e+06	2.03699e+06	455872	421178	1.39037e+06	0.707434	0.701757	1.10417	2.74509	0.856874	1.29968	1.37334	0.438532	0.456902	1.06023	1.7771	0.140744	1.32118	0.513454	1.22057	0.923365
P27797	Calreticulin OS=Homo sapiens OX=9606 GN=CALR PE=1 SV=1	CALR	35	9	56	9	9	48.1	885782	6.17696e+06	670732	1.17351e+06	3.87802e+06	4.09347e+06	3.46325e+06	1.31952e+06	787292	3.7913e+06	0.417619	3.33132	0.413771	0.518469	1.0297	1.20305	1.29091	0.701772	0.472189	1.59838	3.10715	0.746381	1.08442	0.676722	0.329851	0.000604254
Q9BXJ0	Complement C1q tumor necrosis factor-related protein 5 OS=Homo sapiens OX=9606 GN=C1QTNF5 PE=1 SV=1	C1QTNF5	12	2	22	2	2	25.3	215174	171276	603856	389814	683676	799882	699185	143457	161269	192355	0.655666	0.597008	2.40761	1.1131	1.17326	1.51935	1.68439	0.493109	0.625131	0.524126	1.795	0.460348	1.22709	0.567209	1.12031	0.87361
P55287	Cadherin-11 OS=Homo sapiens OX=9606 GN=CDH11 PE=1 SV=2	CDH11	3	2	7	2	2	87.9	126812	101570	56470	141249	193599	162697	171388	36539.8	40251.4	152995	1.3255	1.21444	0.772317	1.38352	1.13965	1.06008	1.4163	0.430838	0.535215	1.42999	2.73198	0.044928	1.19764	0.339604	0.891194	0.548307
P00736	Complement C1r subcomponent OS=Homo sapiens OX=9606 GN=C1R PE=1 SV=2	C1R	30	15	202	15	15	80.1	2.26057e+07	1.85284e+07	1.9523e+07	1.31267e+07	1.95463e+07	1.58231e+07	9.54533e+06	7.63335e+06	6.68723e+06	1.19091e+07	1.92965	1.8092	2.18055	1.05003	0.939665	0.841959	0.644183	0.735029	0.726163	0.909032	1.8699	0.447351	2.05092	0.00606454	2.15443	0.042542
P00450	Ceruloplasmin OS=Homo sapiens OX=9606 GN=CP PE=1 SV=1	CP	52	40	1944	34	42	122.1	5.96525e+08	6.74298e+08	6.28885e+08	5.71322e+08	8.53263e+08	7.48005e+08	5.28775e+08	5.24581e+08	5.98672e+08	6.99926e+08	1.14874	1.48536	1.5846	1.03099	0.925385	0.897914	0.805044	1.13955	1.46658	1.20526	1.05777	0.328498	1.11982	0.464723	1.29438	0.221074
Q6MZW2	Follistatin-related protein 4 OS=Homo sapiens OX=9606 GN=FSTL4 PE=2 SV=3	FSTL4	27	18	189	16	16	93	5.03494e+06	2.84107e+06	1.83629e+06	5.69377e+06	9.0423e+06	1.12294e+07	9.69701e+06	4.32133e+06	4.55669e+06	6.59385e+06	1.0237	0.660766	0.488513	1.08482	1.03539	1.42323	1.55873	0.991113	1.17856	1.19882	0.855683	0.312352	0.676044	0.0424606	0.621184	0.119282
Q8N475	Follistatin-related protein 5 OS=Homo sapiens OX=9606 GN=FSTL5 PE=2 SV=2	FSTL5	34	24	351	22	24	95.7	2.00907e+07	1.74913e+07	1.18779e+07	2.00396e+07	4.14141e+07	4.4288e+07	4.38609e+07	1.56349e+07	1.8821e+07	1.72651e+07	0.991082	0.987019	0.766677	0.926373	1.15057	1.36188	1.71061	0.870041	1.18109	0.761591	1.22844	0.108202	0.819293	0.335956	0.700071	0.289902
P15502	Elastin OS=Homo sapiens OX=9606 GN=ELN PE=1 SV=4	ELN	5	2	2	2	2	68.4
P13639	Elongation factor 2 OS=Homo sapiens OX=9606 GN=EEF2 PE=1 SV=4	EEF2	16	11	19	11	11	95.3	20498.1	85195.8	147224	7.03286e+06	63608.1	14131.1	8868.57	145341	48039.2	114909	0.0330162	0.156972	0.310278	10.6152	0.0576999	0.0141883	0.0112934	0.264078	0.0984322	0.165503	0.406455	0.653982	20.1866	0.261295	57.3789	0.215714
Q9UM22	Mammalian ependymin-related protein 1 OS=Homo sapiens OX=9606 GN=EPDR1 PE=1 SV=2	EPDR1	20	4	23	4	4	25.4	842704		523701	1.29185e+06	3.34035e+06	3.20209e+06	1.95883e+06	21433.6	643511	1.35053e+06	0.712165		0.579092	1.02306	1.58981	1.68686	1.30876	0.0204329	0.691813	1.02058	77.8065		1.03209	0.551691	0.576245	0.0646372
P03951	Coagulation factor XI OS=Homo sapiens OX=9606 GN=F11 PE=1 SV=1	F11	3	2	10	2	2	70.1	203178	393317			94147.8	253644	274659	233630	339399	170338	1.02474	2.26917			0.26742	0.797443	1.09518	1.32921	2.17757	0.76822	0.954174	1.11603	0.962371	0.597161	1.15535
P01859	Immunoglobulin heavy constant gamma 2 OS=Homo sapiens OX=9606 GN=IGHG2 PE=1 SV=2	IGHG2	65	17	2310	9	12	35.9	8.53332e+08	1.16727e+09	6.1616e+08	7.45403e+08	8.7979e+08	4.88586e+08	4.28699e+08	1.08828e+09	1.12728e+09	9.51912e+08	1.26478	1.97906	1.19495	1.03531	0.734388	0.451417	0.502352	1.81957	2.12548	1.26163	0.745629	0.648708	1.0078	0.699878	1.57761	0.16285
P0DOX6	Immunoglobulin mu heavy chain OS=Homo sapiens OX=9606 PE=1 SV=2	--	15	7	65	1	1	63.4	1.06399e+06				494791		1.0244e+06	1186231	1.80302e+06	550758
P14136	Glial fibrillary acidic protein OS=Homo sapiens OX=9606 GN=GFAP PE=1 SV=1	GFAP	13	6	12	4	4	49.9				27478.2	1.80902e+06									0.0346915	1.3726
A0A0B4J1V2	Immunoglobulin heavy variable 2-26 OS=Homo sapiens OX=9606 GN=IGHV2-26 PE=3 SV=1	IGHV2-26	6	1	9	1	1	13.2	638408	657081	90403.5	92994.7	48195.1	137783	344947	251493	824426	406606
P01780	Immunoglobulin heavy variable 3-7 OS=Homo sapiens OX=9606 GN=IGHV3-7 PE=1 SV=2	IGHV3-7	32	4	182	2	4	12.9	1.77211e+07	2.0364e+07	1.26327e+07	1.12662e+07	5.91581e+06	5.66756e+06	9.65482e+06	1.61798e+07	1.77374e+07	1.89579e+07	1.61085	2.11747	1.50251	0.959676	0.30285	0.321144	0.693852	1.65907	2.05107	1.54097	0.729419	1.0603	1.03627	0.922934	1.59354	0.255812
P01766	Immunoglobulin heavy variable 3-13 OS=Homo sapiens OX=9606 GN=IGHV3-13 PE=1 SV=2	IGHV3-13	19	2	36	1	1	12.5	160484	274596	211340	363016	103672	237564	223551	713565	732711	482958
A0A0B4J1V0	Immunoglobulin heavy variable 3-15 OS=Homo sapiens OX=9606 GN=IGHV3-15 PE=3 SV=1	IGHV3-15	26	3	82	2	2	12.9	245851	1603241	935368	100570	231074	373541	222888	1.14703e+06	1.9391e+06	810624	0.399706	2.98166	1.9898	0.153222	0.211577	0.378571	0.286493	2.10365	4.01049	1.17849	0.758976	1.22681	0.720808	0.516871	1.37925	0.986197
A0A0C4DH35	Probable non-functional immunoglobulin heavy variable 3-35 OS=Homo sapiens OX=9606 GN=IGHV3-35 PE=1 SV=1	IGHV3-35	9	1	33	1	1	12.8	3.64399e+06	2.61658e+06	2.18019e+06	3.92152e+06	1.86405e+06	2.43527e+06	2.04813e+06	4.57526e+06	5.58469e+06	2.8311e+06
A0A0C4DH36	Probable non-functional immunoglobulin heavy variable 3-38 OS=Homo sapiens OX=9606 GN=IGHV3-38 PE=1 SV=1	IGHV3-38	9	1	11	1	1	12.8	464866	660598	589738	756153	308498	361088	473424	612781	1.66e+06	1.24973e+06
A0A0B4J1X8	Immunoglobulin heavy variable 3-43 OS=Homo sapiens OX=9606 GN=IGHV3-43 PE=3 SV=1	IGHV3-43	19	3	39	2	2	13.1	1.36173e+06	2.60522e+06	1.13665e+06	803783	875257	1.27731e+06	810731	2.20894e+06	1.84576e+06	1.08531e+06	1.20239	2.63141	1.31323	0.665082	0.43525	0.703054	0.565964	2.20022	2.07328	0.85693	0.696899	1.01278	0.976235	0.904964	1.49613	0.200499
A0A0A0MS15	Immunoglobulin heavy variable 3-49 OS=Homo sapiens OX=9606 GN=IGHV3-49 PE=3 SV=1	IGHV3-49	37	4	20	3	3	13	8.56569e+06	1.88849e+06	1.89686e+06	1.7639e+06	1.53238e+06	2.08433e+06	3.22724e+06	5.2857e+06	1.09096e+07	3.46769e+06	2.60865	0.657897	0.755872	0.503398	0.262827	0.395693	0.77704	1.81587	4.22658	0.944349	0.253521	0.60682	0.586878	0.378107	1.82701	0.505339
A0A075B6Q5	Immunoglobulin heavy variable 3-64 OS=Homo sapiens OX=9606 GN=IGHV3-64 PE=3 SV=1	IGHV3-64	35	3	19	3	3	12.9	773443	409705	176510	687991	41741.3	46214.3	54802.9	341253	530760		2.81203	1.70393	0.839691	2.34399	0.0854685	0.104739	0.157526	1.39958	2.4548		0.639264	1.27912	1.5129	0.521165	15.2409	0.0141703
A0A0B4J1Y9	Immunoglobulin heavy variable 3-72 OS=Homo sapiens OX=9606 GN=IGHV3-72 PE=3 SV=1	IGHV3-72	51	5	125	4	5	13.2	1.77995e+07	2.29164e+07	1.01176e+07	8.55027e+06	6.01426e+06	7.53537e+06	6.12178e+06	2.0435e+07	2.4226e+07	1.41751e+07	1.59692	2.35187	1.18772	0.718851	0.303884	0.421425	0.434223	2.06814	2.76494	1.13721	0.642063	1.09057	0.90233	0.941247	1.75803	0.192929
A0A0B4J1V6	Immunoglobulin heavy variable 3-73 OS=Homo sapiens OX=9606 GN=IGHV3-73 PE=3 SV=1	IGHV3-73	24	3	81	1	1	12.8		131176		236770		147321	444321		413352
A0A0B4J1X5	Immunoglobulin heavy variable 3-74 OS=Homo sapiens OX=9606 GN=IGHV3-74 PE=3 SV=1	IGHV3-74	25	3	140	1	1	12.8	741023	1.11e+06	282691	149121	166557	375804	172643	1.38685e+06	771183	701724
A0A075B6R2	Immunoglobulin heavy variable 4-4 OS=Homo sapiens OX=9606 GN=IGHV4-4 PE=3 SV=2	IGHV4-4	32	2	15	1	1	12.8	132976		95644.7	265559	111354	200706	336720		427524	1.14616e+06
A0A0C4DH34	Immunoglobulin heavy variable 4-28 OS=Homo sapiens OX=9606 GN=IGHV4-28 PE=3 SV=1	IGHV4-28	8	1	32	1	1	13.1	4.74186e+06	4.55407e+06	2.23909e+06	3.44561e+06	1.4578e+06	2.42558e+06	2.18214e+06	3.17808e+06	5.34132e+06	2.42311e+06
P06331	Immunoglobulin heavy variable 4-34 OS=Homo sapiens OX=9606 GN=IGHV4-34 PE=1 SV=2	IGHV4-34	37	3	98	2	3	13.8	2.13973e+07	2.98383e+07	1.54297e+07	1.21442e+07	7.68349e+06	1.5888e+07	8.12261e+06	2.97457e+07	2.28409e+07	1.16404e+07	1.51497	2.41662	1.42943	0.805739	0.306374	0.701216	0.454672	2.37573	2.05724	0.736974	0.573086	1.09598	1.02328	0.962112	1.9812	0.0576167
P0DP04	Immunoglobulin heavy variable 3-43D OS=Homo sapiens OX=9606 GN=IGHV3-43D PE=3 SV=1	IGHV3-43D	36	4	106	3	3	13	1.15818e+07	1.21851e+07	7.62441e+06	5.86797e+06	6.63005e+06	7.32272e+06	5.91789e+06	9.37809e+06	1.09643e+07	1.00317e+07	1.63742	1.97063	1.41042	0.777419	0.527899	0.645351	0.661469	1.49564	1.97194	1.26824	0.835269	0.816613	1.04653	0.927221	1.48551	0.276402
O43707	Alpha-actinin-4 OS=Homo sapiens OX=9606 GN=ACTN4 PE=1 SV=2	ACTN4	9	6	11	6	6	104.8			34942.6	2.13702e+06	181117	56631.5	60793.7	33736.2		52362.4			0.154869	6.78327	0.345507	0.119577	0.162804	0.128906		0.158601	2.6803		17.0411	0.154548	23.6001	0.489484
P06280	Alpha-galactosidase A OS=Homo sapiens OX=9606 GN=GLA PE=1 SV=1	GLA	15	6	49	6	6	48.7	729032	338372	124406	590757	1.28823e+06	1.77867e+06	1.20129e+06	1.0638e+06	772910	574157	1.06588	0.565905	0.237991	0.809378	1.06072	1.62104	1.38856	1.75449	1.43753	0.750636	0.463562	0.430201	0.537937	0.0558973	0.561998	0.245981
P52907	F-actin-capping protein subunit alpha-1 OS=Homo sapiens OX=9606 GN=CAPZA1 PE=1 SV=3	CAPZA1	6	1	2	1	1	32.9			124985	464848		64005.6
Q9BY67	Cell adhesion molecule 1 OS=Homo sapiens OX=9606 GN=CADM1 PE=1 SV=2	CADM1	24	7	86	7	7	48.5	1.16718e+07	5.68045e+06	7.81159e+06	1.4396e+07	1.79943e+07	2.34461e+07	1.41069e+07	7.97112e+06	7.07241e+06	1.31357e+07	1.17122	0.652035	1.02564	1.3537	1.01691	1.46659	1.11915	0.902291	0.902803	1.17867	0.924837	0.309184	0.937158	0.632159	0.943192	0.641859
P0DTE7	Alpha-amylase 1B OS=Homo sapiens OX=9606 GN=AMY1B PE=1 SV=1	AMY1B	9	3	7	3	3	57.7	289734	116282	103205	112977	288324	152374	219027	176091	245626	200373	1.88253	0.864259	0.877411	0.687887	1.05505	0.617154	1.12512	1.29065	2.03023	1.16418	0.743542	0.140582	0.861867	0.590854	1.18626	0.77241
P05090	Apolipoprotein D OS=Homo sapiens OX=9606 GN=APOD PE=1 SV=1	APOD	26	4	96	4	4	21.3	1.51501e+07	2.19137e+07	7.60778e+06	5.31108e+06	5.27808e+06	8.96521e+06	3.61615e+06	2.08957e+07	1.99214e+07	6.19001e+06	1.63192	2.70017	1.07227	0.536107	0.320192	0.601985	0.307957	2.53905	2.72981	0.596233	0.594781	1.11437	0.924077	0.984746	2.15134	0.143999
Q9HDC9	Adipocyte plasma membrane-associated protein OS=Homo sapiens OX=9606 GN=APMAP PE=1 SV=2	APMAP	14	3	10	3	3	46.5	113685	765468	132410	87323.7	115106	196181	32548.5	171260	174935	51855.7	0.764043	5.88477	1.16438	0.549956	0.435674	0.821883	0.172943	1.29836	1.49561	0.311637	2.434	1.21925	2.14583	0.415101	1.89701	0.187056
P02749	Beta-2-glycoprotein 1 OS=Homo sapiens OX=9606 GN=APOH PE=1 SV=3	APOH	49	13	398	13	13	38.3	2.10083e+08	2.78786e+08	2.03458e+08	1.66332e+08	1.31115e+08	1.59455e+08	9.32551e+07	2.52492e+08	1.9895e+08	1.55758e+08	1.4051	2.13293	1.78053	1.0425	0.493875	0.664802	0.493113	1.90499	1.69272	0.931548	0.689455	0.882431	1.20533	0.590522	2.02355	0.0409333
P59998	Actin-related protein 2/3 complex subunit 4 OS=Homo sapiens OX=9606 GN=ARPC4 PE=1 SV=3	ARPC4	18	3	3	3	3	19.7				1011609										1.1593
P15848	Arylsulfatase B OS=Homo sapiens OX=9606 GN=ARSB PE=1 SV=1	ARSB	16	6	37	6	6	59.6	459537	264787	185462	103032	1.80264e+06	2.77585e+06	2.91744e+06	260710	469506	2.03495e+06	0.504265	0.332373	0.266288	0.105949	1.11403	1.89878	2.53104	0.32272	0.655401	1.99678	2.24096	0.764261	0.313706	0.0629579	0.136387	0.00926941
Q96EG1	Arylsulfatase G OS=Homo sapiens OX=9606 GN=ARSG PE=1 SV=1	ARSG	2	1	3	1	1	57				93330.5	189669	124514	106273	87574		72447.8
P08123	Collagen alpha-2(I) chain OS=Homo sapiens OX=9606 GN=COL1A2 PE=1 SV=7	COL1A2	11	10	59	10	10	129.2	2.01062e+06	1.39998e+06	1.39288e+06	1.00422e+06	4.51517e+06	4.06056e+06	6.48216e+06	1.40181e+06	876539	2.22833e+06	0.980357	0.780847	0.888638	0.458846	1.23987	1.23418	2.4988	0.771033	0.543691	0.971565	1.3104	0.321252	0.722439	0.462346	0.494806	0.144125
Q9UHI8	A disintegrin and metalloproteinase with thrombospondin motifs 1 OS=Homo sapiens OX=9606 GN=ADAMTS1 PE=1 SV=4	ADAMTS1	2	1	6	1	1	105.3	128484	181210	113255	97026.9	241823	123912	133270	77033.5		150608
P22792	Carboxypeptidase N subunit 2 OS=Homo sapiens OX=9606 GN=CPN2 PE=1 SV=3	CPN2	3	2	11	2	2	60.5	590808	1.32315e+06	594386	512408	518427	605900	119252	991971	1.58819e+06	476699	0.99834	2.55758	1.31419	0.811391	0.493365	0.638222	0.159315	1.89086	3.41398	0.720302	0.806762	0.956833	0.90505	0.73259	2.05814	0.151259
Q0P6D2	Divergent protein kinase domain 1C OS=Homo sapiens OX=9606 GN=DIPK1C PE=2 SV=3	DIPK1C	6	3	18	3	3	46.4	392299	259057	150914	424492	1.03777e+06	781542	570730	434191	383610	584650	0.966922	0.730397	0.4867	0.980451	1.44054	1.20079	1.11215	1.20721	1.20279	1.28857	0.899152	0.462608	0.766032	0.108565	0.675849	0.135351
Q9H0Q3	FXYD domain-containing ion transport regulator 6 OS=Homo sapiens OX=9606 GN=FXYD6 PE=1 SV=1	FXYD6	16	2	36	2	2	10.5	1.54953e+06	923983	1.19329e+06	1.27643e+06	2.10742e+06	1.70873e+06	1431603	1.06914e+06	813872	1.31581e+06	1.43166	0.976545	1.44259	1.10514	1.09658	0.984129	1.04573	1.1143	0.956583	1.08711	0.930234	0.0818815	1.16667	0.123523	1.27669	0.0615561
P60981	Destrin OS=Homo sapiens OX=9606 GN=DSTN PE=1 SV=3	DSTN	7	1	1	1	1	18.5				396210
Q9BPW9	Dehydrogenase/reductase SDR family member 9 OS=Homo sapiens OX=9606 GN=DHRS9 PE=1 SV=1	DHRS9	4	1	1	1	1	35.2		241461		77240.1				304616	340925	88189
P06396	Gelsolin OS=Homo sapiens OX=9606 GN=GSN PE=1 SV=1	GSN	32	18	448	18	18	85.6	9.85436e+07	9.74034e+07	7.59186e+07	5.78892e+07	9.74341e+07	8.53082e+07	7.14047e+07	6.48266e+07	6.60829e+07	8.31839e+07	1.52771	1.72733	1.54	0.840995	0.850693	0.82441	0.875181	1.13369	1.30326	1.15316	1.137	0.480894	1.22629	0.366087	1.37015	0.269422
P04217	Alpha-1B-glycoprotein OS=Homo sapiens OX=9606 GN=A1BG PE=1 SV=4	A1BG	39	12	715	12	12	54.2	2.39128e+08	2.777e+08	1.88154e+08	1.17551e+08	1.02977e+08	1.43468e+08	1.05515e+08	2.85823e+08	2.9706e+08	1.50943e+08	1.55022	2.05934	1.59601	0.714121	0.375969	0.579771	0.540797	2.0902	2.44982	0.875011	0.582552	0.977553	0.963286	0.990803	1.93445	0.109939
Q13867	Bleomycin hydrolase OS=Homo sapiens OX=9606 GN=BLMH PE=1 SV=1	BLMH	8	3	3	3	3	52.5				2.36045e+06	57420.3									2.26354	0.0330922
P22303	Acetylcholinesterase OS=Homo sapiens OX=9606 GN=ACHE PE=1 SV=1	ACHE	8	3	16	3	3	67.8	710461	964321	546207	477334	1.09661e+06	1.40084e+06	1.0498e+06	1.02809e+06	984108	1.27254e+06	0.922246	1.43192	0.92773	0.580645	0.801695	1.13353	1.07739	1.50545	1.62509	1.47712	0.741842	0.399025	0.684048	0.0399473	0.659055	0.0791358
Q15848	Adiponectin OS=Homo sapiens OX=9606 GN=ADIPOQ PE=1 SV=1	ADIPOQ	6	1	3	1	1	26.4	223204	1.08781e+06	221681	104528	210018	200516	111668	209370	1078918	325130
P19022	Cadherin-2 OS=Homo sapiens OX=9606 GN=CDH2 PE=1 SV=4	CDH2	15	14	210	14	14	99.7	2.77063e+07	2.30405e+07	1.59533e+07	3.50109e+07	6.43568e+07	7.06263e+07	4.22561e+07	2.91457e+07	2.07501e+07	35835477	0.939892	0.894088	0.708125	1.11298	1.22954	1.4935	1.13331	1.11533	0.895463	1.08706	0.952018	0.223392	0.85326	0.230644	0.743429	0.140513
P40121	Macrophage-capping protein OS=Homo sapiens OX=9606 GN=CAPG PE=1 SV=2	CAPG	6	2	2	2	2	38.5			31940	337631	43482.4								0.375511	2.84284	0.220035
O75976	Carboxypeptidase D OS=Homo sapiens OX=9606 GN=CPD PE=1 SV=2	CPD	1	1	1	1	1	152.8			34988.5	97782.9	134560	165239	92285.6			98260.6
P10523	S-arrestin OS=Homo sapiens OX=9606 GN=SAG PE=1 SV=3	SAG	10	5	14	5	5	45.1	585370	538584	201281	936105	1.51925e+06	1.17874e+06	961473	818963	198793	774422	0.938906	0.988176	0.422428	1.40701	1.37236	1.17855	1.21923	1.48178	0.405621	1.11073	0.79652	0.230169	0.950514	0.884337	0.789039	0.379099
P02452	Collagen alpha-1(I) chain OS=Homo sapiens OX=9606 GN=COL1A1 PE=1 SV=5	COL1A1	4	3	17	3	3	138.9	1.04975e+06	1.88033e+06	934911	1.01793e+06	2.15948e+06	3.63532e+06	352060	1.55372e+06	2.65355e+06	1.44732e+06	0.778377	1.59487	0.907052	0.707302	0.901783	1.68029	0.206385	1.29959	2.50299	0.959637	0.960558	0.392596	0.735369	0.860177	0.840642	0.840731
P26998	Beta-crystallin B3 OS=Homo sapiens OX=9606 GN=CRYBB3 PE=1 SV=4	CRYBB3	6	1	2	1	1	24.2				450460					363886
Q8NFW1	Collagen alpha-1(XXII) chain OS=Homo sapiens OX=9606 GN=COL22A1 PE=2 SV=2	COL22A1	1	2	10	2	2	161	184518	558684	412174	400286	1.51271e+06	1.01984e+06	35750.6	231263	715901	415595	0.416043	1.44097	1.21602	0.84577	1.92091	1.43342	0.0637297	0.588213	2.05343	0.837934	2.8577	0.20189	1.1734	0.463914	1.06113	0.600807
P80723	Brain acid soluble protein 1 OS=Homo sapiens OX=9606 GN=BASP1 PE=1 SV=2	BASP1	35	4	28	4	4	22.7	386559	414514	942562	627607	1.70268e+06	1.09671e+06	1.7553e+06	590640	367805	1.40334e+06	0.514897	0.631586	1.64275	0.783383	1.27728	0.910618	1.84847	0.887474	0.623232	1.6715	1.07545	0.478374	0.816304	0.495083	0.663802	0.299681
P43234	Cathepsin O OS=Homo sapiens OX=9606 GN=CTSO PE=1 SV=1	CTSO	5	1	11	1	1	35.9	355937	215893	230179	340845	583588	528399	642264	255093	270362	445446
Q9ULX7	Carbonic anhydrase 14 OS=Homo sapiens OX=9606 GN=CA14 PE=1 SV=1	CA14	14	4	19	4	4	37.6	500034	214092	386268	575706	1.18361e+06	1.03652e+06	1.01401e+06	408237	456123	897471	0.927156	0.454091	0.937132	1.00031	1.23598	1.19803	1.48646	0.853874	1.07588	1.48803	0.989647	0.654266	0.746389	0.145442	0.686539	0.0080644
P00746	Complement factor D OS=Homo sapiens OX=9606 GN=CFD PE=1 SV=5	CFD	42	7	85	7	7	27	1.15915e+07	1.01128e+07	1.15263e+07	4.28832e+06	5.67066e+06	5.0703e+06	3.09534e+06	7.34681e+06	4.40744e+06	3.98686e+06	2.13724	2.13293	2.78076	0.740942	0.58884	0.582757	0.451212	1.52807	1.03378	0.657332	0.890592	0.802298	1.97047	0.154394	3.34591	0.0616552
O43866	CD5 antigen-like OS=Homo sapiens OX=9606 GN=CD5L PE=1 SV=1	CD5L	6	1	1	1	1	38.1
O43916	Carbohydrate sulfotransferase 1 OS=Homo sapiens OX=9606 GN=CHST1 PE=1 SV=1	CHST1	9	2	2	2	2	46.7		456680		142884	187273	64588.9	104049	364829		25482.8		3.36153		0.861591	0.678671	0.259079	0.529334	2.64822		0.14663	0.762815	0.939095	1.82396	0.311035	2.76434
P06681	Complement C2 OS=Homo sapiens OX=9606 GN=C2 PE=1 SV=2	C2	30	21	312	21	21	83.2	1.87288e+07	2.42648e+07	1.82462e+07	1.66031e+07	1.20969e+07	1.468e+07	9.51948e+06	2.12914e+07	2.55304e+07	2.04321e+07	1.27733	1.89304	1.62826	1.06112	0.464637	0.624106	0.513291	1.63804	2.21502	1.24607	0.719663	0.856803	1.01409	0.878872	1.66426	0.126669
O43529	Carbohydrate sulfotransferase 10 OS=Homo sapiens OX=9606 GN=CHST10 PE=1 SV=1	CHST10	8	3	9	3	3	42.2	215240			429552	1.4329e+06	834421	811632	102607	213488	509626	0.468236			0.87567	1.75553	1.13153	1.39592	0.251795	0.590805	0.991364	6.97207		1.18442	0.725955	0.57288	0.111546
Q00610	Clathrin heavy chain 1 OS=Homo sapiens OX=9606 GN=CLTC PE=1 SV=5	CLTC	2	3	3	3	3	191.5		44105.3		180950								0.554671		1.86421
P13671	Complement component C6 OS=Homo sapiens OX=9606 GN=C6 PE=1 SV=3	C6	23	16	160	16	16	104.7	7.91439e+06	1.34152e+07	8.32867e+06	7.02111e+06	5.28941e+06	6.41132e+06	5.13541e+06	1.03045e+07	1.44474e+07	6.00748e+06	1.1618	2.25269	1.59974	0.965837	0.437292	0.586681	0.596003	1.70636	2.69794	0.788582	0.78822	0.954416	1.00656	0.876083	1.89086	0.0238143
Q14050	Collagen alpha-3(IX) chain OS=Homo sapiens OX=9606 GN=COL9A3 PE=1 SV=2	COL9A3	7	2	16	2	2	63.6	649568	3.52928e+06	491674	1.57054e+06	1.7819e+06	5.36359e+06	322111	678896	3.40723e+06	3.34661e+06	0.380106	2.36241	0.376458	0.861212	0.587236	1.95648	0.14902	0.448138	2.53635	1.75115	3.291	0.85111	0.66764	0.711776	0.419477	0.620399
P07358	Complement component C8 beta chain OS=Homo sapiens OX=9606 GN=C8B PE=1 SV=3	C8B	31	17	217	17	17	67	1.28748e+07	1.78154e+07	8.2886e+06	7395820	7.52503e+06	7.27975e+06	7.99745e+06	1.89578e+07	2.16235e+07	7.62625e+06	1.35689	2.14777	1.14299	0.730418	0.446643	0.478254	0.666365	2.25382	2.89905	0.718708	0.575559	0.927285	0.830181	0.890016	1.73362	0.0752175
P06744	Glucose-6-phosphate isomerase OS=Homo sapiens OX=9606 GN=GPI PE=1 SV=4	GPI	10	5	10	5	5	63.1	191272	125695	143142	1.29268e+06	826156	626943	426116	122120	61830.6	628210	0.532446	0.400251	0.521373	3.37207	1.29519	1.0879	0.937799	0.383476	0.218955	1.56375	2.21063	0.746494	1.46028	0.643369	1.23303	0.794132
P81172	Hepcidin OS=Homo sapiens OX=9606 GN=HAMP PE=1 SV=2	HAMP	19	1	6	1	1	9.4	457407	344275	784816		181308	685753		92290.7	80022.9
Q14697	Neutral alpha-glucosidase AB OS=Homo sapiens OX=9606 GN=GANAB PE=1 SV=3	GANAB	4	3	12	3	3	106.8	83804.7		200854	217293	782254	630969	553811		47539.8	376239	0.286721		0.899143	0.696656	1.50726	1.34567	1.498		0.206907	1.15105			0.806779	0.813761	0.471253	0.0739989
Q9BUJ0	Protein ABHD14A OS=Homo sapiens OX=9606 GN=ABHD14A PE=2 SV=2	ABHD14A	3	1	2	1	1	29.7
O94766	Galactosylgalactosylxylosylprotein 3-beta-glucuronosyltransferase 3 OS=Homo sapiens OX=9606 GN=B3GAT3 PE=1 SV=2	B3GAT3	19	4	26	4	4	37.1	265880	263497	203826	844199	1.59684e+06	717665	564614	1.02905e+06	230969	377858	0.53972	0.611855	0.541377	1.60587	1.82555	0.90812	0.906134	2.35639	0.596437	0.685883	0.517191	0.704202	0.93974	0.825708	1.07473	0.877473
P02750	Leucine-rich alpha-2-glycoprotein OS=Homo sapiens OX=9606 GN=LRG1 PE=1 SV=2	LRG1	20	7	108	7	7	38.2	2.00034e+07	2.86652e+07	2.21928e+07	1.41167e+07	1.73824e+07	1.75764e+07	1.46606e+07	3.69972e+07	2.54994e+07	1.79936e+07	1.15054	1.886	1.6702	0.760874	0.563063	0.630185	0.666665	2.40046	1.86576	0.925452	0.510123	0.763932	0.929438	0.950162	1.61167	0.160602
P07108	Acyl-CoA-binding protein OS=Homo sapiens OX=9606 GN=DBI PE=1 SV=2	DBI	41	2	10	2	2	10	449509		414869	917531	640615	44078.9	454905			42726.6	1.31322		1.58587	2.5119	1.05401	0.0802728	1.0507			0.111619			3.90213	0.0384489	4.35461	0.0642224
Q8IZJ3	C3 and PZP-like alpha-2-macroglobulin domain-containing protein 8 OS=Homo sapiens OX=9606 GN=CPAMD8 PE=1 SV=2	CPAMD8	20	30	336	30	30	206.6	1.55002e+07	1.04999e+07	1.31845e+07	1.28799e+07	2.65856e+07	2.95077e+07	2.02103e+07	9.63111e+06	1.04665e+07	2.39708e+07	1.11204	0.861703	1.23767	0.865925	1.07419	1.31965	1.14634	0.779452	0.955239	1.53782	1.24183	0.155223	0.897712	0.534953	0.803144	0.175589
Q5VT79	Annexin A8-like protein 1 OS=Homo sapiens OX=9606 GN=ANXA8L1 PE=2 SV=2	ANXA8L1	8	2	2	2	2	36.9				410324										1.1593
P02489	Alpha-crystallin A chain OS=Homo sapiens OX=9606 GN=CRYAA PE=1 SV=2	CRYAA	29	5	22	5	5	19.9	62608.9	57573.9	63606.7	1.52505e+07	409570	23410.9	137263	108469	720048	616885	0.044387	0.0466911	0.0590039	10.1318	0.16353	0.0103461	0.0769364	0.086747	0.649394	0.391077	1.21169	0.786005	8.60057	0.708095	21.3964	0.510487
Q9H3G5	Probable serine carboxypeptidase CPVL OS=Homo sapiens OX=9606 GN=CPVL PE=1 SV=2	CPVL	21	9	64	9	9	54.1	4.75057e+06	2.95539e+06	3.23926e+06	2.70512e+06	7.0219e+06	5.08272e+06	5.87549e+06	1.67118e+06	1.81623e+06	4.90171e+06	1.46854	1.04507	1.31022	0.783629	1.22249	0.979436	1.43596	0.582763	0.714232	1.35496	1.94552	0.110652	1.15049	0.41549	0.944842	0.748164
P02511	Alpha-crystallin B chain OS=Homo sapiens OX=9606 GN=CRYAB PE=1 SV=2	CRYAB	23	4	8	4	4	20.1				1.53619e+07	646954				383154	241699				4.28264	0.108395				0.145006	0.0642982			20.9792	0.475722	66.606
P22914	Gamma-crystallin S OS=Homo sapiens OX=9606 GN=CRYGS PE=1 SV=4	CRYGS	46	7	204	7	7	21	6.239e+06	3.70484e+06	3.00684e+07	8.06524e+07	2.70466e+07	2.83658e+06	1.35862e+07	4.73754e+07	2.93863e+07	2.6273e+07	0.288897	0.19624	1.82178	3.49968	0.705324	0.0818771	0.497373	2.47463	1.73101	1.08787	0.182162	0.798562	1.10883	0.943843	3.3653	0.310019
Q14894	Ketimine reductase mu-crystallin OS=Homo sapiens OX=9606 GN=CRYM PE=1 SV=1	CRYM	5	1	1	1	1	33.8
Q14019	Coactosin-like protein OS=Homo sapiens OX=9606 GN=COTL1 PE=1 SV=3	COTL1	24	2	6	2	2	15.9	33835.3	86496.3	81584.6	68844.8	1.14537e+06	95885.4	78466.6	650451	31592.8	77439.4	0.178124	0.520882	0.561977	0.33963	3.39583	0.314661	0.326584	3.86274	0.211576	0.364546	0.506987	1.03806	0.983532	0.854964	1.07351	0.927818
P49747	Cartilage oligomeric matrix protein OS=Homo sapiens OX=9606 GN=COMP PE=1 SV=2	COMP	12	5	16	5	5	82.8	84213.8	338876	274650	131915	414872	400482	400557	485724	752590	551279	0.271653	1.25043	1.15923	0.398756	0.753691	0.805289	1.02153	1.76746	3.08827	1.59016	0.566951	0.350526	0.463422	0.0623436	0.535454	0.177308
P07320	Gamma-crystallin D OS=Homo sapiens OX=9606 GN=CRYGD PE=1 SV=3	CRYGD	20	3	13	3	3	20.7	1.13532e+07	8.45941e+06	7.37156e+06	1.54135e+07	1.26372e+07	1.20802e+07	7.76676e+06	7.54057e+06	5.83732e+06	5.10177e+06	1.50119	1.27952	1.27536	1.90985	0.941059	0.995705	0.811922	1.12473	0.981877	0.603219	0.987157	0.215553	1.52895	0.0294284	1.94388	0.0228936
P24387	Corticotropin-releasing factor-binding protein OS=Homo sapiens OX=9606 GN=CRHBP PE=1 SV=2	CRHBP	8	2	2	2	2	36.1		60853.2			99517.8	127187	71983.1	54057.2		46369.6		1.12334			0.904455	1.27943	0.918388	0.984056		0.669128	1.03032	0.152652	1.05312	0.749442
Q8N126	Cell adhesion molecule 3 OS=Homo sapiens OX=9606 GN=CADM3 PE=1 SV=1	CADM3	10	2	17	2	2	43.3	662392	344114	474788	585923	843680	649647	622094	574152	253483	735008	1.42632	0.847606	1.33771	1.18229	1.02312	0.872004	1.05905	1.39463	0.694349	1.41525	0.670692	0.132687	1.07024	0.614282	1.17931	0.294927
Q8NFZ8	Cell adhesion molecule 4 OS=Homo sapiens OX=9606 GN=CADM4 PE=1 SV=1	CADM4	18	5	31	5	5	42.8	574165	427503	471126	1.04085e+06	1.73984e+06	1.03716e+06	1.52106e+06	306214	401615	607808	0.873981	0.744377	0.938341	1.48469	1.4915	0.984122	1.8305	0.525797	0.777682	0.827314	2.12618	0.472562	1.11879	0.539518	0.905291	0.829236
Q86VB7	Scavenger receptor cysteine-rich type 1 protein M130 OS=Homo sapiens OX=9606 GN=CD163 PE=1 SV=2	CD163	9	5	20	5	5	125.4	516030	651588	362703	737113	1.1081e+06	771753	241252	86117.2	273333	295484	1.26578	1.82829	1.16411	1.69434	1.53078	1.18005	0.467857	0.238288	0.85291	0.648122	7.04834	0.12526	2.20927	0.0129654	1.79624	0.0922647
Q9BXJ4	Complement C1q tumor necrosis factor-related protein 3 OS=Homo sapiens OX=9606 GN=C1QTNF3 PE=1 SV=1	C1QTNF3	7	2	32	2	2	27	1.89212e+06	1.3839e+06	1.11615e+06	974899	2.51331e+06	2.13605e+06	3205251	1.22154e+06	1.2372e+06	4.82092e+06	1.14177	0.955266	0.88128	0.551281	0.854135	0.803492	1.52915	0.831512	0.949728	2.60135	1.08802	0.0790433	0.652804	0.214037	0.521754	0.219132
Q9NZP8	Complement C1r subcomponent-like protein OS=Homo sapiens OX=9606 GN=C1RL PE=1 SV=2	C1RL	12	5	25	5	5	53.5	1.29282e+06	1.6827e+06	1.45321e+06	1.07017e+06	49017.8	1.09137e+06	267789	1.53761e+06	1.97379e+06	1.799e+06	1.30909	1.94908	1.92539	1.01547	0.0279534	0.68888	0.214379	1.75634	2.5425	1.62893	0.562828	1.37422	0.911574	0.668694	1.67837	0.270131
P09871	Complement C1s subcomponent OS=Homo sapiens OX=9606 GN=C1S PE=1 SV=1	C1S	27	14	247	14	14	76.6	1.66315e+07	1.50614e+07	1.63174e+07	1.26209e+07	2.17397e+07	1.88145e+07	1.66993e+07	7.87722e+06	8.87796e+06	1.32366e+07	1.39138	1.44135	1.78617	0.989435	1.02427	0.981172	1.10451	0.743389	0.944832	0.990217	1.65837	0.239223	1.3922	0.0407707	1.35472	0.190133
Q13740	CD166 antigen OS=Homo sapiens OX=9606 GN=ALCAM PE=1 SV=2	ALCAM	8	4	19	4	4	65.1	253591	619851	137365	262314	1.0961e+06	838323	937813	239911	407925	428725	0.600783	1.67981	0.425811	0.582354	1.46245	1.23804	1.75654	0.641155	1.2294	0.908241	2.45047	0.0978237	0.822953	0.393882	0.412253	0.017295
Q15846	Clusterin-like protein 1 OS=Homo sapiens OX=9606 GN=CLUL1 PE=2 SV=1	CLUL1	35	12	119	12	12	54.2	3.88652e+06	3.43338e+06	1.34425e+06	6.85124e+06	2.08345e+07	1.12829e+07	2.92924e+06	1.23245e+07	5.22732e+06	5.02755e+06	0.657372	0.664296	0.2975	1.08593	1.98464	1.18963	0.391709	2.35151	1.12475	0.760406	0.563242	0.704906	0.806074	0.589331	0.871488	0.748234
P01024	Complement C3 OS=Homo sapiens OX=9606 GN=C3 PE=1 SV=2	C3	60	90	3826	90	90	187	1.15029e+09	1.64723e+09	1.15351e+09	1.10921e+09	8.79312e+08	9.36332e+08	5.7962e+08	1.60181e+09	1.46134e+09	1.09563e+09	1.22526	2.00708	1.60769	1.10717	0.527488	0.621713	0.488115	1.92468	1.98016	1.04358	0.658437	0.825568	1.06874	0.731319	1.82972	0.0619725
O60888	Protein CutA OS=Homo sapiens OX=9606 GN=CUTA PE=1 SV=2	CUTA	16	3	31	3	3	19.1	1.16483e+07	4.19347e+06	3.66415e+06	9.64367e+06	3.86285e+06	5.44602e+06	4.07013e+06	6.02107e+06	3.98324e+06	3.16641e+06	2.58718	1.06543	1.06487	2.00719	0.483192	0.754018	0.714711	1.50857	1.12545	0.628882	0.513276	0.531706	1.52333	0.366962	2.69794	0.0259426
Q9H4D0	Calsyntenin-2 OS=Homo sapiens OX=9606 GN=CLSTN2 PE=1 SV=2	CLSTN2	11	9	57	9	9	106.9	1.94541e+06	914929	1.8151e+06	1.23595e+06	2.30177e+06	3.91957e+06	4.39372e+06	537366	920164	2.24579e+06	1.18969	0.640028	1.45239	0.708284	0.792744	1.49417	2.12429	0.370699	0.715838	1.22809	1.93253	0.150737	0.806179	0.774111	0.691287	0.222191
Q13217	DnaJ homolog subfamily C member 3 OS=Homo sapiens OX=9606 GN=DNAJC3 PE=1 SV=1	DNAJC3	10	3	13	3	3	57.5	384541	266990	178969	431430	822469	614632	386252	155409	100409	103325	1.38114	1.09694	0.841073	1.45208	1.66366	1.3761	1.09679	0.629653	0.458773	0.33185	2.19216	0.290325	1.65287	0.0684827	1.31003	0.441598
Q9NY97	N-acetyllactosaminide beta-1,3-N-acetylglucosaminyltransferase 2 OS=Homo sapiens OX=9606 GN=B3GNT2 PE=1 SV=2	B3GNT2	18	4	26	4	4	46	352850	106278	117108	537382	730435	822065	190994	388761	369466	177591	1.15087	0.396527	0.499788	1.6425	1.34174	1.67141	0.492512	1.43037	1.533	0.517962	0.607627	0.769004	0.891266	0.760711	1.22793	0.644666
P08697	Alpha-2-antiplasmin OS=Homo sapiens OX=9606 GN=SERPINF2 PE=1 SV=3	SERPINF2	23	9	172	9	9	54.5	2.65733e+07	4.0705e+07	3.0986e+07	1.81657e+07	1.81938e+07	2.28315e+07	1.09429e+07	3.84271e+07	3.99244e+07	2.62515e+07	1.20419	2.11002	1.83727	0.771407	0.464324	0.644946	0.392047	1.96433	2.30152	1.06376	0.65527	0.904061	1.00324	0.887148	1.815	0.182048
P01023	Alpha-2-macroglobulin OS=Homo sapiens OX=9606 GN=A2M PE=1 SV=3	A2M	53	59	2066	59	59	163.2	4.0774e+08	4.56598e+08	2.81914e+08	4.68617e+08	8.0018e+08	8.27056e+08	1.10407e+09	5.6558e+08	4.69756e+08	6.41917e+08	0.83744	1.07274	0.757609	0.901926	0.925564	1.05887	1.79276	1.31037	1.22735	1.17893	0.762497	0.104156	0.684391	0.00824001	0.61951	0.0541176
O43505	Beta-1,4-glucuronyltransferase 1 OS=Homo sapiens OX=9606 GN=B4GAT1 PE=1 SV=1	B4GAT1	23	8	269	8	8	47.1	2.56401e+07	2.05693e+07	1.72408e+07	2.82102e+07	6.4597e+07	7.61092e+07	5.64205e+07	2.67932e+07	2.22097e+07	5.58153e+07	0.805883	0.73954	0.709036	0.830884	1.14344	1.49118	1.402	0.949961	0.888021	1.56872	0.991082	0.30335	0.671249	0.0297251	0.525742	0.000384923
P15291	Beta-1,4-galactosyltransferase 1 OS=Homo sapiens OX=9606 GN=B4GALT1 PE=1 SV=5	B4GALT1	8	3	28	3	3	43.9	2.40991e+06	1.61618e+06	854805	4.14392e+06	4828936	5.69421e+06	3.37549e+06	1.95782e+06	1.23147e+06	1.52164e+06	1.07886	0.827642	0.500713	1.73843	1.21749	1.58905	1.1947	0.988701	0.701319	0.609136	1.03425	0.269579	1.05513	0.905837	0.97793	0.887581
P63104	14-3-3 protein zeta/delta OS=Homo sapiens OX=9606 GN=YWHAZ PE=1 SV=1	YWHAZ	26	5	14	4	4	27.7	124550	210824	338569	3.3194e+06	907641	246976	247835	102457	69144.5	126886	0.270595	0.523943	0.962456	6.75797	1.11055	0.334478	0.425691	0.251098	0.1911	0.246507	3.25468	0.50755	6.64344	0.0498359	7.93803	0.241118
P55289	Cadherin-12 OS=Homo sapiens OX=9606 GN=CDH12 PE=2 SV=2	CDH12	3	2	4	2	2	88.3		39470.3	40050.1	64994.1	337640	256313	234468	46496.2	38233	140843		0.419445	0.48683	0.565811	1.76652	1.48431	1.72209	0.48726	0.451836	1.17001	2.24311	0.871491	0.761592	0.489547	0.360789	0.00744823
Q14118	Dystroglycan 1 OS=Homo sapiens OX=9606 GN=DAG1 PE=1 SV=2	DAG1	10	5	52	5	5	97.4	3.15019e+06	2.0052e+06	3.09889e+06	3.49473e+06	5.14621e+06	4.94967e+06	3.61478e+06	2.76278e+06	2.89942e+06	3.19608e+06	1.13561	0.826876	1.4617	1.18056	1.04479	1.11226	1.03022	1.12348	1.32963	1.03027	0.832973	0.164653	1.00421	0.938964	1.19072	0.110077
P16070	CD44 antigen OS=Homo sapiens OX=9606 GN=CD44 PE=1 SV=3	CD44	4	3	40	3	3	81.5	6.4273e+06	5.10219e+06	4.53453e+06	5.70548e+06	6.80591e+06	5.64663e+06	3.99604e+06	4.18694e+06	3.24872e+06	4.24805e+06	1.5934	1.44692	1.47092	1.32548	0.950238	0.872621	0.783223	1.17091	1.02456	0.941729	1.02363	0.293018	1.416	0.0165817	1.68996	0.00225122
Q96JP9	Cadherin-related family member 1 OS=Homo sapiens OX=9606 GN=CDHR1 PE=1 SV=2	CDHR1	16	11	104	11	11	93.5	2.60994e+06	5.43763e+06	1.19695e+06	5.88043e+06	1.34569e+07	1.09812e+07	6.91697e+06	3.73827e+06	2.51359e+06	3.97096e+06	0.569429	1.35709	0.341698	1.20227	1.65349	1.49347	1.19312	0.920044	0.697638	0.774716	1.63611	0.139236	1.00886	0.758074	0.610577	0.225179
Q96KN2	Beta-Ala-His dipeptidase OS=Homo sapiens OX=9606 GN=CNDP1 PE=1 SV=4	CNDP1	26	12	143	12	12	56.7	6.85751e+06	7.80914e+06	6.17927e+06	8.03228e+06	2.06774e+07	2.13446e+07	9.70448e+06	8.02565e+06	7.41725e+06	1.13643e+07	0.78982	1.02885	0.93123	0.866927	1.34124	1.53246	0.883673	1.04273	1.08675	1.17042	1.13649	0.186397	0.867397	0.296938	0.721578	0.141368
P12107	Collagen alpha-1(XI) chain OS=Homo sapiens OX=9606 GN=COL11A1 PE=1 SV=4	COL11A1	1	2	7	2	2	181	48074.7	163684	99244.8	130303	493325	952819		111245	269727	952481	0.166186	0.647254	0.448895	0.4221	0.960417	2.05318		0.433797	1.18612	2.94424	1.85302	0.275479	0.319748	0.0667868	0.138362	0.0181686
O75829	Leukocyte cell-derived chemotaxin 1 OS=Homo sapiens OX=9606 GN=CNMD PE=1 SV=1	CNMD	13	3	67	3	3	37.1	4.75222e+06	6.80214e+06	1.80102e+06	5.81925e+06	1.99378e+07	1.71307e+07	1.54925e+06	5.04196e+06	1.15572e+07	1.5774e+07	0.652033	1.0676	0.323332	0.748207	1.54063	1.46517	0.168055	0.78037	2.01722	1.93532	1.67115	0.256485	0.680444	0.700438	0.48299	0.674538
Q9Y6C2	EMILIN-1 OS=Homo sapiens OX=9606 GN=EMILIN1 PE=1 SV=3	EMILIN1	7	6	15	6	6	106.6	125252	120914	277364	105455	885317	847782	776890	451561	132245	894898	0.335563	0.370557	0.972295	0.264753	1.33579	1.41584	1.64554	1.36469	0.450709	2.14389	0.625174	0.799981	0.467043	0.0742803	0.302119	0.0318055
P05813	Beta-crystallin A3 OS=Homo sapiens OX=9606 GN=CRYBA1 PE=1 SV=4	CRYBA1	42	7	30	7	7	25.1	184359		47655	7.09071e+06	165710	60414.2	233070	1.28436e+06	1.17958e+06	638368	0.188592		0.063786	6.79721	0.0954673	0.0385245	0.188496	1.48209	1.53502	0.58394	0.0644139		2.33311	0.82279	8.69288	0.574599
P23528	Cofilin-1 OS=Homo sapiens OX=9606 GN=CFL1 PE=1 SV=3	CFL1	27	4	11	4	4	18.5	355985	1.16406e+06	681225	1.70051e+06	712834	524029	119588	932117	786483	303475	0.604917	2.26271	1.51465	2.70785	0.682183	0.555084	0.160661	1.78675	1.70012	0.461133	0.824094	0.75901	1.66654	0.243481	4.10189	0.0788855
P00740	Coagulation factor IX OS=Homo sapiens OX=9606 GN=F9 PE=1 SV=2	F9	25	9	81	9	9	51.7	4.73674e+06	6.09592e+06	3.90648e+06	2.52415e+06	2.56767e+06	3.19022e+06	1.36471e+06	5.08828e+06	4.35405e+06	2.11701e+06	1.63024	2.39994	1.75921	0.814086	0.497691	0.684435	0.371339	1.97548	1.90631	0.651528	0.733401	0.92841	1.27054	0.510649	2.46209	0.0483414
Q9H2A7	C-X-C motif chemokine 16 OS=Homo sapiens OX=9606 GN=CXCL16 PE=2 SV=4	CXCL16	6	1	7	1	1	27.6	333738		381582	463572	855791	465756	414677	248294	224444	166928
P43146	Netrin receptor DCC OS=Homo sapiens OX=9606 GN=DCC PE=1 SV=2	DCC	3	3	5	3	3	158.4					82564.7	1.65452e+06	72675.2			60602.9					0.123024	2.72872	0.152017			0.143377			0.122043
P01040	Cystatin-A OS=Homo sapiens OX=9606 GN=CSTA PE=1 SV=1	CSTA	61	4	12	4	4	11		43108.7	157907	6.60593e+06	109458					91957.2		0.0435233	0.182359	5.46366	0.0544079					0.0725758			19.786		38.8974
P24534	Elongation factor 1-beta OS=Homo sapiens OX=9606 GN=EEF1B2 PE=1 SV=3	EEF1B2	7	1	1	1	1	24.7
O75354	Ectonucleoside triphosphate diphosphohydrolase 6 OS=Homo sapiens OX=9606 GN=ENTPD6 PE=1 SV=3	ENTPD6	5	2	2	2	2	53.2				49007	192650	213813	122648			95816.9				0.421508	0.995827	1.22332	0.889984			0.786405			0.733178	0.36922	0.436087
P62805	Histone H4 OS=Homo sapiens OX=9606 GN=H4C1 PE=1 SV=2	H4C1	50	5	76	5	5	11.4	3.59304e+06	1.25948e+07	8.46086e+06	4.82344e+06	7.53038e+06	1.02436e+07	1.10094e+06	3.63091e+06	1.62174e+06	1.64064e+06	0.804671	3.22655	2.4793	1.01227	0.949778	1.43004	0.194931	0.917277	0.462024	0.328556	2.27648	0.770975	2.54216	0.0557579	2.19922	0.208498
O95967	EGF-containing fibulin-like extracellular matrix protein 2 OS=Homo sapiens OX=9606 GN=EFEMP2 PE=1 SV=3	EFEMP2	26	8	81	8	8	49.4	3.95793e+06	3.12574e+06	2.25976e+06	3.83792e+06	7.18536e+06	5.06549e+06	4.22305e+06	3.20881e+06	2.61465e+06	3.45959e+06	1.25749	1.136	0.939413	1.14265	1.28568	1.00322	1.06077	1.15003	1.05676	0.982879	1.05288	0.0874108	1.09661	0.193129	1.09606	0.392585
Q10471	Polypeptide N-acetylgalactosaminyltransferase 2 OS=Homo sapiens OX=9606 GN=GALNT2 PE=1 SV=1	GALNT2	7	4	29	4	4	64.7	950064	613024	608680	1.03372e+06	1.30288e+06	1.52329e+06	917279	813885	823365	578886	1.28242	0.946552	1.07504	1.30756	0.990447	1.28174	0.978897	1.23928	1.41383	0.698731	0.781501	0.032048	0.998138	0.896748	1.23845	0.266478
P28799	Progranulin OS=Homo sapiens OX=9606 GN=GRN PE=1 SV=2	GRN	20	5	29	5	5	63.5	470731	410311	565631	646693	1.28408e+06	1.37772e+06	1.17196e+06	183266	217903	1113975	0.782493	0.780207	1.23027	1.00737	1.20212	1.42761	1.5402	0.343652	0.460784	1.65585	2.88421	0.300999	0.921585	0.800844	0.653189	0.0328575
P04196	Histidine-rich glycoprotein OS=Homo sapiens OX=9606 GN=HRG PE=1 SV=1	HRG	43	19	438	19	19	59.5	8.83342e+07	8.39056e+07	5.55921e+07	5.12781e+07	5.16863e+07	5.10457e+07	5.29171e+07	8.73397e+07	7.11453e+07	5.83786e+07	1.67705	1.82221	1.38098	0.912287	0.552639	0.604109	0.794276	1.8705	1.71827	0.991083	0.634816	0.756024	1.06138	0.836844	1.66159	0.0963851
P58215	Lysyl oxidase homolog 3 OS=Homo sapiens OX=9606 GN=LOXL3 PE=1 SV=1	LOXL3	2	1	4	1	1	83.1	80217.4		57108.4	59875	136452	130789	137194	43367.4		65595
Q86X29	Lipolysis-stimulated lipoprotein receptor OS=Homo sapiens OX=9606 GN=LSR PE=1 SV=4	LSR	5	3	12	3	3	71.4	100540	153861	170220	107866	505016	479904	332839	84925.5	57393.2	290520	0.544793	0.953696	1.20687	0.547719	1.54115	1.62101	1.42588	0.519108	0.395621	1.40769	2.40301	0.333001	0.892895	0.900496	0.516184	0.0520568
Q9P0K1	Disintegrin and metalloproteinase domain-containing protein 22 OS=Homo sapiens OX=9606 GN=ADAM22 PE=1 SV=1	ADAM22	1	1	6	1	1	100.4	127696	89070.4	78972.8	96800	195257	236499	173111	143465	106008	236185
Q09666	Neuroblast differentiation-associated protein AHNAK OS=Homo sapiens OX=9606 GN=AHNAK PE=1 SV=2	AHNAK	6	6	12	6	6	628.7	40514.5	559047	499838	1.50865e+06	284937	181696		210993	139756		0.117057	1.84767	1.88963	4.0847	0.463644	0.327244		0.687676	0.51367		1.68053	0.846839	3.29822	0.464275	6.20472
P02746	Complement C1q subcomponent subunit B OS=Homo sapiens OX=9606 GN=C1QB PE=1 SV=3	C1QB	21	4	98	4	4	26.7	5.84828e+06	5.8751e+06	5.01426e+06	6.29408e+06	7.76743e+06	7.33003e+06	5.34765e+06	3.06521e+06	2.74788e+06	3.18786e+06	1.37869	1.58432	1.54669	1.39044	1.03125	1.07717	0.996688	0.815129	0.824067	0.67201	1.60439	0.299039	1.58068	0.00352924	1.57175	0.0352965
P02747	Complement C1q subcomponent subunit C OS=Homo sapiens OX=9606 GN=C1QC PE=1 SV=3	C1QC	13	3	49	3	3	25.8	4.45877e+06	4.09721e+06	3.92548e+06	4.64336e+06	5.88393e+06	5.4567e+06	3.5139e+06	2.14315e+06	1.93672e+06	2.00566e+06	1.44912	1.52323	1.66932	1.41418	1.07697	1.1055	0.902892	0.785726	0.800725	0.582889	1.65465	0.242715	1.70735	0.00268087	1.74918	0.0393384
P01008	Antithrombin-III OS=Homo sapiens OX=9606 GN=SERPINC1 PE=1 SV=1	SERPINC1	38	20	433	20	20	52.6	3.54041e+08	2.94012e+08	2.62611e+08	3.41729e+08	4.44708e+08	4.19179e+08	2.72844e+08	3.67427e+08	3.46139e+08	2.28017e+08	1.31502	1.2492	1.27629	1.18944	0.930252	0.970544	0.801217	1.53949	1.63552	0.757325	0.707848	0.20696	1.0449	0.619886	1.4949	0.00728928
P01019	Angiotensinogen OS=Homo sapiens OX=9606 GN=AGT PE=1 SV=1	AGT	17	7	146	7	7	53.1	9.80156e+07	1.08598e+08	105286188	9.1835e+07	8.65495e+07	9.05886e+07	6.65984e+07	7.51092e+07	8.69331e+07	9.12605e+07	1.34615	1.70612	1.89203	1.18192	0.669438	0.77555	0.723135	1.16364	1.51883	1.12078	1.02074	0.617157	1.28173	0.351302	1.68741	0.0556187
Q8IWV2	Contactin-4 OS=Homo sapiens OX=9606 GN=CNTN4 PE=1 SV=1	CNTN4	14	12	70	12	12	113.4	1.37589e+06	1.2807e+06	1.16177e+06	1.8043e+06	3.85492e+06	5.59826e+06	4.71552e+06	1.98184e+06	1.29745e+06	2.56436e+06	0.663992	0.706998	0.733597	0.815964	1.04772	1.68412	1.79915	1.07889	0.796524	1.10662	0.813202	0.274602	0.613779	0.0288534	0.482267	0.0121566
P61158	Actin-related protein 3 OS=Homo sapiens OX=9606 GN=ACTR3 PE=1 SV=3	ACTR3	15	5	6	5	5	47.3	271251	28552.4	242590	2.08452e+06	349194	40279.6	140667	18089.2	89082	228958	0.960649	0.115671	1.12415	6.918	0.696479	0.0889236	0.39386	0.0722669	0.401338	0.725082	5.6191	1.01137	5.83712	0.130151	7.45347	0.0999715
P15289	Arylsulfatase A OS=Homo sapiens OX=9606 GN=ARSA PE=1 SV=3	ARSA	7	1	2	1	1	53.6							393417
P18075	Bone morphogenetic protein 7 OS=Homo sapiens OX=9606 GN=BMP7 PE=1 SV=1	BMP7	3	1	10	1	1	49.3	208196			216677	453512	367929	234969		123485	135516
P09668	Pro-cathepsin H OS=Homo sapiens OX=9606 GN=CTSH PE=1 SV=4	CTSH	7	2	17	2	2	37.4	254712	447955	388197	672156	851480	603565	492742	315868	192393	249067	0.705239	1.41877	1.40637	1.74397	1.32773	1.04172	1.07861	0.986555	0.677647	0.616655	1.39196	0.0468748	1.50007	0.0779568	1.4087	0.404547
Q12860	Contactin-1 OS=Homo sapiens OX=9606 GN=CNTN1 PE=1 SV=1	CNTN1	25	19	178	19	19	113.2	5.03792e+06	2.57769e+06	2.39841e+06	5.61688e+06	1.01537e+07	1.42176e+07	1.01602e+07	5.09882e+06	4.23952e+06	7.70613e+06	0.927367	0.542776	0.577673	0.968898	1.05262	1.63142	1.47863	1.05876	0.992761	1.26846	0.753425	0.451944	0.632864	0.0221674	0.565019	0.0308869
Q02246	Contactin-2 OS=Homo sapiens OX=9606 GN=CNTN2 PE=1 SV=1	CNTN2	14	11	69	11	11	113.3	1.33398e+06	703906	510496	1.72389e+06	4.1126e+06	4.12513e+06	2.59734e+06	961396	960106	1.56445e+06	0.887577	0.535749	0.444435	1.07485	1.54107	1.71094	1.36629	0.721586	0.81265	0.930803	1.43907	0.684575	0.808999	0.381721	0.600511	0.165457
P10645	Chromogranin-A OS=Homo sapiens OX=9606 GN=CHGA PE=1 SV=7	CHGA	51	17	212	17	17	50.7	9.95533e+06	9.35321e+06	1.14466e+07	1.61207e+07	3.12511e+07	3.9579e+07	3.3737e+07	1.55745e+07	8.06871e+06	2.61613e+07	0.611982	0.657708	0.920697	0.928644	1.08193	1.51666	1.63964	1.08001	0.630979	1.43807	0.805382	0.344863	0.666253	0.105691	0.535727	0.0109283
Q08554	Desmocollin-1 OS=Homo sapiens OX=9606 GN=DSC1 PE=1 SV=2	DSC1	16	10	27	10	10	99.9	270180	317698	1.15538e+06	7.02034e+06	549683	1.07408e+06	1.11746e+06	206338	946221	1.55511e+06	0.235178	0.316335	1.31591	5.72643	0.269466	0.582801	0.769011	0.202606	1.04776	1.21044	1.44566	0.113148	2.06245	0.939358	2.84028	0.69825
Q02487	Desmocollin-2 OS=Homo sapiens OX=9606 GN=DSC2 PE=1 SV=1	DSC2	2	1	13	1	1	99.9	236109	234375	198192	273778	345693	260437	285440	146498		324052
Q14574	Desmocollin-3 OS=Homo sapiens OX=9606 GN=DSC3 PE=1 SV=3	DSC3	1	1	1	1	1	99.9
O75503	Ceroid-lipofuscinosis neuronal protein 5 OS=Homo sapiens OX=9606 GN=CLN5 PE=1 SV=2	CLN5	9	3	29	3	3	41.5	1.41445e+06	1.1701e+06	405779	2.46393e+06	2.21345e+06	2.43863e+06	2.43144e+06	1.43486e+06	1.28825e+06	1.60083e+06	1.03776	0.982024	0.389547	1.69404	0.9146	1.11531	1.41037	1.18755	1.20237	1.05026	0.798546	0.050275	0.841115	0.300138	0.872875	0.542391
Q9Y2V2	Calcium-regulated heat-stable protein 1 OS=Homo sapiens OX=9606 GN=CARHSP1 PE=1 SV=2	CARHSP1	11	1	4	1	1	15.9			67330.7	605463				185401
Q86SR1	Polypeptide N-acetylgalactosaminyltransferase 10 OS=Homo sapiens OX=9606 GN=GALNT10 PE=1 SV=2	GALNT10	14	6	29	6	6	68.9	333531	504791	236695	536277	1.97761e+06	671176	1.10274e+06		598705	552365	0.5701	0.986998	0.529374	0.858987	1.90373	0.71514	1.49021		1.30183	0.844267			0.891507	0.562788	0.642199	0.197226
Q13822	Ectonucleotide pyrophosphatase/phosphodiesterase family member 2 OS=Homo sapiens OX=9606 GN=ENPP2 PE=1 SV=3	ENPP2	45	30	643	30	30	98.9	9.84832e+07	7.63508e+07	7.51554e+07	9.95092e+07	2.03655e+08	1.82761e+08	1.85513e+08	7.68416e+07	7.65364e+07	1.2913e+08	1.01198	0.897456	1.01048	0.958199	1.17857	1.17067	1.5071	0.890708	1.00047	1.18653	1.16538	0.191497	0.878588	0.27189	0.771335	0.0394484
O94919	Endonuclease domain-containing 1 protein OS=Homo sapiens OX=9606 GN=ENDOD1 PE=1 SV=2	ENDOD1	3	1	1	1	1	55
Q9UBQ6	Exostosin-like 2 OS=Homo sapiens OX=9606 GN=EXTL2 PE=1 SV=1	EXTL2	7	2	7	2	2	37.4		634841	467638	66262.3	690140	738783	556922	555449	613814	806489		1.57603	1.32794	0.134759	0.843521	0.999462	0.955569	1.35982	1.69463	1.56512	0.889656	0.428147	0.738116	0.275484	0.623283	0.543134
P35556	Fibrillin-2 OS=Homo sapiens OX=9606 GN=FBN2 PE=1 SV=3	FBN2	2	4	28	1	1	314.6	258621	164806	297130	285539	533940	726526	671542	362581	293852	260120
Q16568	Cocaine- and amphetamine-regulated transcript protein OS=Homo sapiens OX=9606 GN=CARTPT PE=1 SV=1	CARTPT	13	1	8	1	1	12.8	592435	439899	752278	877744	1.42484e+06	1.8433e+06	1.13741e+06	558696	883331	803428
P04080	Cystatin-B OS=Homo sapiens OX=9606 GN=CSTB PE=1 SV=2	CSTB	70	4	21	4	4	11.1	471730	489244	636101	988033	588980	472802	351851	370257	243191	329415	1.18097	1.40107	2.08368	2.31792	0.830414	0.737843	0.696406	1.04563	0.774499	0.737443	1.06706	0.361657	1.95752	0.0156848	2.57061	0.01264
P54803	Galactocerebrosidase OS=Homo sapiens OX=9606 GN=GALC PE=1 SV=3	GALC	10	4	20	4	4	77	528946	358898		732047	491485	464004	962124	461042	416056		1.18583	0.920392		1.53792	0.620542	0.648444	1.7053	1.16595	1.18656		0.660804	0.275191	0.906172	0.741538	1.1572	0.696358
Q01459	Di-N-acetylchitobiase OS=Homo sapiens OX=9606 GN=CTBS PE=1 SV=1	CTBS	17	5	47	5	5	43.7	1.3985e+06	1.75106e+06	2.07466e+06	1.39542e+06	2.68025e+06	3.52696e+06	3.42971e+06	1.69284e+06	1.32238e+06	2.95054e+06	0.778553	1.1151	1.51123	0.727967	0.840326	1.22395	1.50952	1.06309	0.936498	1.46881	0.919691	0.198724	0.801884	0.176072	0.718122	0.187672
O75223	Gamma-glutamylcyclotransferase OS=Homo sapiens OX=9606 GN=GGCT PE=1 SV=1	GGCT	18	3	13	3	3	21			178635	3.58275e+06			19999.9			34717.1			0.303096	4.35364			0.020504			0.0402564			76.6409	0.203689	76.6409	0.203689
P01903	HLA class II histocompatibility antigen, DR alpha chain OS=Homo sapiens OX=9606 GN=HLA-DRA PE=1 SV=2	HLA-DRA	10	2	12	2	2	28.6		378769	200971	89789.5	613669	636935	388635			130729		1.53806	0.933477	0.298689	1.22686	1.40943	1.09071			0.414976			1.02837	0.984692	0.63402	0.501451
Q9UHL4	Dipeptidyl peptidase 2 OS=Homo sapiens OX=9606 GN=DPP7 PE=1 SV=3	DPP7	12	5	61	5	5	54.3	2.65403e+06	1.46512e+06	852903	2.45344e+06	8.23494e+06	8.88197e+06	6.82113e+06	1.50237e+06	1.23978e+06	5.64032e+06	0.826088	0.521654	0.347359	0.715612	1.44354	1.72333	1.67855	0.527505	0.490898	1.56987	1.86273	0.663417	0.643432	0.310241	0.379959	0.0186265
P06733	Alpha-enolase OS=Homo sapiens OX=9606 GN=ENO1 PE=1 SV=2	ENO1	18	6	25	5	6	47.1	284221	788233	1.5657e+06	1.22354e+07	2.69768e+06	991729	114630	801300	306013	491036	0.173416	0.550143	1.24997	6.99574	0.92698	0.377193	0.0552951	0.551513	0.237519	0.267907	1.33915	0.360788	6.64433	0.0884842	12.0205	0.200789
P00742	Coagulation factor X OS=Homo sapiens OX=9606 GN=F10 PE=1 SV=2	F10	25	10	69	10	10	54.7	7.73539e+06	8.77132e+06	5.55254e+06	3.67665e+06	4.43239e+06	7.44481e+06	3.15325e+06	9.14723e+06	7.08186e+06	4.73573e+06	1.55021	2.01077	1.45599	0.690469	0.500259	0.930041	0.499603	2.06789	1.80544	0.848661	0.607149	0.850722	1.00912	0.973842	1.62255	0.230339
Q96AP7	Endothelial cell-selective adhesion molecule OS=Homo sapiens OX=9606 GN=ESAM PE=1 SV=1	ESAM	4	1	3	1	1	41.2			42464.6	57467.2	101161	95233.6	84808.1	79806.2		82739.5
Q9Y6R7	IgGFc-binding protein OS=Homo sapiens OX=9606 GN=FCGBP PE=1 SV=3	FCGBP	36	78	978	78	78	571.6	7.82357e+07	1.40984e+08	2.33547e+07	1.11504e+08	1.82109e+08	1.61515e+08	2.12868e+08	1.24903e+08	5.67682e+07	7.92368e+07	0.826198	1.7031	0.322709	1.10345	1.08308	1.06324	1.77725	1.48792	0.762626	0.748247	0.936264	0.314711	0.862867	0.526642	0.627618	0.307782
O95390	Growth/differentiation factor 11 OS=Homo sapiens OX=9606 GN=GDF11 PE=1 SV=1	GDF11	16	5	25	5	5	45.1	553010	622352	361104	511201	1.8234e+06	2.07856e+06	1.25566e+06	743459	641453	832403	0.726065	0.934692	0.620345	0.628951	1.34826	1.70115	1.30339	1.1011	1.07136	0.977272	1.03666	0.256192	0.691928	0.055453	0.496096	0.0155747
P0DOX2	Immunoglobulin alpha-2 heavy chain OS=Homo sapiens OX=9606 PE=1 SV=2	--	42	12	357	7	8	48.9	2.82452e+07	3.66834e+07	1.56411e+07	1.86769e+07	1.36836e+07	1.48936e+07	1.22815e+07	3.43785e+07	3.51531e+07	2.26672e+07	1.50418	2.23468	1.08989	0.93206	0.410398	0.494419	0.517091	2.06525	2.38148	1.07943	0.640378	0.975368	0.943946	0.988656	1.68639	0.120276
Q14624	Inter-alpha-trypsin inhibitor heavy chain H4 OS=Homo sapiens OX=9606 GN=ITIH4 PE=1 SV=4	ITIH4	26	20	359	20	20	103.3	5.18832e+07	7.5817e+07	5.10975e+07	3.41205e+07	2.98874e+07	4.37941e+07	2.06512e+07	7.50241e+07	80820489	3.80813e+07	1.2807	2.14081	1.65037	0.78926	0.415489	0.673872	0.403019	2.08907	2.53788	0.840569	0.611829	0.954495	0.959084	0.930519	1.94024	0.0969257
Q86UX2	Inter-alpha-trypsin inhibitor heavy chain H5 OS=Homo sapiens OX=9606 GN=ITIH5 PE=2 SV=2	ITIH5	25	20	255	20	20	104.5	9.13641e+06	8.81862e+06	9.1902e+06	7.6594e+06	1.92133e+07	1.72579e+07	1.9722e+07	8.51435e+06	7.87595e+06	1.55028e+07	0.91975	1.01551	1.21054	0.722555	1.08929	1.08298	1.56965	0.966883	1.00861	1.39554	1.08845	0.049575	0.823027	0.178166	0.704724	0.123126
P07476	Involucrin OS=Homo sapiens OX=9606 GN=IVL PE=1 SV=2	IVL	15	6	6	6	6	68.4				1.48931e+06										1.1593
Q9NQX7	Integral membrane protein 2C OS=Homo sapiens OX=9606 GN=ITM2C PE=1 SV=1	ITM2C	4	1	2	1	1	30.2	141886	53608.7	73812.6	77840	254805	338221	386152	80602	93248.9	205223
P14618	Pyruvate kinase PKM OS=Homo sapiens OX=9606 GN=PKM PE=1 SV=4	PKM	54	20	120	20	20	57.9	4.06771e+06	4.21854e+06	2.92933e+06	1.39958e+07	1.41855e+07	1.03382e+07	7.86439e+06	3.22192e+06	2.24737e+06	5.1618e+06	0.737538	0.874955	0.694963	2.37801	1.44853	1.16848	1.12735	0.658987	0.518366	0.836901	1.76292	0.349113	1.42318	0.344326	1.21636	0.939482
Q16777	Histone H2A type 2-C OS=Homo sapiens OX=9606 GN=H2AC20 PE=1 SV=4	H2AC20	12	2	22	2	2	14	1.89369e+06	7.06751e+06	4.39185e+06	1.98997e+06	3.66661e+06	5203463	562482	1.71635e+06	805486	861982	0.831952	3.55178	2.52462	0.819256	0.907201	1.42502	0.195369	0.850597	0.450169	0.338631	2.62109	0.838757	2.64889	0.0636591	2.13159	0.238748
P69905	Hemoglobin subunit alpha OS=Homo sapiens OX=9606 GN=HBA1 PE=1 SV=2	HBA1	82	8	151	5	9	15.2	3.31676e+07	1.61792e+08	1.39259e+07	5.11344e+06	259363	256392	796317	1.59456e+06	4.37847e+06	1.78976e+08	1.02514	5.72028	0.563188	0.148104	0.0045147	0.00493986	0.0194588	0.0555956	0.172155	4.94658	51.4861	1.41198	1.4352	0.481535	0.349315	0.473211
P04075	Fructose-bisphosphate aldolase A OS=Homo sapiens OX=9606 GN=ALDOA PE=1 SV=2	ALDOA	44	11	56	11	11	39.4	997196	1.62024e+06	1.79573e+06	5.1783e+06	2.61903e+06	1.7532e+06	903845	828310	636345	1.07004e+06	0.708907	1.31758	1.67036	3.44967	1.04857	0.776925	0.507996	0.664248	0.575478	0.680215	1.78107	0.160784	2.55708	0.0191362	2.96617	0.128212
O00468	Agrin OS=Homo sapiens OX=9606 GN=AGRN PE=1 SV=6	AGRN	30	41	426	41	41	217.2	1.61553e+07	1.81599e+07	1.73553e+07	6.86992e+07	4.41343e+07	3.08956e+07	3.66447e+07	1.69041e+07	1.16122e+07	2.09017e+07	0.71008	0.913054	0.998126	2.82961	1.09249	0.846503	1.27339	0.838134	0.649284	0.821513	1.19643	0.126531	1.47745	0.305916	1.54274	0.568625
Q8TCZ2	CD99 antigen-like protein 2 OS=Homo sapiens OX=9606 GN=CD99L2 PE=1 SV=1	CD99L2	16	2	4	2	2	28	63229.4	34694.4	90670.5		311591	515759	195133	65976.6		200086	0.423644	0.265907	0.794889		1.17575	2.15411	1.03364	0.498655		1.19877	1.44555	0.892523	0.544543	0.205152	0.416685	0.101276
P07384	Calpain-1 catalytic subunit OS=Homo sapiens OX=9606 GN=CAPN1 PE=1 SV=1	CAPN1	5	3	3	3	3	81.8				179457										1.1593
P05089	Arginase-1 OS=Homo sapiens OX=9606 GN=ARG1 PE=1 SV=2	ARG1	22	5	11	5	5	34.7			1.09803e+06	2.69825e+06									0.93639	1.64797
Q5VU97	VWFA and cache domain-containing protein 1 OS=Homo sapiens OX=9606 GN=CACHD1 PE=2 SV=2	CACHD1	9	10	78	10	10	142.2	836411	746470	6.95896e+06	1.66291e+06	2.77776e+06	4.57844e+06	3.67672e+06	1.13465e+06	1.25119e+06	2.49215e+06	0.396216	0.404496	4.31336	0.738181	0.741064	1.35198	1.37699	0.606323	0.753983	1.05566	0.944678	0.415499	1.28152	0.719582	1.43944	0.847455
P02745	Complement C1q subcomponent subunit A OS=Homo sapiens OX=9606 GN=C1QA PE=1 SV=2	C1QA	4	1	23	1	1	26	782396	941310	1201878	898787	1.93739e+06	2.01966e+06	810701	869429	530871	1.33592e+06
Q13790	Apolipoprotein F OS=Homo sapiens OX=9606 GN=APOF PE=1 SV=2	APOF	8	2	7	2	2	35.4	190145	502224	42725.9			26696.5		332601	473002	54992.8	1.01494	3.06651	0.298405			0.0888281		2.00267	3.21179	0.262483	1.53121		1.04923	0.711585	3.73841	0.259089
O95445	Apolipoprotein M OS=Homo sapiens OX=9606 GN=APOM PE=1 SV=2	APOM	19	4	38	4	4	21.2	2.52804e+06	4.17697e+06	1.78267e+06	875699	701482	968343	608909	3.34686e+06	4.28503e+06	1.41406e+06	1.51174	2.85723	1.39483	0.490717	0.236243	0.360963	0.287875	2.25766	3.25968	0.756137	0.685104	1.19821	0.937657	0.955506	2.41804	0.138403
P06727	Apolipoprotein A-IV OS=Homo sapiens OX=9606 GN=APOA4 PE=1 SV=4	APOA4	63	27	900	25	27	45.3	2.76071e+08	3.81172e+08	2.33796e+08	2.06206e+08	2.67977e+08	1.96112e+08	8.79522e+07	3.58897e+08	3.35979e+08	1.55863e+08	1.36612	2.15764	1.51379	0.95621	0.74682	0.604939	0.344091	2.0034	2.11499	0.689686	0.724884	0.686945	1.17083	0.431852	2.34093	0.0264798
P61160	Actin-related protein 2 OS=Homo sapiens OX=9606 GN=ACTR2 PE=1 SV=1	ACTR2	9	3	4	3	3	44.7	22780.1	56348.3	60442.7	774065	49997.7	18699					0.172132	0.487053	0.597598	5.48108	0.212767	0.088077							15.7831		23.6566
P0C0L5	Complement C4-B OS=Homo sapiens OX=9606 GN=C4B PE=1 SV=2	C4B	44	66	2943	3	3	192.6	1.59177e+08	4.57551e+07	3.59499e+07	4.04667e+07	6.13902e+07	3.95393e+07	3.32959e+07	7.23498e+07	4.98943e+07	3.85925e+07	3.41634	1.12334	1.00957	0.813882	0.742044	0.528993	0.564977	1.75165	1.36226	0.740668	0.532463	0.289073	1.43581	0.437981	2.85604	0.138413
P06576	ATP synthase subunit beta, mitochondrial OS=Homo sapiens OX=9606 GN=ATP5F1B PE=1 SV=3	ATP5F1B	7	3	7	3	3	56.5	47011.5	154280	129917	967359	142714	111316	28529.2			42030.9	0.286647	1.07607	1.0365	5.5273	0.490069	0.423098	0.137528			0.229166			6.39403	0.0932118	8.67374	0.154801
P39060	Collagen alpha-1(XVIII) chain OS=Homo sapiens OX=9606 GN=COL18A1 PE=1 SV=5	COL18A1	9	13	198	13	13	178.1	1.62836e+07	1.5713e+07	1.12434e+07	1.39354e+07	2.8223e+07	2.85616e+07	1.64531e+07	1.26429e+07	9.29238e+06	1.5017e+07	1.20365	1.3286	1.08744	0.965272	1.1749	1.31604	0.961511	1.0542	0.873779	0.992591	1.18739	0.0868291	1.10807	0.254261	0.995785	0.987551
Q5KU26	Collectin-12 OS=Homo sapiens OX=9606 GN=COLEC12 PE=1 SV=3	COLEC12	5	4	46	4	4	81.5	1.73918e+06	1.54335e+06	1.19716e+06	1.35674e+06	4.30201e+06	2.99174e+06	2.2639e+06	721286	950157	1.62177e+06	1.15136	1.16874	1.037	0.841677	1.60394	1.23461	1.1849	0.538645	0.800183	0.960052	2.57375	0.221971	1.22981	0.251596	0.896575	0.407306
P07711	Procathepsin L OS=Homo sapiens OX=9606 GN=CTSL PE=1 SV=2	CTSL	16	4	45	4	4	37.5	3.46686e+06	1.10886e+06	3.12731e+06	2.42626e+06	5.95658e+06	5.09763e+06	6.83832e+06	2.23492e+06	2.4546e+06	4.38639e+06	1.15612	0.422994	1.36457	0.758204	1.1187	1.05968	1.80291	0.840732	1.0413	1.30801	0.916873	0.638177	0.796445	0.304422	0.786192	0.352048
P08185	Corticosteroid-binding globulin OS=Homo sapiens OX=9606 GN=SERPINA6 PE=1 SV=1	SERPINA6	22	7	199	7	7	45.1	2.11672e+07	2.41127e+07	1.4717e+07	1.51316e+07	9.56917e+06	8.67269e+06	6.57487e+06	1.35265e+07	2.47486e+07	1.05869e+07	1.75976	2.29311	1.60091	1.17885	0.448036	0.449451	0.43215	1.26854	2.61739	0.787038	1.08043	0.951911	1.31075	0.412757	2.72049	0.0108613
P33151	Cadherin-5 OS=Homo sapiens OX=9606 GN=CDH5 PE=1 SV=5	CDH5	5	3	16	3	3	87.5	448524	773455	1.34505e+06	571925	830501	649484	578247	1.14711e+06	1.42098e+06	800223	0.647809	1.27787	2.54189	0.774075	0.675538	0.584748	0.660287	1.86894	2.61082	1.0335	0.522598	0.43607	0.875544	0.77647	1.73961	0.449884
P55283	Cadherin-4 OS=Homo sapiens OX=9606 GN=CDH4 PE=2 SV=2	CDH4	5	4	19	4	4	100.2	189699	97627.3	88537.5	264802	636059	442150	519948	260634	195696	246913	0.797674	0.469593	0.487132	1.04343	1.50629	1.15896	1.72854	1.23629	1.04682	0.928417	0.799115	0.742001	0.705706	0.122831	0.610139	0.152451
O75973	C1q-related factor OS=Homo sapiens OX=9606 GN=C1QL1 PE=1 SV=1	C1QL1	12	3	13	2	3	26.4	469455	277778	232230	482128	951748	1.00107e+06	847967	370221	359330	709545	1.01864	0.689467	0.65933	0.980329	1.16305	1.35403	1.45467	0.906183	0.991853	1.37672	1.02215	0.361532	0.741489	0.0728854	0.635133	0.0284955
P55290	Cadherin-13 OS=Homo sapiens OX=9606 GN=CDH13 PE=1 SV=1	CDH13	4	2	20	2	2	78.2	139419	83038.7	164263	115436	705347	460363	581762	96209.8	92707.8	324080	0.624328	0.425364	0.962477	0.484413	1.77886	1.28508	2.05966	0.486004	0.528123	1.29773	2.26771	0.868393	0.755835	0.489355	0.446146	0.0316123
P01034	Cystatin-C OS=Homo sapiens OX=9606 GN=CST3 PE=1 SV=1	CST3	49	6	1539	6	6	15.8	7.99343e+08	6.1703e+08	6.15652e+08	8.5407e+08	1.52614e+09	1.20007e+09	1.30561e+09	5.12774e+08	5.37106e+08	6.4802e+08	1.14776	1.01347	1.15667	1.14919	1.23413	1.07415	1.48214	0.83056	0.981079	0.832039	1.35306	0.13884	1.0964	0.33596	1.01927	0.792009
O00451	GDNF family receptor alpha-2 OS=Homo sapiens OX=9606 GN=GFRA2 PE=1 SV=2	GFRA2	13	5	16	5	5	51.5	47887.5	62205.5	79446.3	35220.9	371480	526574	539904	61936.5	155431	469141	0.25218	0.37472	0.54742	0.173809	1.10172	1.72857	2.24783	0.367929	1.04125	2.20918	2.00643	0.696362	0.322572	0.0373568	0.157368	0.00491074
Q63HQ2	Pikachurin OS=Homo sapiens OX=9606 GN=EGFLAM PE=1 SV=2	EGFLAM	6	5	35	5	5	111.2	1.12778e+06	511094	275370	935943	1.45688e+06	2.58051e+06	1.6839e+06	824177	423022	1.14119e+06	1.27302	0.65993	0.406709	0.990011	0.926148	1.81573	1.50273	1.04944	0.607433	1.15188	0.755679	0.237371	0.694575	0.208643	0.59721	0.178064
P31947	14-3-3 protein sigma OS=Homo sapiens OX=9606 GN=SFN PE=1 SV=1	SFN	28	7	13	6	7	27.8	57412.6	123709	202282	1.05487e+07	236088	92076.7	102716	92233.9	49276.7	78601.3	0.0613194	0.151141	0.282687	10.5577	0.142008	0.0613026	0.0867338	0.111124	0.0669513	0.0750687	1.31901	0.0440595	27.9048	0.151142	48.8636	0.252746
P00352	Aldehyde dehydrogenase 1A1 OS=Homo sapiens OX=9606 GN=ALDH1A1 PE=1 SV=2	ALDH1A1	5	1	1	1	1	54.8
Q9NZK5	Adenosine deaminase 2 OS=Homo sapiens OX=9606 GN=ADA2 PE=1 SV=2	ADA2	4	1	1	1	1	58.9
P02656	Apolipoprotein C-III OS=Homo sapiens OX=9606 GN=APOC3 PE=1 SV=1	APOC3	34	3	39	3	3	10.8	7.22329e+06	1.42809e+07	504918	2.85726e+06	1.11993e+06	800946	773471	6.99899e+06	1.18764e+07	1.30945e+06	1.87161	4.23276	0.171183	0.693767	0.163426	0.129367	0.158446	2.04571	3.91465	0.303396	1.07449	1.30907	1.08871	0.817515	4.62876	0.182426
P51693	Amyloid beta precursor like protein 1 OS=Homo sapiens OX=9606 GN=APLP1 PE=1 SV=3	APLP1	30	17	253	16	16	72.1	1.73299e+07	1.46846e+07	1.17278e+07	1.94623e+07	5.80677e+07	5.905e+07	4.02331e+07	2.6504e+07	2.06141e+07	3.77767e+07	0.701889	0.680337	0.621512	0.738668	1.32451	1.49084	1.28829	1.21092	1.0621	1.36816	0.827824	0.454399	0.633446	0.0101335	0.497208	0.000461123
O95841	Angiopoietin-related protein 1 OS=Homo sapiens OX=9606 GN=ANGPTL1 PE=2 SV=1	ANGPTL1	8	4	18	4	4	56.7	273874	103367	193402	283706	622001	591130	590395	218813	235385	230582	1.01361	0.437616	0.936573	0.983948	1.29647	1.36378	1.72752	0.913533	1.10822	0.763108	0.949109	0.700427	0.794433	0.321292	0.761242	0.421312
P26992	Ciliary neurotrophic factor receptor subunit alpha OS=Homo sapiens OX=9606 GN=CNTFR PE=1 SV=2	CNTFR	6	2	6	2	2	40.6	208323	148561		221081	714956	713190	688423	344110	231661	652510	0.591283	0.482339		0.58802	1.14284	1.26183	1.5448	1.10175	0.836449	1.65609	0.737545	0.574762	0.547672	0.0223338	0.396385	0.00316824
P20933	N(4)-(beta-N-acetylglucosaminyl)-L-asparaginase OS=Homo sapiens OX=9606 GN=AGA PE=1 SV=2	AGA	3	1	3	1	1	37.2		174664	190369	249745	468654	194394	453906	251976	357831	365852
P59665	Neutrophil defensin 1 OS=Homo sapiens OX=9606 GN=DEFA1 PE=1 SV=1	DEFA1	10	1	9	1	1	10.2	440048	1.12877e+06	539122	277175	387129	414757	190224	643456	471988	524124
Q9BRK5	45 kDa calcium-binding protein OS=Homo sapiens OX=9606 GN=SDF4 PE=1 SV=1	SDF4	33	11	128	11	11	41.8	2.95314e+06	2.11636e+06	2.42369e+06	4.41156e+06	9.89231e+06	8.17512e+06	8.20455e+06	3.14792e+06	2.36092e+06	4.41007e+06	0.759612	0.62271	0.815724	1.06337	1.43303	1.31081	1.66848	0.913398	0.772533	1.01436	1.12532	0.557445	0.826547	0.352829	0.660724	0.0834891
P36222	Chitinase-3-like protein 1 OS=Homo sapiens OX=9606 GN=CHI3L1 PE=1 SV=2	CHI3L1	39	12	215	12	12	42.6	2.17797e+07	1.86185e+07	2.65673e+07	6.76236e+06	1.75844e+07	9.95747e+06	2.99769e+07	3.94305e+06	4.28139e+06	3.29191e+07	1.56298	1.52839	2.49463	0.454759	0.710684	0.44544	1.70077	0.319199	0.390853	2.11245	3.50734	0.516469	1.35879	0.392419	1.05957	0.963583
P08686	Steroid 21-hydroxylase OS=Homo sapiens OX=9606 GN=CYP21A2 PE=1 SV=1	CYP21A2	1	1	8	1	1	55.9	431237		174756	436202	1.34829e+06	1.20554e+06	644138		271031	1.02129e+06
P01911	HLA class II histocompatibility antigen, DRB1 beta chain OS=Homo sapiens OX=9606 GN=HLA-DRB1 PE=1 SV=2	HLA-DRB1	18	3	9	1	3	29.9	138721	628868		78389.1	412044	310974			64194.5
Q30154	HLA class II histocompatibility antigen, DR beta 5 chain OS=Homo sapiens OX=9606 GN=HLA-DRB5 PE=1 SV=1	HLA-DRB5	18	3	7	1	1	30		41048.7	126392	26088.6	147500	61075.6	140187		32544.6	42714.1
P19957	Elafin OS=Homo sapiens OX=9606 GN=PI3 PE=1 SV=3	PI3	26	2	2	2	2	12.3		235640		4.48551e+06	307656	310730		158373	39129.1	155218		0.410078		6.39472	0.263598	0.294679		0.271792	0.0757276	0.211158	1.23932	0.307499	11.0441	0.152096	25.2837
P02751	Fibronectin OS=Homo sapiens OX=9606 GN=FN1 PE=1 SV=5	FN1	27	45	467	45	45	272.2	2.58018e+07	3.30439e+07	2.05911e+07	2.63793e+07	3.37566e+07	3.11049e+07	4.19126e+07	3.14571e+07	3.69199e+07	2.86044e+07	1.0311	1.51054	1.07669	0.987867	0.759731	0.774854	1.3242	1.41808	1.87689	1.02217	0.800475	0.4677	0.83631	0.417177	0.991809	0.928895
P09211	Glutathione S-transferase P OS=Homo sapiens OX=9606 GN=GSTP1 PE=1 SV=2	GSTP1	20	3	13	3	3	23.3				876790	376645	244251	117553							2.51718	0.649856	0.466458	0.284727						4.21606	0.290847	6.7019
P05067	Amyloid-beta precursor protein OS=Homo sapiens OX=9606 GN=APP PE=1 SV=3	APP	30	20	421	18	19	86.9	2.58419e+07	1.84649e+07	1.65442e+07	2.92291e+07	7.55373e+07	7.60508e+07	5.85779e+07	2.89307e+07	2.86877e+07	3.7676e+07	0.808252	0.66063	0.677058	0.856683	1.33056	1.48274	1.44849	1.02073	1.14142	1.05372	0.975375	0.475805	0.704914	0.037223	0.58771	0.0160246
P09972	Fructose-bisphosphate aldolase C OS=Homo sapiens OX=9606 GN=ALDOC PE=1 SV=2	ALDOC	23	6	31	6	6	39.4	478331	329283	367564	1.59731e+06	1.8843e+06	1.38094e+06	1.75042e+06	423291	411513	934903	0.61913	0.487542	0.622507	1.93742	1.37357	1.11421	1.79124	0.618046	0.677585	1.08208	1.50564	0.673273	0.954008	0.727199	0.797251	0.439715
P15121	Aldo-keto reductase family 1 member B1 OS=Homo sapiens OX=9606 GN=AKR1B1 PE=1 SV=3	AKR1B1	3	1	4	1	1	35.8	64225.3	75819.8	109335	124048	168074	71019.7	50273	75322.7	35043.6	41862.1
O94910	Adhesion G protein-coupled receptor L1 OS=Homo sapiens OX=9606 GN=ADGRL1 PE=1 SV=1	ADGRL1	5	5	22	5	5	162.6	31861.6	131350	416213	361487	883735	1.16402e+06	1.06322e+06	2.14021e+06	220850	954727	0.0534996	0.252291	0.914444	0.568798	0.835707	1.21838	1.41145	4.05385	0.471745	1.43351	0.134193	0.758341	0.305596	0.0656372	0.378197	0.164414
P49189	4-trimethylaminobutyraldehyde dehydrogenase OS=Homo sapiens OX=9606 GN=ALDH9A1 PE=1 SV=3	ALDH9A1	4	2	2	2	2	53.8				245737										1.1593
O60218	Aldo-keto reductase family 1 member B10 OS=Homo sapiens OX=9606 GN=AKR1B10 PE=1 SV=2	AKR1B10	13	2	2	2	2	36
O60241	Adhesion G protein-coupled receptor B2 OS=Homo sapiens OX=9606 GN=ADGRB2 PE=1 SV=2	ADGRB2	1	2	11	2	2	172.5	203055	125873	159466	223284	465644	531607	415557	212166	185889	293716	0.891978	0.632502	0.916577	0.919137	1.15198	1.4557	1.44321	1.05135	1.03878	1.15374	0.848664	0.411689	0.73455	0.0319745	0.673064	0.00703239
P00915	Carbonic anhydrase 1 OS=Homo sapiens OX=9606 GN=CA1 PE=1 SV=2	CA1	22	4	9	4	4	28.9	415780	1.65958e+06	404119	109475	425300	164540	204637	141050	191258	1.83391e+06	0.926856	4.23189	1.17873	0.228689	0.533939	0.228643	0.360654	0.354692	0.54237	3.65565	6.71827	1.09733	1.3808	0.524215	0.549895	0.953048
Q562R1	Beta-actin-like protein 2 OS=Homo sapiens OX=9606 GN=ACTBL2 PE=1 SV=2	ACTBL2	15	4	34	1	1	42						525238
Q13444	Disintegrin and metalloproteinase domain-containing protein 15 OS=Homo sapiens OX=9606 GN=ADAM15 PE=1 SV=4	ADAM15	2	1	2	1	1	92.9
P04083	Annexin A1 OS=Homo sapiens OX=9606 GN=ANXA1 PE=1 SV=2	ANXA1	10	2	7	2	2	38.7		113272	93715	477833	132193	76627.6			25328.3			1.04658	0.990448	3.61678	0.601343	0.385823			0.260254				4.84088	0.0818973	5.97066
P02647	Apolipoprotein A-I OS=Homo sapiens OX=9606 GN=APOA1 PE=1 SV=1	APOA1	67	20	1919	20	20	30.8	1.21268e+09	1.67752e+09	8.22258e+08	6.9114e+08	6.20358e+08	6.84953e+08	3.84334e+08	1.42158e+09	1.76755e+09	9.10827e+08	1.4718	2.32895	1.30578	0.786052	0.424027	0.518207	0.368783	1.94627	2.729	0.988502	0.707242	0.978565	0.964255	0.872391	1.9001	0.116672
P03950	Angiogenin OS=Homo sapiens OX=9606 GN=ANG PE=1 SV=1	ANG	42	5	44	5	5	16.5	3.39763e+06	1.35372e+06	2.80528e+06	1.4694e+06	2.53997e+06	3.18639e+06	1.95452e+06	1.01675e+06	1.24523e+06	2.23344e+06	1.98247	0.903542	2.14173	0.803437	0.834656	1.15896	0.90163	0.669223	0.924284	1.16531	1.29867	0.0560462	1.38312	0.339105	1.52752	0.351504
P16278	Beta-galactosidase OS=Homo sapiens OX=9606 GN=GLB1 PE=1 SV=2	GLB1	4	2	5	2	2	76	39022.1	228434	38517.3	283058	433295	508756	289008	59733.7	288511	64504	0.216205	1.44779	0.279235	1.46965	1.35204	1.75713	1.26597	0.37334	2.03351	0.319581	3.7497	0.0483648	0.828748	0.707686	0.587877	0.43268
Q15582	Transforming growth factor-beta-induced protein ig-h3 OS=Homo sapiens OX=9606 GN=TGFBI PE=1 SV=1	TGFBI	12	7	90	7	7	74.6	3.65619e+06	2.49315e+06	2.25952e+06	3.28278e+06	4.49325e+06	3.11158e+06	2.26987e+06	2.94095e+06	1.70072e+06	2.25681e+06	1.58904	1.23949	1.28493	1.33699	1.0998	0.842996	0.779947	1.44185	0.940295	0.87708	0.81121	0.0844471	1.34167	0.0354731	1.68437	0.00216128
P07858	Cathepsin B OS=Homo sapiens OX=9606 GN=CTSB PE=1 SV=3	CTSB	34	9	110	9	9	37.8	4.23591e+06	5.76155e+06	6.87975e+06	5.30945e+06	1.21434e+07	1.00476e+07	1.28579e+07	4.0848e+06	2.35715e+06	7.77319e+06	0.733422	1.14113	1.55861	0.861467	1.18412	1.08445	1.76009	0.797823	0.519184	1.2035	1.45725	0.026145	1.02119	0.789942	0.779019	0.358508
Q9NS85	Carbonic anhydrase-related protein 10 OS=Homo sapiens OX=9606 GN=CA10 PE=2 SV=1	CA10	6	2	26	2	2	37.5	197544	240984	137994	417520	1.08951e+06	1.0965e+06	981303	361025	468116	564022	0.439979	0.613965	0.402147	0.871417	1.36662	1.52235	1.72794	0.907054	1.32632	1.12331	1.09177	0.537424	0.559125	0.0306124	0.391792	0.0233355
P25774	Cathepsin S OS=Homo sapiens OX=9606 GN=CTSS PE=1 SV=3	CTSS	8	2	12	2	2	37.5	230059	234060	226116	143687	234620	231377	177632	168480	130920	140534	1.4843	1.72742	1.90885	0.868721	0.852501	0.930552	0.906071	1.2262	1.07452	0.810779	1.052	0.479597	1.3827	0.172152	1.60983	0.144563
P57730	Caspase recruitment domain-containing protein 18 OS=Homo sapiens OX=9606 GN=CARD18 PE=1 SV=1	CARD18	10	1	1	1	1	10.1				556952
P99999	Cytochrome c OS=Homo sapiens OX=9606 GN=CYCS PE=1 SV=2	CYCS	8	1	2	1	1	11.7				217782	237165	237561	344195			125345
Q06481	Amyloid beta precursor like protein 2 OS=Homo sapiens OX=9606 GN=APLP2 PE=1 SV=2	APLP2	42	26	641	25	27	86.9	2.26206e+08	1.11091e+08	1.98745e+08	1.99519e+08	3.06886e+08	3.79263e+08	3.27426e+08	1.7143e+08	2.13587e+08	3.33997e+08	1.13382	0.636959	1.30345	0.93715	0.8663	1.18501	1.29752	0.9693	1.3619	1.497	0.775435	0.215756	0.77292	0.0895399	0.847947	0.222536
P02654	Apolipoprotein C-I OS=Homo sapiens OX=9606 GN=APOC1 PE=1 SV=1	APOC1	24	3	65	3	3	9.3	1.25361e+07	2.44787e+07	1.82825e+06	3.31519e+06	3.41517e+06	3.6478e+06	2.70797e+06	1.37139e+07	3.21138e+07	5.63859e+06	1.49994	3.35035	0.286225	0.371708	0.23013	0.272071	0.256161	1.85099	4.88799	0.603283	0.967181	1.23242	0.729097	0.777822	1.90707	0.488575
P08758	Annexin A5 OS=Homo sapiens OX=9606 GN=ANXA5 PE=1 SV=2	ANXA5	9	3	18	3	3	35.9	255091	507193	393831	487237	368196	273466	88987.3	146904	86207.3	86468.4	1.1716	2.66469	2.36675	2.09704	0.952382	0.782936	0.323124	0.761105	0.50368	0.355124	2.3762	0.669483	3.39419	0.00226644	3.85672	0.0172702
Q6NUI6	Chondroadherin-like protein OS=Homo sapiens OX=9606 GN=CHADL PE=1 SV=2	CHADL	3	2	3	2	2	82.3	139404				314494	255739	145217			54602	0.948147				1.20466	1.08427	0.780868			0.332085			1.46968	0.368949	1.29456
Q99674	Cell growth regulator with EF hand domain protein 1 OS=Homo sapiens OX=9606 GN=CGREF1 PE=2 SV=3	CGREF1	21	3	18	3	3	33.4	808990	1.39268e+06	675539	570404	889883	496238	688923	611631	683142	567997	1.35513	2.66858	1.48063	0.89537	0.839497	0.518163	0.91236	1.15573	1.45571	0.85079	1.51769	0.737359	1.47958	0.223852	1.63552	0.102152
P29279	CCN family member 2 OS=Homo sapiens OX=9606 GN=CCN2 PE=1 SV=2	CCN2	29	8	37	8	8	38.1	1.26733e+06	2.17556e+06	1.31622e+06	2.51229e+06	2.39776e+06	3.51323e+06	1.87504e+06	1.67469e+06	2.54925e+06	3.12501e+06	0.699734	1.37405	0.950886	1.29985	0.745584	1.20917	0.818484	1.04305	1.79053	1.54288	1.01607	0.41931	0.791695	0.267245	0.826338	0.501858
P35754	Glutaredoxin-1 OS=Homo sapiens OX=9606 GN=GLRX PE=1 SV=2	GLRX	19	2	3	2	2	11.8				735161										1.1593
P09960	Leukotriene A-4 hydrolase OS=Homo sapiens OX=9606 GN=LTA4H PE=1 SV=2	LTA4H	2	1	2	1	1	69.2			112872
P0DOX5	Immunoglobulin gamma-1 heavy chain OS=Homo sapiens OX=9606 PE=1 SV=2	--	51	19	3031	10	21	49.3	1.9321e+09	2.25578e+09	1.59622e+09	1.32648e+09	1.09229e+09	1.81589e+09	1.65605e+09	2.53766e+09	2.68275e+09	2.89388e+09	1.20786	1.61314	1.30569	0.777091	0.384568	0.707646	0.818499	1.78958	2.13351	1.61773	0.558152	0.869729	0.748321	0.385392	1.04668	0.781565
P56537	Eukaryotic translation initiation factor 6 OS=Homo sapiens OX=9606 GN=EIF6 PE=1 SV=1	EIF6	7	1	2	1	1	26.6				193929
P14735	Insulin-degrading enzyme OS=Homo sapiens OX=9606 GN=IDE PE=1 SV=4	IDE	25	22	30	22	22	117.9	779641	598280	762996	2.28165e+07	1.02904e+06	1.03459e+06	1.08348e+06	342691	172632	614242	0.329928	0.289613	0.422478	9.04806	0.245247	0.272919	0.362496	0.163589	0.0929337	0.232435	1.63476	0.117305	9.19208	0.160219	11.2928	0.281369
Q07954	Prolow-density lipoprotein receptor-related protein 1 OS=Homo sapiens OX=9606 GN=LRP1 PE=1 SV=2	LRP1	11	38	206	38	38	504.3	4.24983e+06	3.32549e+06	2.56225e+06	6.21158e+06	1.23369e+07	1.08101e+07	9.63469e+06	6.38505e+06	2.74484e+06	7.46715e+06	0.7999	0.715992	0.631021	1.09559	1.30773	1.26833	1.4337	1.35568	0.657216	1.25678	0.746388	0.413518	0.761966	0.201198	0.6382	0.0458966
P0DOX8	Immunoglobulin lambda-1 light chain OS=Homo sapiens OX=9606 PE=1 SV=1	--	35	6	373	4	6	22.8	1.9237e+08	5.69967e+08	2.40112e+08	1.65146e+08	2.20086e+08	3.06624e+08	2.00196e+08	5.35128e+08	4.96209e+08	4.27999e+08	0.709594	2.40498	1.1589	0.570849	0.457207	0.705045	0.583828	2.22668	2.32843	1.41173	0.642702	0.962399	0.730668	0.41646	0.903256	0.844715
P61626	Lysozyme C OS=Homo sapiens OX=9606 GN=LYZ PE=1 SV=1	LYZ	43	5	38	5	5	16.5	5.91099e+06	3.82826e+06	4.76099e+06	3.37275e+06	6.00525e+06	5.24876e+06	3441046	2.86441e+06	3.68278e+06	5.44527e+06	1.64106	1.21578	1.72949	0.877465	0.938952	0.908362	0.755287	0.897074	1.30067	1.35183	1.20098	0.181689	1.22818	0.313393	1.40874	0.301079
P33908	Mannosyl-oligosaccharide 1,2-alpha-mannosidase IA OS=Homo sapiens OX=9606 GN=MAN1A1 PE=1 SV=3	MAN1A1	15	7	44	7	7	72.9	1.09382e+06	973043	985623	960030	2.75436e+06	2.83987e+06	2.00759e+06	1.06536e+06	743467	2.41284e+06	0.854503	0.869539	1.00748	0.702805	1.21182	1.38294	1.23994	0.938846	0.738851	1.68553	1.10847	0.232568	0.776155	0.218122	0.595298	0.0192531
P23083	Immunoglobulin heavy variable 1-2 OS=Homo sapiens OX=9606 GN=IGHV1-2 PE=1 SV=2	IGHV1-2	21	2	35	2	2	13.1	3.37762e+06	6.13728e+06	2.64159e+06	3.08059e+06	1.5057e+06	3.94938e+06	3.8198e+06	4.04785e+06	5.44382e+06	4.78266e+06	1.07732	2.23924	1.10245	0.92077	0.270472	0.785241	0.963238	1.45643	2.20885	1.36409	0.8616	1.10939	0.827734	0.428307	0.996137	0.915062
A0A0A0MS14	Immunoglobulin heavy variable 1-45 OS=Homo sapiens OX=9606 GN=IGHV1-45 PE=3 SV=1	IGHV1-45	15	2	5	2	2	13.5	276299	550870	218054	185099	160010	337131	127192	74578.6	276663	303696	1.36204	3.10634	1.40648	0.855062	0.44423	1.03597	0.495709	0.414719	1.73496	1.33871	4.28069	1.06033	1.42909	0.494463	1.2624	0.440662
A0A0C4DH29	Immunoglobulin heavy variable 1-3 OS=Homo sapiens OX=9606 GN=IGHV1-3 PE=3 SV=1	IGHV1-3	22	2	90	1	1	13	114592		93299.7	82884.1			104927	132199	160758
A0A0B4J1U7	Immunoglobulin heavy variable 6-1 OS=Homo sapiens OX=9606 GN=IGHV6-1 PE=3 SV=1	IGHV6-1	13	2	62	2	2	13.5	7.28976e+06	1.81736e+07	5.38776e+06	6.77411e+06	2.03653e+06	5.87998e+06	3.25879e+06	1.03042e+07	3.16658e+07	1.11679e+07	0.884685	2.52294	0.855544	0.770389	0.139192	0.444826	0.312673	1.41065	4.8887	1.21195	0.943581	1.26633	0.625574	0.619177	1.27478	0.367919
A0A0J9YX35	Immunoglobulin heavy variable 3-64D OS=Homo sapiens OX=9606 GN=IGHV3-64D PE=3 SV=1	IGHV3-64D	19	2	40	2	2	12.8	3.07249e+06	3.05202e+06	1.73328e+06	6.48194e+06	1.72964e+06	3.00052e+06	1.72825e+06	3.97349e+06	4.35075e+06	2.40793e+06	1.20552	1.36982	0.88984	2.38327	0.382199	0.733873	0.536104	1.75868	2.17159	0.844826	0.498106	0.797197	1.0307	0.979613	2.11775	0.101369
P01594	Immunoglobulin kappa variable 1-33 OS=Homo sapiens OX=9606 GN=IGKV1-33 PE=1 SV=2	IGKV1-33	14	1	6	1	1	12.8	1.05623e+06					497734
P13473	Lysosome-associated membrane glycoprotein 2 OS=Homo sapiens OX=9606 GN=LAMP2 PE=1 SV=2	LAMP2	4	2	16	2	2	44.9	4.63546e+06	2.64188e+06	1.92542e+06	4.54861e+06	6.27933e+06	7.302e+06	4.33956e+06	2.66955e+06	2.5853e+06	3.39957e+06	1.42205	0.927094	0.772867	1.30762	1.08488	1.39637	1.05251	0.92382	1.00893	0.932575	1.08894	0.110909	1.03769	0.858637	1.03581	0.947422
A0A075B6K4	Immunoglobulin lambda variable 3-10 OS=Homo sapiens OX=9606 GN=IGLV3-10 PE=3 SV=2	IGLV3-10	28	3	33	2	3	12.4	736015	1.23707e+06	1.03075e+06	958769	551917	270739	913236	1.48751e+06	3.32738e+06	1.21953e+06	0.776058	1.49208	1.42207	0.947335	0.32774	0.17795	0.761287	1.76928	4.46311	1.14984	0.514282	0.904827	0.596683	0.776248	1.50567	0.345024
P01706	Immunoglobulin lambda variable 2-11 OS=Homo sapiens OX=9606 GN=IGLV2-11 PE=1 SV=2	IGLV2-11	7	1	10	1	1	12.6	613742	2.98463e+06	1.77676e+06	364203	779599	672124	458201	3.81674e+06	4.21461e+06	549618
P01717	Immunoglobulin lambda variable 3-25 OS=Homo sapiens OX=9606 GN=IGLV3-25 PE=1 SV=2	IGLV3-25	37	3	31	1	2	12	766691	1.71504e+06	1.44563e+06	410230	887904	1.5752e+06	802619	1.42889e+06	1.6821e+06	6.4613e+06
P01714	Immunoglobulin lambda variable 3-19 OS=Homo sapiens OX=9606 GN=IGLV3-19 PE=1 SV=2	IGLV3-19	28	2	16	2	2	12	254428	551305	459581	378474	314837	322353	628085	860212	587401	2.98136e+06	0.428943	1.0632	1.01381	0.597932	0.298929	0.33877	0.837164	1.63594	1.25978	4.49455	0.416313	0.793494	0.397236	0.194364	0.359877	0.542874
P80303	Nucleobindin-2 OS=Homo sapiens OX=9606 GN=NUCB2 PE=1 SV=3	NUCB2	6	2	4	2	2	50.2	63211		168197	66597.6	369778	345474	330994	57478.7		78155	0.422735		1.47181	0.417366	1.39272	1.44022	1.75006	0.433622		0.467381	3.21184		0.905493	0.871034	0.632072	0.438587
P21741	Midkine OS=Homo sapiens OX=9606 GN=MDK PE=1 SV=1	MDK	17	2	12	2	2	15.6	126079	129958	118381	141557	252833	292454	179324	170795	164933	453758	0.768327	0.905927	0.94394	0.808381	0.86773	1.11096	0.863969	1.1741	1.27861	2.47267	0.755326	0.0304558	0.622336	0.0520004	0.566744	0.222509
P50895	Basal cell adhesion molecule OS=Homo sapiens OX=9606 GN=BCAM PE=1 SV=2	BCAM	4	2	6	2	2	67.4	121593		50046.6	303435	363448	69961.6	256005	44914.4		135437	0.894831		0.48191	2.09258	1.50634	0.320945	1.48949	0.372861		0.89127	4.03996		1.61833	0.311097	1.28412	0.707338
P53634	Dipeptidyl peptidase 1 OS=Homo sapiens OX=9606 GN=CTSC PE=1 SV=2	CTSC	9	3	13	3	3	51.8	463027	169520	319405	678315	594599	447481	607280	123060	106805	285584	1.50938	0.632126	1.36236	2.07208	1.09161	0.909298	1.56509	0.452521	0.442905	0.832465	1.90459	0.376975	1.58665	0.141447	1.49502	0.142685
P13987	CD59 glycoprotein OS=Homo sapiens OX=9606 GN=CD59 PE=1 SV=1	CD59	23	3	47	3	3	14.2	2.39802e+06	2.4324e+06	2.09471e+06	2.52065e+06	4.57465e+06	4.70457e+06	4.35614e+06	1.69887e+06	1.75113e+06	3.56128e+06	0.985848	1.14388	1.12678	0.97107	1.05916	1.20563	1.41585	0.787855	0.915801	1.30919	1.39813	0.0543841	0.938311	0.726893	0.784523	0.021468
P12109	Collagen alpha-1(VI) chain OS=Homo sapiens OX=9606 GN=COL6A1 PE=1 SV=3	COL6A1	17	14	172	14	14	108.5	1.15495e+07	5.84597e+06	6.11272e+06	1.16609e+07	2.15691e+07	2.15159e+07	1.61096e+07	9.57717e+06	6.17769e+06	1.24279e+07	1.16594	0.675086	0.807432	1.10313	1.22629	1.35398	1.28574	1.09063	0.793353	1.12189	0.871684	0.409977	0.881727	0.391176	0.817867	0.1737
P20849	Collagen alpha-1(IX) chain OS=Homo sapiens OX=9606 GN=COL9A1 PE=1 SV=3	COL9A1	6	4	50	4	4	91.8	5.02181e+06	6.997e+06	3.96619e+06	7.30331e+06	1.51601e+07	1.94324e+07	4.75501e+06	5.87152e+06	1.17171e+07	9.04548e+06	0.695935	1.1092	0.719184	0.948441	1.1832	1.6787	0.520975	0.917883	2.06565	1.12093	1.24874	0.0456556	0.738556	0.432652	0.711785	0.535352
P10643	Complement component C7 OS=Homo sapiens OX=9606 GN=C7 PE=1 SV=2	C7	38	21	210	18	21	93.5	1.27692e+07	1.74429e+07	1.12787e+07	1.82577e+07	1.31436e+07	1.20355e+07	7.04543e+06	2.12228e+07	2.5884e+07	1.3899e+07	1.03264	1.61358	1.19344	1.3836	0.59861	0.606717	0.450451	1.93603	2.66281	1.00509	0.57132	0.648852	0.874009	0.938042	1.75035	0.0708925
P53672	Beta-crystallin A2 OS=Homo sapiens OX=9606 GN=CRYBA2 PE=1 SV=3	CRYBA2	36	5	11	5	5	22.1				2.70277e+06				1.3993e+06	906057	246315				2.38527				1.48657	1.0855	0.207432			2.5745		11.4991
P02679	Fibrinogen gamma chain OS=Homo sapiens OX=9606 GN=FGG PE=1 SV=3	FGG	39	15	277	15	15	51.5	1.02393e+07	7.594e+07	2.15279e+07	2.45037e+07	2.14581e+07	1.9777e+07	1.10212e+07	1.23891e+08	9.57833e+07	3.25233e+07	0.290092	2.46107	0.798042	0.650548	0.342377	0.349273	0.24686	3.95945	3.45209	0.823946	0.354021	1.06879	0.514304	0.569237	1.22436	0.624496
P98095	Fibulin-2 OS=Homo sapiens OX=9606 GN=FBLN2 PE=1 SV=2	FBLN2	8	6	14	6	6	126.5	317582	387930	177769	174213	622589	284621	907630	153172	35004.2	198143	1.20568	1.68468	0.883058	0.61978	1.33114	0.673569	2.72422	0.65597	0.169053	0.672655	2.29875	0.165784	1.16931	0.3432	0.66541	0.700057
Q9BTY2	Plasma alpha-L-fucosidase OS=Homo sapiens OX=9606 GN=FUCA2 PE=1 SV=2	FUCA2	15	7	53	7	7	54	3.00312e+06	2.65671e+06	1.40839e+06	3.46001e+06	8.3125e+06	5.41827e+06	4.23616e+06	1.35313e+06	2.04985e+06	3.28831e+06	1.05587	1.06849	0.647917	1.13998	1.64596	1.18751	1.17752	0.536668	0.916828	1.03383	2.52899	0.300856	1.14547	0.546531	0.836684	0.322797
P04066	Tissue alpha-L-fucosidase OS=Homo sapiens OX=9606 GN=FUCA1 PE=1 SV=4	FUCA1	5	2	15	2	2	53.7	1.02654e+06	735548	1.12156e+06	2.53822e+06	3.34151e+06	2.65302e+06	2.17297e+06	1.3691e+06	761888	1.31623e+06	0.745428	0.610986	1.06564	1.7272	1.36654	1.20091	1.24751	1.12149	0.7038	0.854678	0.881653	0.540329	1.07554	0.912177	1.0712	0.936491
O14498	Immunoglobulin superfamily containing leucine-rich repeat protein OS=Homo sapiens OX=9606 GN=ISLR PE=2 SV=1	ISLR	11	4	26	4	4	46	1.35805e+06	1.05447e+06	677305	792061	1.12048e+06	861584	657988	640173	819232	611669	1.95517	1.73656	1.27589	1.06859	0.908491	0.773223	0.748935	1.03967	1.50039	0.787451	1.27207	0.442739	1.43199	0.106555	1.86163	0.030736
P00738	Haptoglobin OS=Homo sapiens OX=9606 GN=HP PE=1 SV=1	HP	55	21	1114	11	22	45.2	8.08822e+07	2.85809e+08	4.52682e+08	8.78696e+07	3.9935e+07	6.82328e+07	2.4375e+07	2.40716e+08	5.40794e+08	1.1256e+09	0.339549	1.37251	2.48658	0.345677	0.0944173	0.178559	0.0809006	1.13994	2.88808	4.22542	0.643422	1.23216	0.544906	0.738291	0.70722	0.72414
A0A075B6K5	Immunoglobulin lambda variable 3-9 OS=Homo sapiens OX=9606 GN=IGLV3-9 PE=3 SV=1	IGLV3-9	30	2	23	1	2	12.3	2.09447e+06	6.16147e+06	1.82558e+06	1.80865e+06	2664613	2.96668e+06	1597593	1.7087e+06	3.29313e+06	1.29976e+06
A0A075B6I0	Immunoglobulin lambda variable 8-61 OS=Homo sapiens OX=9606 GN=IGLV8-61 PE=3 SV=7	IGLV8-61	15	2	30	2	2	12.8	1.32139e+06	592162	1.07208e+06	830528	492049	1.91218e+06	659625		3.33583e+06	2.25001e+06	1.18023	0.605012	1.25291	0.695137	0.247509	1.06464	0.465789		3.79023	1.79703			0.447426	0.225195	0.94014	0.918205
A0A0B4J1Y8	Immunoglobulin lambda variable 9-49 OS=Homo sapiens OX=9606 GN=IGLV9-49 PE=1 SV=1	IGLV9-49	16	2	19	2	2	13	1.19872e+06	2115075	756530	615713	374396	254332	658150	1559512	1.69531e+06	795408	1.47955	2.98624	1.22178	0.712147	0.260249	0.195682	0.642233	2.17133	2.66186	0.877886	0.747579	1.18748	1.01694	0.888236	1.98944	0.18151
P0DP58	Ly-6/neurotoxin-like protein 1 OS=Homo sapiens OX=9606 GN=LYNX1 PE=1 SV=1	LYNX1	9	1	10	1	1	12.6	185596	74968.2	180230	140070	375269	251291	259679			222843
Q6UWN5	Ly6/PLAUR domain-containing protein 5 OS=Homo sapiens OX=9606 GN=LYPD5 PE=1 SV=2	LYPD5	13	1	1	1	1	26.9
P51884	Lumican OS=Homo sapiens OX=9606 GN=LUM PE=1 SV=2	LUM	27	9	88	9	9	38.4	1.53712e+07	2.27087e+07	1.00461e+07	1.56003e+07	1.70691e+07	1.58149e+07	1.07567e+07	2.33477e+07	2.30589e+07	1.53866e+07	1.12414	1.89975	0.961331	1.06913	0.703031	0.720979	0.621945	1.92614	2.14527	1.00623	0.675647	0.650233	0.896711	0.902373	1.34287	0.104192
P26572	Alpha-1,3-mannosyl-glycoprotein 2-beta-N-acetylglucosaminyltransferase OS=Homo sapiens OX=9606 GN=MGAT1 PE=1 SV=2	MGAT1	14	5	21	5	5	50.8	693728	380802	211809	647849	1.57761e+06	1.07984e+06	653288	328843	327902	420365	1.35752	0.852402	0.542324	1.18799	1.73862	1.31722	1.01069	0.725895	0.816258	0.735566	1.78471	0.483709	1.23302	0.506819	1.00795	0.915152
Q10469	Alpha-1,6-mannosyl-glycoprotein 2-beta-N-acetylglucosaminyltransferase OS=Homo sapiens OX=9606 GN=MGAT2 PE=1 SV=1	MGAT2	7	3	8	3	3	51.5	553557	385612	337260	606017	799529	759703	586123	471214	477315	481780	1.25468	0.999796	1.00022	1.28718	1.0206	1.07338	1.05031	1.20481	1.37627	0.97647	0.838469	0.0145597	0.979093	0.812054	1.14254	0.207561
Q9BY79	Membrane frizzled-related protein OS=Homo sapiens OX=9606 GN=MFRP PE=1 SV=1	MFRP	4	2	9	2	2	62.2	240689	173320	137961	693025	1044422	803235	425767	80375.8	99870.9	125771	0.778579	0.641335	0.583932	2.10076	1.9027	1.61967	1.08887	0.293292	0.410972	0.363802	4.33704	0.701186	1.59066	0.245989	1.12724	0.833583
P08493	Matrix Gla protein OS=Homo sapiens OX=9606 GN=MGP PE=1 SV=2	MGP	11	1	3	1	1	12.3	1.49827e+06	1057880	1.37622e+06	1.0812e+06	3585326	3.1884e+06	1.10846e+06	1.12e+06	476099	2.9645e+06
Q9NZT1	Calmodulin-like protein 5 OS=Homo sapiens OX=9606 GN=CALML5 PE=1 SV=2	CALML5	75	11	36	11	11	15.9	21627.3	61273.6	6.27259e+06	3.52641e+07	723029	118675	51941	58773.1	27454.3	528052	0.00620384	0.0201058	2.35431	9.47926	0.116806	0.0212206	0.0117795	0.0190181	0.0100183	0.135448	3.59951	0.998851	60.646	0.177601	70.2872	0.306267
P18065	Insulin-like growth factor-binding protein 2 OS=Homo sapiens OX=9606 GN=IGFBP2 PE=1 SV=2	IGFBP2	24	6	48	6	6	34.8	2.60429e+06	3.50715e+06	3.23323e+06	1.07234e+06	2.82333e+06	3.3017e+06	1.79365e+06	2.05048e+06	1.77252e+06	1.49627e+06	1.36201	2.09814	2.21252	0.525542	0.831576	1.07639	0.741628	1.2097	1.17926	0.699745	1.21093	0.611388	1.43269	0.430153	1.62846	0.477009
P17936	Insulin-like growth factor-binding protein 3 OS=Homo sapiens OX=9606 GN=IGFBP3 PE=1 SV=2	IGFBP3	28	5	30	5	5	31.7	603880	1.16308e+06	1.01731e+06	625076	2.5513e+06	943403	122372	756375	669680	848134	0.803254	1.76971	1.77058	0.779143	1.91122	0.782237	0.12869	1.13493	1.13317	1.0088	1.62166	0.0543694	1.67961	0.185683	1.74659	0.319636
P24593	Insulin-like growth factor-binding protein 5 OS=Homo sapiens OX=9606 GN=IGFBP5 PE=1 SV=1	IGFBP5	27	6	81	6	6	30.6	4.24392e+06	3.24999e+06	3.56356e+06	2.18221e+06	4.97371e+06	6.22786e+06	4.06317e+06	3.4607e+06	2.03932e+06	4.0213e+06	1.38071	1.2095	1.51697	0.665297	0.911308	1.26303	1.0451	1.27007	0.844012	1.16988	0.834917	0.198845	1.0164	0.931367	1.02443	0.903858
P05155	Plasma protease C1 inhibitor OS=Homo sapiens OX=9606 GN=SERPING1 PE=1 SV=2	SERPING1	29	17	924	17	17	55.1	3.70402e+08	2.43824e+08	3.6504e+08	3.45012e+08	5.73769e+08	4.19193e+08	3.71822e+08	2.06581e+08	2.72143e+08	4.04754e+08	1.28265	0.965834	1.654	1.11958	1.11898	0.904876	1.01796	0.806966	1.19884	1.25333	1.29176	0.103885	1.18508	0.212439	1.27708	0.181439
A2NJV5	Immunoglobulin kappa variable 2-29 OS=Homo sapiens OX=9606 GN=IGKV2-29 PE=3 SV=2	IGKV2-29	20	2	55	1	2	13.1	3.76007e+07	4.84553e+07	2.43765e+07	2.12115e+07	1.33414e+07	1.45844e+07	1.20738e+07	3.82946e+07	3.69577e+07	3.04554e+07
A0A087WW87	Immunoglobulin kappa variable 2-40 OS=Homo sapiens OX=9606 GN=IGKV2-40 PE=3 SV=2	IGKV2-40	22	2	61	1	1	13.3	81889	82515.1		283661	63730.6	88956.3		294273	127363
P04211	Immunoglobulin lambda variable 7-43 OS=Homo sapiens OX=9606 GN=IGLV7-43 PE=3 SV=2	IGLV7-43	15	2	40	1	1	12.4
P03952	Plasma kallikrein OS=Homo sapiens OX=9606 GN=KLKB1 PE=1 SV=1	KLKB1	21	12	98	12	12	71.3	3.39211e+06	6.66196e+06	3.58059e+06	1.89384e+06	1.70837e+06	2.97173e+06	2.42304e+06	3.50113e+06	5.00182e+06	4.24006e+06	1.18629	2.6651	1.63846	0.62065	0.336474	0.647843	0.669946	1.3812	2.22524	1.32597	1.08658	1.09715	1.03148	0.826134	1.30322	0.540019
Q7Z553	MAM domain-containing glycosylphosphatidylinositol anchor protein 2 OS=Homo sapiens OX=9606 GN=MDGA2 PE=1 SV=2	MDGA2	1	1	6	1	1	107.4		60966.3	50374.8	101397	200536	243844	165397	105956	113426	131958
Q16706	Alpha-mannosidase 2 OS=Homo sapiens OX=9606 GN=MAN2A1 PE=1 SV=2	MAN2A1	4	4	23	3	3	131.1	309195	387278	279672	396005	481615	423570	240664	274102	111177	256937	1.2104	1.73424	1.43253	1.45271	1.06181	1.03362	0.744846	1.21043	0.553653	0.899418	1.15499	0.34011	1.5515	0.0202489	1.52943	0.0181867
O00754	Lysosomal alpha-mannosidase OS=Homo sapiens OX=9606 GN=MAN2B1 PE=1 SV=3	MAN2B1	6	5	23	5	5	113.7	279861	225361	241044	339072	538693	650157	456944	74666.8	77184.6	304017	1.08636	1.00069	1.2243	1.23341	1.17766	1.57322	1.40234	0.326955	0.381144	1.05528	3.33128	0.114893	1.20753	0.288653	0.879238	0.40544
Q14210	Lymphocyte antigen 6D OS=Homo sapiens OX=9606 GN=LY6D PE=1 SV=1	LY6D	8	1	1	1	1	13.3				80967.3
P46531	Neurogenic locus notch homolog protein 1 OS=Homo sapiens OX=9606 GN=NOTCH1 PE=1 SV=4	NOTCH1	2	3	7	3	3	272.3	44895.7		25656.9	63701.9	228794	140662	133518	56042	57943.4	101214	0.586413		0.438491	0.77971	1.68303	1.14529	1.37878	0.825736	0.962786	1.18217	2.03822		0.793402	0.239898	0.486913	0.0133545
P10253	Lysosomal alpha-glucosidase OS=Homo sapiens OX=9606 GN=GAA PE=1 SV=4	GAA	14	9	62	9	9	105.3	844140	1.21432e+06	795668	1.50552e+06	2.8263e+06	3.11301e+06	3.40402e+06	1.73625e+06	869756	1.03296e+06	0.602186	0.990916	0.742688	1.00643	1.13549	1.38432	1.91984	1.3972	0.789297	0.658928	0.760953	0.0961514	0.728132	0.277544	0.593301	0.265061
P55083	Microfibril-associated glycoprotein 4 OS=Homo sapiens OX=9606 GN=MFAP4 PE=1 SV=2	MFAP4	12	3	37	3	3	28.6	4.77937e+06	3.13181e+06	981954	5.87468e+06	1.37031e+07	5.26223e+06	6.83661e+06	1.72907e+06	2.30509e+06	6.47075e+06	1.15765	0.867745	0.311213	1.33344	1.86929	0.794541	1.3092	0.472443	0.71027	1.40153	2.89668	0.517493	1.18161	0.80572	0.799456	0.49759
P55001	Microfibrillar-associated protein 2 OS=Homo sapiens OX=9606 GN=MFAP2 PE=1 SV=1	MFAP2	10	2	20	2	2	20.8	1.78167e+06	99130.3	1.1156e+06	1.62185e+06	3.04994e+06	3.67602e+06	4.46059e+06	1.94228e+06	1.08037e+06	2.04047e+06	1.05624	0.0672249	0.865369	0.901008	1.0183	1.35847	2.09067	1.2989	0.814767	1.08169	0.417863	1.23905	0.588177	0.18164	0.62298	0.0962062
A6BM72	Multiple epidermal growth factor-like domains protein 11 OS=Homo sapiens OX=9606 GN=MEGF11 PE=1 SV=3	MEGF11	3	2	3	2	2	110.8	30453.6	29940.9	22973.3		50842.4	23963.4	40698.2	33794.2	46408	103224	0.886936	0.997491	0.875459		0.833929	0.435053	0.937104	1.11026	1.71939	2.68827	0.82477	0.126302	0.651991	0.484803	0.651063	0.832577
Q9HCQ7	Pro-FMRFamide-related neuropeptide VF OS=Homo sapiens OX=9606 GN=NPVF PE=1 SV=2	NPVF	15	3	28	3	3	22.3	865040	862411	2.68956e+06	941317	2.19401e+06	930664	633174	52116.3	142669	274226	1.11648	1.27326	4.54205	1.1385	1.59478	0.748764	0.646091	0.0758779	0.234244	0.31649	18.899	0.15854	4.78121	0.00894606	3.97174	0.0866203
Q10472	Polypeptide N-acetylgalactosaminyltransferase 1 OS=Homo sapiens OX=9606 GN=GALNT1 PE=1 SV=1	GALNT1	16	7	23	6	7	64.2	720969	1.44208e+06	1.00714e+06	638935	1.41593e+06	1.82811e+06	1.13798e+06	1.0299e+06	958164	1.44054e+06	0.767598	1.75629	1.40303	0.637464	0.849002	1.21327	0.957876	1.23692	1.29773	1.37145	1.05314	0.492496	0.890763	0.388383	0.792664	0.341596
Q9Y4L1	Hypoxia up-regulated protein 1 OS=Homo sapiens OX=9606 GN=HYOU1 PE=1 SV=1	HYOU1	4	4	24	4	4	111.3	411630	385053	515176	433713	1.66543e+06	1.68186e+06	999684	557213	425345	1.29981e+06	0.608051	0.650644	0.995744	0.600368	1.38551	1.54868	1.16749	0.928502	0.799285	1.71692	1.09647	0.510401	0.688264	0.115089	0.497206	0.0242472
P01860	Immunoglobulin heavy constant gamma 3 OS=Homo sapiens OX=9606 GN=IGHG3 PE=1 SV=2	IGHG3	54	16	2171	7	7	41.3	1.0464e+08	3.58246e+07	5.49912e+07	1.81792e+07	6.39781e+07	8.28391e+07	3.95847e+07	1.17585e+08	1.0797e+08	1.09931e+08	1.76001	0.689267	1.21023	0.286532	0.606034	0.868543	0.526383	2.23098	2.3102	1.6534	0.290298	0.0908738	0.599786	0.234248	1.06838	0.917277
P69891	Hemoglobin subunit gamma-1 OS=Homo sapiens OX=9606 GN=HBG1 PE=1 SV=2	HBG1	16	2	15	1	1	16.1		170149
Q5QNW6	Histone H2B type 2-F OS=Homo sapiens OX=9606 GN=H2BC18 PE=1 SV=3	H2BC18	23	3	30	3	3	13.9	1.99921e+06	5.93683e+06	5.52458e+06	2.30355e+06	3.87396e+06	4.95785e+06	562029	1.62969e+06	615002	937210	0.872716	2.96455	3.15554	0.942313	0.952398	1.34911	0.193969	0.802505	0.341522	0.36584	2.44045	0.726487	2.91113	0.0372092	2.60386	0.194519
A0A0C4DH26	Probable non-functional immunoglobulin kappa variable 6D-41 OS=Homo sapiens OX=9606 GN=IGKV6D-41 PE=1 SV=1	IGKV6D-41	10	1	13	1	1	12.6	187638	88965.8	118546	221888	297762	240274	316590	464638	603224	1.10489e+06
P14210	Hepatocyte growth factor OS=Homo sapiens OX=9606 GN=HGF PE=1 SV=2	HGF	5	2	4	2	2	83.1	85531	87766.4		97032.7	141036	79943.8	133252	51092.9		52891.5	1.1619	1.36384		1.23523	1.07901	0.676971	1.43113	0.782952		0.642496	1.56003	0.164893	1.36972	0.102985	1.30724	0.38616
Q96L50	Leucine-rich repeat protein 1 OS=Homo sapiens OX=9606 GN=LRR1 PE=1 SV=2	LRR1	3	1	12	1	1	46.7	3.13718e+07	3.90025e+07	2.79266e+07	1.72764e+07	1.34092e+07	1.93834e+07	3.52518e+06	3.55273e+07	3.25492e+07	2.96576e+07
P08238	Heat shock protein HSP 90-beta OS=Homo sapiens OX=9606 GN=HSP90AB1 PE=1 SV=4	HSP90AB1	8	5	9	1	3	83.2		176106		1.79386e+06	282683		38731			44855
P0DMV8	Heat shock 70 kDa protein 1A OS=Homo sapiens OX=9606 GN=HSPA1A PE=1 SV=1	HSPA1A	7	4	15	2	2	70		973395	71714.3	980907	84349.6	32878.1		1.92174e+06	1.15513e+06			1.84718	0.155667	1.5249	0.0788068	0.0339999		3.59629	2.43775		0.267775	1.29848	0.445765	0.790976	24.7144
P01344	Insulin-like growth factor II OS=Homo sapiens OX=9606 GN=IGF2 PE=1 SV=1	IGF2	5	1	16	1	1	20.1	1.00077e+06	1.24534e+06	498569	533299	1.60031e+06	1228174	993819	819899	808130	619853
P01591	Immunoglobulin J chain OS=Homo sapiens OX=9606 GN=JCHAIN PE=1 SV=4	JCHAIN	19	3	19	3	3	18.1	226648	7.55878e+06	1.08274e+06	830142	1.08882e+06	778947		5.41609e+06	4.76826e+06	999807	0.110923	4.23166	0.693352	0.380719	0.300105	0.237639		2.99009	2.96864	0.437547	0.757797	1.22691	0.689398	0.497695	1.17004	0.954735
P98164	Low-density lipoprotein receptor-related protein 2 OS=Homo sapiens OX=9606 GN=LRP2 PE=1 SV=3	LRP2	6	24	289	24	24	521.6	1.12684e+07	8.41402e+06	6.29667e+06	1.19903e+07	3.00692e+07	2.23319e+07	2.81344e+07	1.26021e+07	9.42498e+06	2.8045e+07	0.826948	0.70633	0.604623	0.824572	1.24276	1.0216	1.63234	1.04324	0.879879	1.84039	0.934148	0.389219	0.655281	0.0601833	0.501998	0.0321215
Q14114	Low-density lipoprotein receptor-related protein 8 OS=Homo sapiens OX=9606 GN=LRP8 PE=1 SV=4	LRP8	2	1	1	1	1	105.6		101673			144096	144075	104236	123569	131602	126207
Q9HBL6	Leucine-rich repeat and transmembrane domain-containing protein 1 OS=Homo sapiens OX=9606 GN=LRTM1 PE=1 SV=1	LRTM1	17	3	16	3	3	38.1	505217	86239	201869	387402	713989	1.01545e+06	452294	138311	163818	448055	1.51974	0.296746	0.794548	1.09204	1.20957	1.9041	1.07565	0.46933	0.626874	1.20521	1.60476	0.857011	0.93022	0.826565	0.813944	0.460026
Q13449	Limbic system-associated membrane protein OS=Homo sapiens OX=9606 GN=LSAMP PE=1 SV=2	LSAMP	14	4	75	4	4	37.4	5.67459e+06	2.85248e+06	2.74223e+06	3.66617e+06	6.13799e+06	6.29289e+06	6.65708e+06	4.70294e+06	4.27053e+06	4.7817e+06	1.46931	0.844875	0.929058	0.889559	0.895066	1.01571	1.36277	1.37366	1.40666	1.10714	0.633324	0.0407947	0.802414	0.0896966	0.943287	0.692997
P60842	Eukaryotic initiation factor 4A-I OS=Homo sapiens OX=9606 GN=EIF4A1 PE=1 SV=1	EIF4A1	18	6	10	6	6	46.1	302442	394112	195488	2.73893e+06	189902	126531	82888.4	265448	298405	17734.5	0.811293	1.20933	0.686143	6.88491	0.28689	0.211578	0.175787	0.803238	1.01828	0.0425397	0.931367	0.871882	4.38769	0.112333	19.4981	0.0445572
P30740	Leukocyte elastase inhibitor OS=Homo sapiens OX=9606 GN=SERPINB1 PE=1 SV=1	SERPINB1	3	1	1	1	1	42.7			219332	220407	191866	101197	136055			113318
P24592	Insulin-like growth factor-binding protein 6 OS=Homo sapiens OX=9606 GN=IGFBP6 PE=1 SV=1	IGFBP6	32	7	114	7	7	25.3	1.21451e+07	1.11136e+07	1.5152e+07	8.00286e+06	1.96476e+07	2.4603e+07	2.37009e+07	1.15119e+07	8.93326e+06	1.48738e+07	1.00378	1.05071	1.63858	0.61982	0.914527	1.26755	1.54868	1.07328	0.939237	1.09925	0.915523	0.0979962	0.881818	0.394075	0.833151	0.448431
Q16270	Insulin-like growth factor-binding protein 7 OS=Homo sapiens OX=9606 GN=IGFBP7 PE=1 SV=1	IGFBP7	49	12	162	12	12	29.1	1.36168e+07	1.20304e+07	1.54291e+07	1.1732e+07	2.57954e+07	2.78488e+07	3.27732e+07	7.19588e+06	9.48006e+06	2.59103e+07	0.926545	0.936401	1.37369	0.748074	0.988512	1.18123	1.76307	0.552336	0.820596	1.57653	1.74252	0.0382853	0.843812	0.668113	0.674282	0.126442
A0A0J9YXX1	Immunoglobulin heavy variable 5-10-1 OS=Homo sapiens OX=9606 GN=IGHV5-10-1 PE=3 SV=1	IGHV5-10-1	26	3	43	3	3	12.8	522881	605611	2.11011e+06	2.991e+06	666497	1.33035e+06	477887	592091	6.69637e+06	934698	0.382141	0.506296	2.01783	2.04843	0.274326	0.606073	0.276124	0.488133	6.22569	0.610845	0.7996	0.420247	0.637152	0.921424	2.97942	0.212791
P02533	Keratin, type I cytoskeletal 14 OS=Homo sapiens OX=9606 GN=KRT14 PE=1 SV=4	KRT14	64	33	441	15	31	51.5	8.86689e+06	3.12796e+07	2.61149e+07	3.01301e+08	1.63094e+07	1.25243e+07	1.86669e+07	5.35105e+06	8.85259e+06	1.5272e+07	0.24676	0.995758	0.950934	7.85755	0.255618	0.217267	0.41071	0.167985	0.313402	0.380047	3.72465	0.836452	6.91993	0.126432	8.98316	0.264368
P19827	Inter-alpha-trypsin inhibitor heavy chain H1 OS=Homo sapiens OX=9606 GN=ITIH1 PE=1 SV=3	ITIH1	26	17	249	17	17	101.3	5.17787e+07	9.11816e+07	5.99774e+07	4.20192e+07	8.99818e+07	5.1459e+07	4.08967e+07	7.65593e+07	7.51587e+07	5.12737e+07	1.01631	2.04726	1.54036	0.77287	0.99467	0.629617	0.634632	1.69513	1.87665	0.899931	0.897256	0.489355	1.11079	0.613665	1.53848	0.156947
O14960	Leukocyte cell-derived chemotaxin-2 OS=Homo sapiens OX=9606 GN=LECT2 PE=1 SV=2	LECT2	6	1	4	1	1	16.4	289653		272115	186371	136933	284076	382272		125418	537588
P31025	Lipocalin-1 OS=Homo sapiens OX=9606 GN=LCN1 PE=1 SV=1	LCN1	13	2	5	2	2	19.2	111183	168443	913995		292876				219363		0.403161	0.698688	4.33653		0.598098				1.01189				1.49139
Q9UBX1	Cathepsin F OS=Homo sapiens OX=9606 GN=CTSF PE=1 SV=1	CTSF	17	8	82	8	8	53.3	2.41601e+06	1.2636e+06	1.02971e+06	3.73252e+06	6.92054e+06	6.68803e+06	4.05294e+06	2.34344e+06	1.5435e+06	2.7198e+06	0.913757	0.546679	0.50957	1.32287	1.47408	1.57677	1.21188	0.999802	0.742617	0.919831	1.01058	0.649035	0.874525	0.467314	0.740517	0.333842
P10909	Clusterin OS=Homo sapiens OX=9606 GN=CLU PE=1 SV=1	CLU	33	16	2744	16	16	52.5	1.0307e+09	9.17137e+08	6.59197e+08	1.15246e+09	1.66336e+09	1.57612e+09	9.40086e+08	7.86897e+08	6.53344e+08	9.077e+08	1.23953	1.26168	1.03729	1.29878	1.12657	1.18155	0.893821	1.06751	0.999526	0.976127	1.11861	0.080003	1.16515	0.0391856	1.17175	0.20779
Q02413	Desmoglein-1 OS=Homo sapiens OX=9606 GN=DSG1 PE=1 SV=2	DSG1	15	13	30	13	13	113.7			907779	7.77989e+06	313084	98997.7	354797	558909	36767.4	478538			1.11652	6.85302	0.165743	0.0580084	0.263672	0.592647	0.043966	0.402236	0.279666		9.96583	0.132543	16.5134	0.075666
Q16555	Dihydropyrimidinase-related protein 2 OS=Homo sapiens OX=9606 GN=DPYSL2 PE=1 SV=1	DPYSL2	5	1	2	1	1	62.3
Q9UGM5	Fetuin-B OS=Homo sapiens OX=9606 GN=FETUB PE=1 SV=2	FETUB	19	5	56	5	5	42	3.08256e+06	6.45685e+06	2.73523e+06	843410	3.53685e+06	1.69826e+06	979088	4.62538e+06	4.71967e+06	2.13716e+06	1.23757	2.9653	1.43685	0.317307	0.799695	0.425013	0.31077	2.09476	2.41045	0.767246	0.89867	0.813448	1.12458	0.73692	1.99047	0.355813
Q16610	Extracellular matrix protein 1 OS=Homo sapiens OX=9606 GN=ECM1 PE=1 SV=2	ECM1	38	14	179	14	14	60.6	1.182e+07	7.86659e+06	1.14647e+07	1.00068e+07	8.38343e+06	8.70592e+06	6.68368e+06	7.4039e+06	9.22702e+06	1.11495e+07	1.57723	1.20076	2.00171	1.25129	0.630014	0.724158	0.705104	1.11447	1.56628	1.33038	0.821363	0.440881	1.22436	0.482711	1.75031	0.0769269
P09172	Dopamine beta-hydroxylase OS=Homo sapiens OX=9606 GN=DBH PE=1 SV=3	DBH	5	2	5	2	2	69									116498										1.57377
O00115	Deoxyribonuclease-2-alpha OS=Homo sapiens OX=9606 GN=DNASE2 PE=1 SV=2	DNASE2	13	4	39	4	4	39.6	1.94797e+06	1.58588e+06	1.19911e+06	1.68836e+06	2.76783e+06	3.01316e+06	4.05332e+06	1.51196e+06	1.48929e+06	2.67442e+06	1.09883	1.02331	0.885049	0.892477	0.879299	1.05952	1.80766	0.962093	1.0687	1.34902	0.988789	0.107047	0.765003	0.0806436	0.682215	0.0990552
P68104	Elongation factor 1-alpha 1 OS=Homo sapiens OX=9606 GN=EEF1A1 PE=1 SV=1	EEF1A1	14	6	50	6	6	50.1	5.23471e+06	3.42426e+06	2.42772e+06	9.00618e+06	1.62481e+06	1.1368e+06	308563	766744	592608	525315	2.58546	1.93465	1.56893	4.16839	0.451956	0.350001	0.120489	0.427193	0.37234	0.232009	2.79335	0.878588	7.12993	0.00301361	11.8474	0.00406986
P11362	Fibroblast growth factor receptor 1 OS=Homo sapiens OX=9606 GN=FGFR1 PE=1 SV=3	FGFR1	5	3	14	3	3	91.8	501894	327044	694702	445411	525092	677582	588312	356532	312344	530963	1.25186	0.933122	2.26725	1.04108	0.73761	1.05352	1.16014	1.00316	0.991068	1.18426	0.832735	0.165494	1.15556	0.729394	1.34206	0.373324
Q6ZVX7	F-box only protein 50 OS=Homo sapiens OX=9606 GN=NCCRP1 PE=1 SV=1	NCCRP1	22	4	5	4	4	30.8	15528.4	26699.9	60065.7	2.12631e+06			11800.9	5913.83	13092.5		0.0595172	0.117062	0.301233	7.63704			0.0357595	0.0255691	0.0638362		4.57827		48.625	0.14676	74.5517
P36980	Complement factor H-related protein 2 OS=Homo sapiens OX=9606 GN=CFHR2 PE=1 SV=1	CFHR2	30	6	71	3	3	30.6	1.09157e+06	2.79597e+06	680646	318195	1813566	1.75698e+06	1.52016e+06	731189	1.67734e+06	1.93644e+06	0.942887	2.76268	0.769287	0.257564	0.882248	0.94605	1.03814	0.712471	1.84313	1.49572	2.55795	0.729598	0.930271	0.503959	0.566031	0.182332
P80108	Phosphatidylinositol-glycan-specific phospholipase D OS=Homo sapiens OX=9606 GN=GPLD1 PE=1 SV=3	GPLD1	12	8	53	8	8	92.3	877731	1.5481e+06	488668	1.09317e+06	1.0495e+06	1.36813e+06	720548	2.26886e+06	1.58314e+06	798516	0.920506	1.85718	0.67056	1.07433	0.619864	0.894399	0.597429	2.68412	2.11209	0.748837	0.461426	0.706418	0.730784	0.557297	1.18955	0.405621
Q9NZ53	Podocalyxin-like protein 2 OS=Homo sapiens OX=9606 GN=PODXL2 PE=1 SV=1	PODXL2	4	2	6	2	2	65					177299	129225	126152			66419.5					0.99002	0.798686	0.988879			0.588876			1.24979
O75882	Attractin OS=Homo sapiens OX=9606 GN=ATRN PE=1 SV=2	ATRN	20	21	205	21	21	158.4	6.5572e+06	7.36336e+06	4.95475e+06	8.85385e+06	1.45139e+07	1.44761e+07	1.21358e+07	7.78268e+06	8.82456e+06	1.18408e+07	0.833692	1.07091	0.824266	1.05488	1.03925	1.1473	1.21987	1.11621	1.42727	1.3462	0.945234	0.0212194	0.770833	0.00831937	0.730558	0.0266131
P0DP23	Calmodulin-1 OS=Homo sapiens OX=9606 GN=CALM1 PE=1 SV=1	CALM1	11	2	8	1	1	16.8				510659	94387.6	76093.7
P05156	Complement factor I OS=Homo sapiens OX=9606 GN=CFI PE=1 SV=2	CFI	42	20	431	20	20	65.7	1.06591e+08	8.68422e+07	8.49636e+07	9.31247e+07	1.14055e+08	8.82643e+07	7.81891e+07	6.5712e+07	6.2534e+07	1.02568e+08	1.49365	1.39203	1.55783	1.22286	0.900107	0.770999	0.866232	1.03873	1.11474	1.28522	1.10334	0.303511	1.29365	0.0932525	1.46259	0.080564
Q9UHC6	Contactin-associated protein-like 2 OS=Homo sapiens OX=9606 GN=CNTNAP2 PE=1 SV=1	CNTNAP2	13	11	44	11	11	148.1	1.46911e+06	1.72646e+06	1.52601e+06	1.56561e+06	3.77929e+06	3.52997e+06	3.47861e+06	1.8714e+06	1.52192e+06	2.06756e+06	0.80648	1.08413	1.09611	0.805384	1.16841	1.20795	1.50974	1.15887	1.06281	1.01493	0.971875	0.0529122	0.833101	0.118751	0.725491	0.107477
Q9C0A0	Contactin-associated protein-like 4 OS=Homo sapiens OX=9606 GN=CNTNAP4 PE=1 SV=3	CNTNAP4	4	5	14	5	5	145.2	288902	122575	64703.1	326237	1.09037e+06	1.14293e+06	960859	255296	438631	765367	0.65509	0.317938	0.19197	0.693212	1.39242	1.6155	1.72253	0.653015	1.26525	1.55188	1.30959	0.888439	0.47746	0.0468269	0.314989	0.0363099
P63167	Dynein light chain 1, cytoplasmic OS=Homo sapiens OX=9606 GN=DYNLL1 PE=1 SV=1	DYNLL1	25	1	1	1	1	10.4				916971
P08572	Collagen alpha-2(IV) chain OS=Homo sapiens OX=9606 GN=COL4A2 PE=1 SV=4	COL4A2	1	1	5	1	1	167.4	402121	276433	188415	88866.7	155195	135968	170790	272199	394329	155555
P01031	Complement C5 OS=Homo sapiens OX=9606 GN=C5 PE=1 SV=4	C5	27	37	427	34	37	188.2	2.0074e+07	3.47393e+07	2.12604e+07	1.61478e+07	1.16305e+07	1.91879e+07	1.19089e+07	2.89961e+07	3.93602e+07	1.91494e+07	1.11637	2.20995	1.54705	0.841529	0.364268	0.66518	0.523601	1.81903	2.78456	0.952284	0.707579	1.01397	0.901329	0.872544	1.63701	0.117249
P07360	Complement component C8 gamma chain OS=Homo sapiens OX=9606 GN=C8G PE=1 SV=3	C8G	50	8	89	8	8	22.3	6.97337e+06	6.48604e+06	5.23946e+06	5.54245e+06	3.90839e+06	6.49095e+06	3.52222e+06	1.07016e+07	9.14354e+06	4.36465e+06	1.38313	1.4716	1.35977	1.03016	0.436582	0.80254	0.552323	2.3944	2.30707	0.774118	0.398467	0.767083	0.83175	0.829934	1.77223	0.0194081
Q14055	Collagen alpha-2(IX) chain OS=Homo sapiens OX=9606 GN=COL9A2 PE=1 SV=2	COL9A2	4	3	67	3	3	65.1	1.98885e+07	3.5e+07	1.09535e+07	3.42499e+07	5.73013e+07	6.98127e+07	1.09099e+07	21641587	5.08641e+07	2.55936e+07	0.73181	1.47317	0.527361	1.18097	1.18743	1.60129	0.317378	0.898285	2.38087	0.842105	1.48094	0.151881	0.844505	0.945233	0.883861	0.970071
P02748	Complement component C9 OS=Homo sapiens OX=9606 GN=C9 PE=1 SV=2	C9	32	15	280	15	15	63.1	3.49819e+07	4.88844e+07	3.40998e+07	2.24159e+07	2.6657e+07	3.74635e+07	1.59769e+07	5.99797e+07	5.33588e+07	2.87485e+07	1.19363	1.90803	1.52243	0.716745	0.512255	0.796845	0.431	2.30865	2.31611	0.877163	0.524177	0.815575	0.86973	0.910732	1.63078	0.195499
P07357	Complement component C8 alpha chain OS=Homo sapiens OX=9606 GN=C8A PE=1 SV=2	C8A	27	11	186	11	11	65.1	9.47528e+06	1.08644e+07	6.01459e+06	4.95351e+06	5.86248e+06	7.50862e+06	6.04612e+06	1.24518e+07	9.71278e+06	7.0485e+06	1.4664	1.92333	1.21794	0.718382	0.510964	0.724368	0.739766	2.17381	1.91219	0.975429	0.559915	0.82052	0.894484	0.754471	1.39481	0.270459
P02765	Alpha-2-HS-glycoprotein OS=Homo sapiens OX=9606 GN=AHSG PE=1 SV=2	AHSG	35	10	697	10	10	39.3	2.81065e+08	3.73543e+08	2.5546e+08	2.08914e+08	2.22842e+08	2.13163e+08	1.25744e+08	3.5246e+08	4.38819e+08	2.26062e+08	1.28875	1.95925	1.53264	0.897657	0.575448	0.609271	0.455832	1.82305	2.5596	0.926887	0.69518	0.772081	0.981034	0.800019	1.867	0.0682079
Q92817	Envoplakin OS=Homo sapiens OX=9606 GN=EVPL PE=1 SV=3	EVPL	3	5	5	5	5	231.5	86712.8			621413							0.302982			2.03468
Q01469	Fatty acid-binding protein 5 OS=Homo sapiens OX=9606 GN=FABP5 PE=1 SV=3	FABP5	73	10	62	10	10	15.2	265924	797043	1.36534e+06	5.18232e+07	587074	413451	433114	1.14639e+06	886068	913522	0.0561103	0.192378	0.376952	10.2469	0.0697633	0.0543811	0.0722512	0.272863	0.237837	0.172363	0.480353	0.661489	13.5138	0.423217	35.7195	0.285302
Q9BYJ0	Fibroblast growth factor-binding protein 2 OS=Homo sapiens OX=9606 GN=FGFBP2 PE=1 SV=1	FGFBP2	21	3	24	3	3	24.6	921177	802918	390360	688598	465245	145618	224805	288847	366844	130257	2.57559	2.56799	1.42809	1.80418	0.732594	0.253797	0.496931	0.911022	1.30479	0.325667	1.81147	0.786419	2.76667	0.0205306	5.39566	0.00287857
P49327	Fatty acid synthase OS=Homo sapiens OX=9606 GN=FASN PE=1 SV=3	FASN	2	3	4	3	3	273.3				290349										1.1593
Q12841	Follistatin-related protein 1 OS=Homo sapiens OX=9606 GN=FSTL1 PE=1 SV=1	FSTL1	39	13	172	13	13	35	1.67943e+07	1.16055e+07	1.32765e+07	13785737	3.15188e+07	2.52611e+07	2.98687e+07	1.16208e+07	1.02002e+07	2.50539e+07	1.09938	0.869039	1.13718	0.845662	1.16199	1.0308	1.54582	0.858126	0.849416	1.46656	1.18341	0.203984	0.889148	0.539731	0.762324	0.169445
P42357	Histidine ammonia-lyase OS=Homo sapiens OX=9606 GN=HAL PE=1 SV=1	HAL	21	11	18	11	11	72.7		412597		1.06288e+07	60826.6	115989	48410.7	112172	185428			0.353436		7.45867	0.025653	0.0541441	0.0286613	0.0947568	0.176644		2.00033	1.22281	29.5036	0.282387	180.15
Q9ULI3	Protein HEG homolog 1 OS=Homo sapiens OX=9606 GN=HEG1 PE=1 SV=3	HEG1	1	1	9	1	1	147.4	74845.8	41308.8	68490.5	76218.1	152703	249560	202014	53429.1	52076.7	138266
Q92743	Serine protease HTRA1 OS=Homo sapiens OX=9606 GN=HTRA1 PE=1 SV=1	HTRA1	13	6	63	6	6	51.3	4.25841e+06	3.99592e+06	3.59099e+06	5.8559e+06	1.12162e+07	1.05078e+07	5.89449e+06	3.1988e+06	2.92381e+06	5.06058e+06	0.932375	1.0008	1.02876	1.20149	1.38305	1.43415	1.02034	0.790057	0.814367	0.99079	1.50866	0.226764	1.09838	0.426525	0.917958	0.613143
Q8NEV9	Interleukin-27 subunit alpha OS=Homo sapiens OX=9606 GN=IL27 PE=1 SV=2	IL27	5	1	16	1	1	27.5	4.33231e+06	2489248	2.49638e+06	2.75767e+06	6.90972e+06	5649825	4.49232e+06	2.33911e+06	2.715e+06	2.82527e+06
Q96FE5	Leucine-rich repeat and immunoglobulin-like domain-containing nogo receptor-interacting protein 1 OS=Homo sapiens OX=9606 GN=LINGO1 PE=1 SV=2	LINGO1	11	5	22	5	5	69.8	191192	146943	111404	552002	2.05536e+06	1.9388e+06	1.54066e+06	150876	251752	1.25878e+06	0.288528	0.253661	0.219976	0.780622	1.74684	1.82386	1.83816	0.256843	0.483301	1.69866	3.89441	1.05557	0.539211	0.25926	0.240478	0.0148683
Q9NT99	Leucine-rich repeat-containing protein 4B OS=Homo sapiens OX=9606 GN=LRRC4B PE=2 SV=3	LRRC4B	6	4	12	4	4	76.4	65542.3	216962		252525	605732	597808	525920	169793	269428	361200	0.2381	0.901595		0.859656	1.23927	1.35375	1.51048	0.695805	1.24511	1.17334	1.53841	0.223064	0.677141	0.189457	0.407827	0.337267
P26038	Moesin OS=Homo sapiens OX=9606 GN=MSN PE=1 SV=3	MSN	5	3	10	3	3	67.8	136745	324926	653382	650878	732885	232586	217874			166577	0.434349	1.18059	2.71551	1.93735	1.31103	0.460521	0.547129			0.47313			3.07088	0.0593004	3.4355	0.156819
P41271	Neuroblastoma suppressor of tumorigenicity 1 OS=Homo sapiens OX=9606 GN=NBL1 PE=1 SV=2	NBL1	10	2	21	2	2	19.4	2.15006e+06	1.67087e+06	1.86967e+06	1.57334e+06	4.61977e+06	3.19737e+06	2.45277e+06	1.19677e+06	1.17396e+06	3.55345e+06	1.1339	1.00798	1.29016	0.777547	1.37212	1.05112	1.02267	0.711971	0.787597	1.67576	1.67148	0.216362	1.06336	0.634964	0.853863	0.525871
O00533	Neural cell adhesion molecule L1-like protein OS=Homo sapiens OX=9606 GN=CHL1 PE=1 SV=4	CHL1	17	15	122	15	15	135	6.04428e+06	4.03823e+06	3.34869e+06	4.76947e+06	1.02368e+07	1.14482e+07	6.48087e+06	6.1892e+06	3.39461e+06	1.24815e+07	1.0927	0.835094	0.792117	0.807993	1.04225	1.29013	0.926288	1.26217	0.780679	2.01771	0.743694	0.156049	0.728081	0.160997	0.635977	0.172097
P17174	Aspartate aminotransferase, cytoplasmic OS=Homo sapiens OX=9606 GN=GOT1 PE=1 SV=3	GOT1	18	7	37	7	7	46.2	917545	446812	581860	1.46781e+06	2.01971e+06	2.47367e+06	1.83436e+06	608527	724748	1.76744e+06	0.883877	0.492355	0.7334	1.325	1.09573	1.48541	1.39703	0.661261	0.888134	1.52246	1.2008	0.537313	0.760856	0.277949	0.667956	0.0696424
P02760	Protein AMBP OS=Homo sapiens OX=9606 GN=AMBP PE=1 SV=1	AMBP	45	13	221	13	13	39	3.8172e+07	5.91422e+07	3.65451e+07	2.79456e+07	2.63966e+07	2.84333e+07	1.48391e+07	6.61062e+07	6.19984e+07	3.04975e+07	1.21062	2.14561	1.51653	0.830539	0.471478	0.562122	0.372075	2.36502	2.50133	0.864902	0.553291	0.904662	0.926386	0.87811	1.97749	0.0771081
P43652	Afamin OS=Homo sapiens OX=9606 GN=AFM PE=1 SV=1	AFM	42	23	508	23	23	69	5.09628e+07	7.66401e+07	6.98924e+07	5.25046e+07	3.55674e+07	5.23311e+07	2.55028e+07	8.69482e+07	7.64266e+07	6.47725e+07	1.0658	1.83345	1.91254	1.02897	0.418914	0.682216	0.421667	2.05122	2.03327	1.2113	0.54903	0.888158	0.978125	0.961517	1.73088	0.176783
P60709	Actin, cytoplasmic 1 OS=Homo sapiens OX=9606 GN=ACTB PE=1 SV=1	ACTB	38	12	221	5	14	41.7	5.37336e+06	1.39165e+07	1.87576e+07	1.98257e+07	1.70575e+07	1.02252e+07	3.26702e+06	6.16084e+06	1.97988e+06	5.02036e+06	0.654386	1.93868	2.98899	2.26256	1.16991	0.776248	0.314556	0.846364	0.306728	0.546716	1.83644	0.349741	3.2303	0.0110154	3.60663	0.0949633
Q99996	A-kinase anchor protein 9 OS=Homo sapiens OX=9606 GN=AKAP9 PE=1 SV=4	AKAP9	1	2	12	2	2	452.7	271851	458389	9.7781e+06	5.50214e+06	1.54915e+07	1.99803e+07		675162	1.14903e+07	325458	0.0473139	0.0912604	2.22675	0.897372	1.51845	2.1677		0.132555	2.54399	0.0506515	6.07186	1.25386	0.781409	0.97328	0.953092	0.88658
Q13443	Disintegrin and metalloproteinase domain-containing protein 9 OS=Homo sapiens OX=9606 GN=ADAM9 PE=1 SV=1	ADAM9	5	3	7	3	3	90.5	51925.6	55893.6	39761.2	190764	609792	449625	369847	33762		184348	0.291152	0.358501	0.291714	1.00234	1.92561	1.57155	1.63953	0.213548		0.924307	5.34801	0.97028	0.711775	0.529975	0.383328	0.0695954
P09525	Annexin A4 OS=Homo sapiens OX=9606 GN=ANXA4 PE=1 SV=4	ANXA4	9	3	4	3	3	35.9	24250.8	124022	63696.4	490357	171872	28583.6		26063.8		12202.3	0.255046	1.49204	0.876527	4.83266	1.01799	0.18739		0.309214		0.114755	4.05874	0.267088	8.31681	0.0373467	13.1597	0.179659
P02652	Apolipoprotein A-II OS=Homo sapiens OX=9606 GN=APOA2 PE=1 SV=1	APOA2	41	5	314	5	5	11.2	1.69271e+08	2.24515e+08	1.09623e+08	8.13354e+07	5.05718e+07	5.71908e+07	5.29616e+07	2.82113e+08	2.4097e+08	1.42439e+08	1.48413	2.25177	1.25762	0.668269	0.249716	0.312575	0.36712	2.79024	2.68769	1.11675	0.448255	1.13186	0.812647	0.919673	1.8982	0.180662
Q9UBR2	Cathepsin Z OS=Homo sapiens OX=9606 GN=CTSZ PE=1 SV=1	CTSZ	30	8	64	8	8	33.8	2.32999e+06	2.67526e+06	2.80942e+06	2.0004e+06	5.62273e+06	5.1453e+06	4.36903e+06	1.94599e+06	1.46392e+06	6.13706e+06	0.835526	1.09739	1.3182	0.672211	1.13554	1.15015	1.23865	0.78718	0.667808	1.96791	1.41831	0.0241614	0.870462	0.686819	0.64864	0.163032
P31944	Caspase-14 OS=Homo sapiens OX=9606 GN=CASP14 PE=1 SV=2	CASP14	33	8	16	8	8	27.7		1.53722e+06	1.50409e+06	1.00572e+07	119940	605117			1.20219e+06	99484.7		1.00678	1.12679	5.39597	0.038674	0.215967			0.875605	0.0509334			4.96817	0.437141	24.4389	0.0982405
P12830	Cadherin-1 OS=Homo sapiens OX=9606 GN=CDH1 PE=1 SV=3	CDH1	1	1	2	1	1	97.4			33448.6	79684	88212.2	162596	109212			66004.5
Q8N3J6	Cell adhesion molecule 2 OS=Homo sapiens OX=9606 GN=CADM2 PE=2 SV=1	CADM2	12	4	62	4	4	47.5	1.22931e+06	1.45541e+06	881862	1.32337e+06	5.08399e+06	5.61958e+06	6.23733e+06	1.57266e+06	1.37775e+06	4.16263e+06	0.525432	0.711593	0.493192	0.530053	1.2238	1.49727	2.10772	0.758264	0.749125	1.59097	1.2762	0.374274	0.51975	0.0460485	0.298054	0.000370531
Q9UI42	Carboxypeptidase A4 OS=Homo sapiens OX=9606 GN=CPA4 PE=1 SV=2	CPA4	6	3	3	3	3	47.3			79200.1	1.92431e+06									0.127978	2.22694
Q9UBP4	Dickkopf-related protein 3 OS=Homo sapiens OX=9606 GN=DKK3 PE=1 SV=2	DKK3	60	14	1115	14	14	38.4	2.19735e+08	1.68685e+08	1.08726e+08	2.91725e+08	6.15842e+08	4.04386e+08	4.41393e+08	2.93245e+08	2.0864e+08	3.64952e+08	0.872026	0.765769	0.564576	1.08489	1.37641	1.00038	1.38489	1.31278	1.05331	1.29511	0.815898	0.403132	0.771307	0.10978	0.685119	0.134919
P15924	Desmoplakin OS=Homo sapiens OX=9606 GN=DSP PE=1 SV=3	DSP	24	60	127	60	60	331.6	413081	792201	1.318e+06	6.08387e+07	2.15918e+06	609479	1.36472e+06	414775	1.04028e+06	1.67251e+06	0.0723607	0.158742	0.302093	9.98689	0.213012	0.0665527	0.189003	0.0819613	0.231817	0.261983	2.26786	0.206451	12.9109	0.319507	20.0204	0.410054
Q8IXL6	Extracellular serine/threonine protein kinase FAM20C OS=Homo sapiens OX=9606 GN=FAM20C PE=1 SV=2	FAM20C	8	3	17	3	3	66.2	457263	464248	532589	795280	1.27427e+06	1.14411e+06	728931	642955	319320	589504	0.814123	0.945503	1.24072	1.32686	1.27772	1.26979	1.02605	1.29132	0.723233	0.938534	0.860834	0.211326	1.06783	0.640497	1.04555	0.871386
Q9NZ08	Endoplasmic reticulum aminopeptidase 1 OS=Homo sapiens OX=9606 GN=ERAP1 PE=1 SV=3	ERAP1	11	8	27	8	8	107.2	25145	441851	348807	1.67263e+06	2.4594e+06	2.44471e+06	1.16031e+06	774742	93586.3	532950	0.0312509	0.628166	0.567222	1.94802	1.72143	1.89399	1.14009	1.08616	0.147962	0.592291	1.0816	0.65803	1.00732	0.7038	0.702214	0.396862
Q02985	Complement factor H-related protein 3 OS=Homo sapiens OX=9606 GN=CFHR3 PE=1 SV=2	CFHR3	8	3	21	2	2	37.3	425326	374108	140426		122227	200036	181834	634889	172318	77545.4	2.03359	2.0461	0.878511		0.329122	0.596195	0.687342	3.42426	1.04809	0.33154	0.346822	1.02229	1.0857	0.754484	2.7046	0.11024
P35555	Fibrillin-1 OS=Homo sapiens OX=9606 GN=FBN1 PE=1 SV=4	FBN1	24	50	425	47	50	312.1	1.2032e+07	9.79597e+06	1.32019e+07	1.22885e+07	2.32356e+07	3.07288e+07	3.41984e+07	1.03597e+07	8.9903e+06	1.87668e+07	0.857449	0.798556	1.23101	0.820633	0.93255	1.36506	1.92678	0.832811	0.815024	1.19591	1.03931	0.109465	0.756277	0.218347	0.64823	0.0882935
P23142	Fibulin-1 OS=Homo sapiens OX=9606 GN=FBLN1 PE=1 SV=4	FBLN1	45	20	278	20	20	77.2	3.35423e+07	2.71647e+07	2.25915e+07	2.17932e+07	5.22149e+07	5.15797e+07	4.93327e+07	4.00327e+07	3.12646e+07	3.3664e+07	1.14257	1.05849	1.00692	0.695656	1.00169	1.09524	1.32857	1.53828	1.35479	1.0254	0.669639	0.0389868	0.773434	0.0512489	0.82487	0.283966
Q86SF2	N-acetylgalactosaminyltransferase 7 OS=Homo sapiens OX=9606 GN=GALNT7 PE=1 SV=1	GALNT7	11	5	12	5	5	75.3	101237	347287	372219	422219	583002	708171	539752	51153.4	306680	543553	0.315055	1.2363	1.51567	1.23131	1.0218	1.3738	1.328	0.179577	1.21411	1.51261	6.28728	0.13434	0.948651	0.934025	0.726561	0.355882
P0DOX3	Immunoglobulin delta heavy chain OS=Homo sapiens OX=9606 PE=1 SV=1	--	19	7	27	7	7	56.2	3.01775e+06	1.84494e+06	826853	816611	531488	1.4741e+06	687188	1.6534e+06	8.78033e+06	822475	1.82513	1.27639	0.654331	0.462816	0.181031	0.555746	0.328583	1.12802	6.75537	0.444808	0.646007	1.06289	0.477578	0.652777	2.21368	0.219269
P41250	Glycine--tRNA ligase OS=Homo sapiens OX=9606 GN=GARS1 PE=1 SV=3	GARS1	1	1	1	1	1	83.1				42432.3	4034.06
Q6ZNA5	Ferric-chelate reductase 1 OS=Homo sapiens OX=9606 GN=FRRS1 PE=2 SV=2	FRRS1	4	1	1	1	1	66.1
Q92820	Gamma-glutamyl hydrolase OS=Homo sapiens OX=9606 GN=GGH PE=1 SV=2	GGH	22	7	74	7	7	35.9	4.24651e+06	3.54752e+06	3.59522e+06	4.65483e+06	5.63963e+06	5.7573e+06	5.65123e+06	4.42208e+06	3.92741e+06	4.29367e+06	1.14866	1.09768	1.27246	1.17991	0.859133	0.970777	1.20854	1.34932	1.35143	1.03855	0.725109	0.1724	0.939043	0.529444	1.11907	0.181389
O14793	Growth/differentiation factor 8 OS=Homo sapiens OX=9606 GN=MSTN PE=1 SV=1	MSTN	18	6	42	6	6	42.7	630967	658621	741107	1.1694e+06	3.3293e+06	3.40445e+06	1.67163e+06	1.17418e+06	969877	1.93445e+06	0.497696	0.594268	0.764885	0.864373	1.47897	1.67395	1.04245	1.04477	0.973198	1.36443	0.992196	0.60348	0.68869	0.0809619	0.521205	0.0380849
P63211	Guanine nucleotide-binding protein G(T) subunit gamma-T1 OS=Homo sapiens OX=9606 GN=GNGT1 PE=1 SV=2	GNGT1	19	2	11	2	2	8.5	156922	110026	70732.6	183528	592611	931915	96285.5	416504	102555	263970	0.66369	0.532308	0.391434	0.727387	1.41156	2.45695	0.321958	1.98714	0.551779	0.998329	0.489112	0.639677	0.589976	0.431816	0.471909	0.484078
P0DOX4	Immunoglobulin epsilon heavy chain OS=Homo sapiens OX=9606 PE=1 SV=1	--	2	1	5	1	1	60.3	1.45703e+06	920901	781210	848108	1843233	1.23992e+06	688764	594167	460920	939356
Q6P4E1	Protein GOLM2 OS=Homo sapiens OX=9606 GN=GOLM2 PE=1 SV=2	GOLM2	4	2	5	2	2	49.5	48465.2	16440.3	31059.8	31636.1	287753	74859.5	263519	26531.5	18888.2	61056.5	0.69701	0.270463	0.584475	0.426358	2.33066	0.671112	2.99626	0.430428	0.345563	0.785199	3.02155	1.12011	0.824119	0.77713	0.383563	0.212155
O15354	Prosaposin receptor GPR37 OS=Homo sapiens OX=9606 GN=GPR37 PE=1 SV=2	GPR37	4	2	2	2	2	67.1	73959.3	178980	316380	79707.2	429292	998620	535237	132991	90111.6	1.97698e+06	0.190133	0.526329	1.06422	0.192019	0.621536	1.60031	1.08785	0.385669	0.294695	4.54471	1.48815	0.117299	0.327836	0.194244	0.199972	0.0681189
Q14520	Hyaluronan-binding protein 2 OS=Homo sapiens OX=9606 GN=HABP2 PE=1 SV=1	HABP2	25	12	113	12	12	62.6	7.50941e+06	1.3793e+07	1.01722e+07	5.95934e+06	3.21826e+06	6.02241e+06	2.56091e+06	1.37415e+07	1.47306e+07	5.31632e+06	1.11897	2.35103	1.98328	0.83213	0.270072	0.559397	0.301691	2.30979	2.79228	0.70837	0.567389	1.12278	0.982605	0.88748	2.50684	0.0644342
Q01546	Keratin, type II cytoskeletal 2 oral OS=Homo sapiens OX=9606 GN=KRT76 PE=1 SV=2	KRT76	10	9	79	1	1	65.8		133385	136694	2.14391e+06	96542.2	50552.6	87818.9		54865.8	129037
Q3ZCW2	Galectin-related protein OS=Homo sapiens OX=9606 GN=LGALSL PE=1 SV=2	LGALSL	8	1	1	1	1	19				782583
Q5T749	Keratinocyte proline-rich protein OS=Homo sapiens OX=9606 GN=KPRP PE=1 SV=1	KPRP	28	8	23	8	8	64.1		149261	513240	1.6628e+07		109531	271311		70236.8	1.07418e+06		0.0785826	0.309078	7.17154		0.0314244	0.0987222		0.0411227	0.442083			16.4325	0.217626	19.6091	0.189024
A0A075B6S5	Immunoglobulin kappa variable 1-27 OS=Homo sapiens OX=9606 GN=IGKV1-27 PE=3 SV=1	IGKV1-27	29	2	11	1	2	12.7	590573	537412	364542	873988	156041	415916	438164	885654	934544	279795
P17931	Galectin-3 OS=Homo sapiens OX=9606 GN=LGALS3 PE=1 SV=5	LGALS3	14	3	12	3	3	26.1	177830	153909	188589	1.24899e+06	678388	519348	501466	108783	130998	229451	0.558688	0.553119	0.775248	3.67712	1.2003	1.0171	1.24556	0.385526	0.523546	0.644605	2.27407	0.521983	1.77251	0.393694	1.72363	0.734823
P18428	Lipopolysaccharide-binding protein OS=Homo sapiens OX=9606 GN=LBP PE=1 SV=3	LBP	7	3	17	3	3	53.4	787208	1.19072e+06	601737	774440		975572	388915	1.2655e+06		224382	1.2549	2.17128	1.25512	1.15688		0.969432	0.490153	2.27567		0.319849	0.954128		1.43971	0.226688	2.06071	0.0629601
P02545	Prelamin-A/C OS=Homo sapiens OX=9606 GN=LMNA PE=1 SV=1	LMNA	18	11	27	11	11	74.1	136092	1.80483e+06	1.47513e+06	5.915e+06	446502	295309	50856.8	300903	365356	38818.4	0.155476	2.35862	2.20506	6.33244	0.28728	0.210305	0.0459347	0.387783	0.530979	0.0396561	3.41158	1.10712	9.33504	0.0562131	29.3785	0.0783551
Q14764	Major vault protein OS=Homo sapiens OX=9606 GN=MVP PE=1 SV=4	MVP	1	1	1	1	1	99.3				135287
Q8N2Q7	Neuroligin-1 OS=Homo sapiens OX=9606 GN=NLGN1 PE=1 SV=3	NLGN1	4	3	9	2	3	96.3	58190.2		62366.2	97868.7	995807	3.1398e+06	170919	373598	284345	101817	0.122598		0.171927	0.193224	1.18157	4.12359	0.284698	0.887909	0.762092	0.191819	1.33073		0.333857	0.243669	0.10603	0.241301
P01700	Immunoglobulin lambda variable 1-47 OS=Homo sapiens OX=9606 GN=IGLV1-47 PE=1 SV=2	IGLV1-47	11	1	54	1	1	12.3	3.59447e+06	5.25592e+06	3.3747e+06	3.44507e+06	2648226	3.73504e+06	2434027	6.07673e+06	6399065	2.58426e+06
Q99519	Sialidase-1 OS=Homo sapiens OX=9606 GN=NEU1 PE=1 SV=1	NEU1	20	7	56	7	7	45.4	2.10168e+06	1.46205e+06	1.15091e+06	2.1471e+06	5.19378e+06	5.01052e+06	4.51024e+06	2.45115e+06	1.67866e+06	2.93226e+06	0.907887	0.722466	0.650528	0.869162	1.26356	1.34923	1.54036	1.19444	0.922479	1.13268	0.831365	0.385306	0.718923	0.0433756	0.603533	0.020914
Q99574	Neuroserpin OS=Homo sapiens OX=9606 GN=SERPINI1 PE=1 SV=1	SERPINI1	29	11	163	11	11	46.4	2.308e+07	1.2616e+07	1.25444e+07	1.60545e+07	3.96933e+07	5.54497e+07	4.28719e+07	1.39907e+07	1.30659e+07	2.33664e+07	1.12976	0.70642	0.803451	0.736429	1.09425	1.69196	1.65914	0.77254	0.813615	1.02278	1.16542	0.304596	0.750048	0.238434	0.61036	0.0818378
Q92859	Neogenin OS=Homo sapiens OX=9606 GN=NEO1 PE=1 SV=2	NEO1	12	14	76	14	14	159.9	1.36162e+06	1.01256e+06	829478	1.64724e+06	4.18268e+06	4.60978e+06	3.37558e+06	1.81819e+06	1.2003e+06	3.83899e+06	0.705505	0.600144	0.562352	0.799804	1.22053	1.48889	1.38277	1.06271	0.791158	1.77869	0.85662	0.481885	0.597817	0.030672	0.444624	0.00305385
O94856	Neurofascin OS=Homo sapiens OX=9606 GN=NFASC PE=1 SV=4	NFASC	13	16	148	16	16	149.9	4.55677e+06	2.49052e+06	2.7267e+06	4.02049e+06	8.60983e+06	1.00308e+07	7.34258e+06	4.74638e+06	3.83912e+06	5.06364e+06	1.05514	0.65968	0.826134	0.8724	1.12279	1.44786	1.34419	1.23978	1.13087	1.04847	0.718863	0.367431	0.73032	0.0189107	0.717006	0.0549854
P61916	NPC intracellular cholesterol transporter 2 OS=Homo sapiens OX=9606 GN=NPC2 PE=1 SV=1	NPC2	44	6	158	6	6	16.6	1.34753e+07	9.73231e+06	1.17798e+07	1.33654e+07	2.42024e+07	1.86408e+07	2.98652e+07	7.67262e+06	5.4479e+06	2.32111e+07	1.05917	0.875052	1.21151	0.98445	1.07136	0.913338	1.85589	0.680301	0.544735	1.63141	1.43055	0.142633	0.924608	0.911351	0.739695	0.312856
Q9H8J5	MANSC domain-containing protein 1 OS=Homo sapiens OX=9606 GN=MANSC1 PE=1 SV=1	MANSC1	2	1	3	1	1	46.8					248008		206022
Q02818	Nucleobindin-1 OS=Homo sapiens OX=9606 GN=NUCB1 PE=1 SV=4	NUCB1	34	15	144	15	15	53.8	8.07333e+06	5.05992e+06	7.05458e+06	8.12833e+06	2.09547e+07	1.67185e+07	1.38382e+07	4.62618e+06	3294849	9.53176e+06	1.02669	0.736074	1.17386	0.968662	1.50079	1.32533	1.39132	0.663651	0.53303	1.08393	1.68527	0.483475	1.08181	0.6069	0.833879	0.133074
Q09328	Alpha-1,6-mannosylglycoprotein 6-beta-N-acetylglucosaminyltransferase A OS=Homo sapiens OX=9606 GN=MGAT5 PE=1 SV=1	MGAT5	12	7	32	7	7	84.5	682212	662204	197231	1.41151e+06	3.12613e+06	3.14061e+06	1.90428e+06	927884	535808	1.26998e+06	0.609028	0.676237	0.230384	1.18082	1.57171	1.74771	1.34402	0.934417	0.608492	1.0138	1.20286	0.563356	0.755639	0.30854	0.492076	0.150194
Q9UNW1	Multiple inositol polyphosphate phosphatase 1 OS=Homo sapiens OX=9606 GN=MINPP1 PE=1 SV=1	MINPP1	18	8	57	8	8	55	2.25244e+07	1.46679e+07	9.01074e+06	2.53655e+07	6.18806e+07	46558328	3.59302e+07	1.87298e+07	1.22564e+07	2.55485e+07	1.02269	0.761815	0.535316	1.07924	1.58232	1.31773	1.28976	0.959297	0.707914	1.03728	1.2218	0.49501	0.937763	0.64029	0.72357	0.200358
Q9BSG0	Protease-associated domain-containing protein 1 OS=Homo sapiens OX=9606 GN=PRADC1 PE=1 SV=1	PRADC1	5	1	4	1	1	21	126270				257835		140243			143504
P43121	Cell surface glycoprotein MUC18 OS=Homo sapiens OX=9606 GN=MCAM PE=1 SV=2	MCAM	2	1	9	1	1	71.6	99085.3	161536	116847	109873	258227	259018	188100	167483	165681	249512
P27482	Calmodulin-like protein 3 OS=Homo sapiens OX=9606 GN=CALML3 PE=1 SV=2	CALML3	40	6	19	5	6	16.9	98271.7	89323.4	2.32655e+06	6.9896e+06	408156	205486	142281	55568.9	79807.8	162896	0.11515	0.119726	3.56701	7.67484	0.269345	0.150092	0.131808	0.0734505	0.118962	0.170681	2.64853	0.543842	18.2112	0.106435	25.0939	0.152752
P07339	Cathepsin D OS=Homo sapiens OX=9606 GN=CTSD PE=1 SV=1	CTSD	41	12	669	12	12	44.5	2.7535e+08	2.59985e+08	2.01817e+08	3.16639e+08	4.74274e+08	3.60252e+08	4.06867e+08	1.66086e+08	1.60531e+08	2.55891e+08	1.18373	1.27852	1.13523	1.2756	1.14828	0.965416	1.38286	0.805437	0.877921	0.983702	1.50651	0.0758954	1.20059	0.0701196	1.07881	0.50589
O95196	Chondroitin sulfate proteoglycan 5 OS=Homo sapiens OX=9606 GN=CSPG5 PE=1 SV=3	CSPG5	2	1	14	1	1	60	658566	457418	480298	684388	1.97411e+06	1.53626e+06	1.21044e+06	698150	503372	814807
Q9BQT9	Calsyntenin-3 OS=Homo sapiens OX=9606 GN=CLSTN3 PE=1 SV=1	CLSTN3	16	9	68	9	9	106	1.86194e+06	794432	724897	2.0437e+06	3.39722e+06	3.99675e+06	4.42055e+06	816451	1.04427e+06	1.61461e+06	1.11198	0.542724	0.566457	1.14375	1.14263	1.48792	2.08721	0.550036	0.793363	0.862261	1.53204	0.503393	0.779745	0.532848	0.636002	0.273486
P34059	N-acetylgalactosamine-6-sulfatase OS=Homo sapiens OX=9606 GN=GALNS PE=1 SV=1	GALNS	7	3	7	3	3	58		506257	784430	310672	331822	934924	1.74612e+06		234306	1.70121e+06		0.875064	1.55093	0.439911	0.28238	0.880633	2.08598		0.450391	2.29867			0.550816	0.303216	0.567161	0.353345
P54826	Growth arrest-specific protein 1 OS=Homo sapiens OX=9606 GN=GAS1 PE=2 SV=2	GAS1	10	2	2	2	2	35.7		799365	443524	11831963	248147	474551	605800	225345	245529	559799		0.659647	0.418651	7.99864	0.100817	0.213402	0.345513	0.18338	0.225324	0.361117	2.07346	1.03924	8.63392	0.265013	13.7234	0.432864
Q14393	Growth arrest-specific protein 6 OS=Homo sapiens OX=9606 GN=GAS6 PE=1 SV=3	GAS6	23	12	105	12	12	74.9	4.18721e+06	3.68083e+06	4.08315e+06	3.33437e+06	7.71266e+06	8.6606e+06	5.8157e+06	3.12979e+06	3.12292e+06	5.89938e+06	1.04382	1.04963	1.33184	0.778924	1.08281	1.34582	1.1462	0.88012	0.990347	1.31506	1.21144	0.0220065	0.931217	0.557037	0.828612	0.268464
P04062	Lysosomal acid glucosylceramidase OS=Homo sapiens OX=9606 GN=GBA PE=1 SV=3	GBA	8	4	22	4	4	59.7	497793	212479	88911.8	1.02441e+06	1.64045e+06	991820	1.09927e+06	560236	505551	620514	0.850427	0.415235	0.19875	1.64001	1.57834	1.05623	1.48474	1.07966	1.0987	0.947935	0.923239	0.82509	0.82628	0.327981	0.770781	0.429783
P26641	Elongation factor 1-gamma OS=Homo sapiens OX=9606 GN=EEF1G PE=1 SV=3	EEF1G	5	2	2	2	2	50.1				341147										1.1593
P02675	Fibrinogen beta chain OS=Homo sapiens OX=9606 GN=FGB PE=1 SV=2	FGB	45	18	300	18	18	55.9	7.37046e+06	5.72438e+07	1.32026e+07	1.99742e+07	1.31789e+07	1.20016e+07	6.32996e+06	1.15776e+08	8.72254e+07	2.7153e+07	0.253666	2.25365	0.594548	0.644198	0.255444	0.257482	0.172237	4.49485	3.8189	0.835649	0.279107	1.12626	0.417732	0.550647	1.17943	0.596821
Q9BXR6	Complement factor H-related protein 5 OS=Homo sapiens OX=9606 GN=CFHR5 PE=1 SV=1	CFHR5	5	2	17	1	1	64.4	98604.1		45757		41795.3	82395.2	113397	61065.2	78743
P35052	Glypican-1 OS=Homo sapiens OX=9606 GN=GPC1 PE=1 SV=2	GPC1	11	4	18	4	4	61.6		180381			329275	1.05925e+06	150769	189744		65753.5		0.775423			0.696896	2.4814	0.447951	0.804371		0.220962	0.915199	0.0754286	0.744595	0.904919
P08727	Keratin, type I cytoskeletal 19 OS=Homo sapiens OX=9606 GN=KRT19 PE=1 SV=4	KRT19	37	16	235	7	7	44.1	92036.5	245459	37755.9	815123	544613	39874.5	1.3777e+06	49574.8	1.05958e+06	70065.6	0.26285	0.801893	0.141088	2.18149	0.875961	0.0709876	3.1107	0.159712	3.84953	0.178933	5.25275	0.0624294	0.578475	0.863441	0.769329	0.87348
P19823	Inter-alpha-trypsin inhibitor heavy chain H2 OS=Homo sapiens OX=9606 GN=ITIH2 PE=1 SV=2	ITIH2	24	20	436	20	20	106.4	7.842e+07	1.55291e+08	8.50903e+07	3.25233e+07	3.63309e+07	4.02254e+07	2.87231e+07	1.0412e+08	1.1686e+08	9.26859e+07	1.2595	2.85304	1.78817	0.489494	0.328621	0.402727	0.36472	1.88639	2.38761	1.33114	0.843318	1.12208	1.05433	0.955956	1.6855	0.367592
Q06033	Inter-alpha-trypsin inhibitor heavy chain H3 OS=Homo sapiens OX=9606 GN=ITIH3 PE=1 SV=2	ITIH3	12	7	54	7	7	99.8	1.88082e+07	4.1274e+07	9.0039e+07	1.49209e+07	7.51081e+06	1.22797e+07	3.93407e+06	4.85881e+07	1.24072e+08	2.03489e+08	0.411886	1.03394	2.58	0.306201	0.0926331	0.167632	0.068113	1.2003	3.45645	3.98483	0.46929	1.18164	0.498423	0.725866	0.781431	0.664415
Q9Y287	Integral membrane protein 2B OS=Homo sapiens OX=9606 GN=ITM2B PE=1 SV=1	ITM2B	16	3	95	3	3	30.3	9.31434e+06	2.49345e+06	7.37534e+06	4.61264e+06	1.03014e+07	1.27928e+07	1.08853e+07	1.7428e+06	1.60799e+06	8.29931e+06	1.65977	0.50826	1.71964	0.770242	1.03381	1.42102	1.53353	0.350326	0.364508	1.32244	2.20091	0.481976	1.14021	0.592915	0.970227	0.751054
O14672	Disintegrin and metalloproteinase domain-containing protein 10 OS=Homo sapiens OX=9606 GN=ADAM10 PE=1 SV=1	ADAM10	3	2	7	2	2	84.1			101136		303862	166537	347923	77288.4		126337			0.874617		1.13104	0.686125	1.818	0.576229		0.746658	1.96283		1.04816	0.721952	0.807144
P27824	Calnexin OS=Homo sapiens OX=9606 GN=CANX PE=1 SV=2	CANX	2	1	1	1	1	67.5
P02655	Apolipoprotein C-II OS=Homo sapiens OX=9606 GN=APOC2 PE=1 SV=1	APOC2	29	3	23	3	3	11.3	2.1168e+06	5.96769e+06	505534	477039	294549	328427	360244	2.97336e+06	9.68438e+06	306403	1.13787	3.66951	0.355567	0.240298	0.0891703	0.11005	0.153097	1.80297	6.62236	0.14728	1.04236	1.34711	0.621613	0.989459	4.22421	0.0629245
Q53RT3	Retroviral-like aspartic protease 1 OS=Homo sapiens OX=9606 GN=ASPRV1 PE=1 SV=1	ASPRV1	4	1	1	1	1	37				7.65895e+06
O43827	Angiopoietin-related protein 7 OS=Homo sapiens OX=9606 GN=ANGPTL7 PE=1 SV=1	ANGPTL7	3	1	1	1	1	40	73733.4			52265.2	41737.3				104067
Q99941	Cyclic AMP-dependent transcription factor ATF-6 beta OS=Homo sapiens OX=9606 GN=ATF6B PE=1 SV=2	ATF6B	2	1	3	1	1	76.7				58743.7	184235	143912	114139	104103		98028.3
Q13510	Acid ceramidase OS=Homo sapiens OX=9606 GN=ASAH1 PE=1 SV=5	ASAH1	28	10	158	10	10	44.6	7.71507e+06	7.55569e+06	3.99338e+06	7.5752e+06	2.03989e+07	1.48424e+07	1.47811e+07	6.74341e+06	6.67882e+06	7.68506e+06	0.974238	1.09141	0.659818	0.896398	1.45071	1.16834	1.47567	0.960579	1.07288	0.867782	1.32322	0.199883	0.914761	0.523361	0.72056	0.176495
Q92484	Acid sphingomyelinase-like phosphodiesterase 3a OS=Homo sapiens OX=9606 GN=SMPDL3A PE=1 SV=2	SMPDL3A	13	4	26	4	4	51.2	421561	382235	306782	273131	1.20466e+06	1.88876e+06	2.10583e+06	275531	290708	885492	0.64909	0.67323	0.618063	0.394091	1.04462	1.81285	2.56345	0.478568	0.569415	1.21918	1.79478	0.305745	0.508635	0.181142	0.29689	0.0110971
P06276	Cholinesterase OS=Homo sapiens OX=9606 GN=BCHE PE=1 SV=1	BCHE	6	3	12	3	3	68.4	170508	122457		113985	736581	808306	856243	340834	270379	627989	0.469071	0.385358		0.293849	1.1412	1.38614	1.86229	1.0577	0.946221	1.54484	0.721638	0.700217	0.421033	0.0125911	0.238747	0.00593701
Q4KMG0	Cell adhesion molecule-related/down-regulated by oncogenes OS=Homo sapiens OX=9606 GN=CDON PE=1 SV=2	CDON	5	5	29	5	5	139.1	822549	445572	767074	204573	1.82359e+06	1.41802e+06	1.86804e+06	667810	571152	1.27976e+06	1.03119	0.638977	1.25827	0.24033	1.28752	1.10815	1.8515	0.944407	0.910871	1.43465	1.01995	0.476086	0.713054	0.217497	0.575698	0.239854
P09104	Gamma-enolase OS=Homo sapiens OX=9606 GN=ENO2 PE=1 SV=3	ENO2	13	4	20	3	3	47.2	281706			469733	862783	614828	733012	74745.7	84002.9	109688	0.863038			1.34855	1.48862	1.17416	1.77543	0.258314	0.327383	0.300491	5.76283		1.60776	0.205875	1.02071	0.766317
P15104	Glutamine synthetase OS=Homo sapiens OX=9606 GN=GLUL PE=1 SV=4	GLUL	10	3	3	3	3	42			20484.3	1.84311e+06	43818.1								0.0521519	3.36065	0.0480167
Q6P9A2	Polypeptide N-acetylgalactosaminyltransferase 18 OS=Homo sapiens OX=9606 GN=GALNT18 PE=2 SV=2	GALNT18	2	1	1	1	1	69.5				59038.8	250168		185490		195535	220624
Q9NZD2	Glycolipid transfer protein OS=Homo sapiens OX=9606 GN=GLTP PE=1 SV=3	GLTP	11	1	1	1	1	23.8				80372.9
Q9UJJ9	N-acetylglucosamine-1-phosphotransferase subunit gamma OS=Homo sapiens OX=9606 GN=GNPTG PE=1 SV=1	GNPTG	15	3	19	3	3	34	479098	371885	293063	402574	555986	338818	263578		258441	222898	1.67412	1.48649	1.33994	1.31823	1.09415	0.738023	0.728167		1.14882	0.69648			1.67005	0.00500495	2.00321	0.000954546
P14314	Glucosidase 2 subunit beta OS=Homo sapiens OX=9606 GN=PRKCSH PE=1 SV=2	PRKCSH	26	11	84	11	11	59.4	6.26966e+07	1.82088e+07	4.447e+07	3.84053e+07	2.20043e+07	2.93835e+07	4.01125e+07	1.69072e+07	3.15001e+07	1.38621e+07	2.44256	0.811469	2.26687	1.40209	0.482789	0.713582	1.23549	0.743023	1.56113	0.482911	0.870941	0.359143	1.56367	0.358321	2.51298	0.0401808
P15586	N-acetylglucosamine-6-sulfatase OS=Homo sapiens OX=9606 GN=GNS PE=1 SV=3	GNS	24	12	152	12	12	62	7.63283e+06	3.77913e+06	5.34463e+06	7.12945e+06	1.82497e+07	1.74605e+07	1.63724e+07	4.42992e+06	3.8628e+06	1.07086e+07	0.994289	0.563128	0.910968	0.870293	1.33885	1.41783	1.68616	0.650956	0.640112	1.24738	1.46091	0.576787	0.828992	0.564732	0.637858	0.00976812
Q5T1H1	Protein eyes shut homolog OS=Homo sapiens OX=9606 GN=EYS PE=1 SV=5	EYS	2	6	24	6	6	350.6	477430		287399	619698	2.17619e+06	2.26238e+06	819135	521903	470171	663557	0.640617		0.504584	0.779205	1.64451	1.89232	0.868966	0.789966	0.802551	0.796171	2.08175		0.866246	0.555001	0.54095	0.143493
P12259	Coagulation factor V OS=Homo sapiens OX=9606 GN=F5 PE=1 SV=4	F5	16	28	201	28	28	251.5	1.12516e+07	7.90056e+06	9.08832e+06	8.40891e+06	2.04278e+07	2.35238e+07	1.55101e+07	8.93995e+06	9.07688e+06	1.36739e+07	1.08916	0.87483	1.15111	0.762778	1.11364	1.41946	1.18699	0.976203	1.11774	1.18361	1.01847	0.169846	0.848322	0.129438	0.79235	0.160181
P05160	Coagulation factor XIII B chain OS=Homo sapiens OX=9606 GN=F13B PE=1 SV=3	F13B	7	3	7	3	3	75.5	300980	408652	75686.1	50139.2	48324.3	45389.4	28316.7	321960	606487	155209	1.82422	2.83323	0.600226	0.284774	0.164951	0.171488	0.135688	2.20126	4.67616	0.841191	0.681017	1.2586	0.711134	0.942963	2.3592	0.306156
Q03591	Complement factor H-related protein 1 OS=Homo sapiens OX=9606 GN=CFHR1 PE=1 SV=2	CFHR1	28	7	142	1	4	37.6	1.21553e+07	1.71125e+07	1.1767e+07	7.96091e+06	6.26305e+06	1.39366e+07	1.30574e+07	1.3008e+07	1.15878e+07	9.46616e+06
P35527	Keratin, type I cytoskeletal 9 OS=Homo sapiens OX=9606 GN=KRT9 PE=1 SV=3	KRT9	49	27	353	26	26	62	3.37752e+07	2.80426e+07	3.14033e+07	1.15313e+07	3.42619e+07	3.77293e+07	7.1496e+07	1.2617e+07	3.26546e+07	9.36355e+07	1.07929	1.02505	1.31302	0.345301	0.616592	0.751545	1.80625	0.454803	1.32742	2.67558	1.80479	0.351872	0.624216	0.35231	0.523106	0.299186
Q14103	Heterogeneous nuclear ribonucleoprotein D0 OS=Homo sapiens OX=9606 GN=HNRNPD PE=1 SV=1	HNRNPD	4	1	1	1	1	38.4
O00462	Beta-mannosidase OS=Homo sapiens OX=9606 GN=MANBA PE=1 SV=3	MANBA	11	9	59	9	9	100.8	2.23208e+06	2.06593e+06	2.12916e+06	3.17522e+06	6.54472e+06	5.85744e+06	4.33478e+06	2.94063e+06	1.97092e+06	3.32968e+06	0.79853	0.845447	0.996664	1.06448	1.31862	1.30626	1.22605	1.18673	0.896971	1.06518	0.911782	0.30922	0.884279	0.2718	0.79491	0.0921328
A0A075B6H9	Immunoglobulin lambda variable 4-69 OS=Homo sapiens OX=9606 GN=IGLV4-69 PE=1 SV=1	IGLV4-69	8	1	6	1	1	12.8	126498	125559	75995.6	146738	26195.8	39636.6	69324.9	609008		58797.6
A0A075B6I9	Immunoglobulin lambda variable 7-46 OS=Homo sapiens OX=9606 GN=IGLV7-46 PE=3 SV=4	IGLV7-46	15	2	45	1	2	12.5	4.43908e+06	6.27891e+06	3.28007e+06	4.32488e+06	2.47462e+06	3.37457e+06	1.41078e+06	1.25962e+07	6.35552e+06	8.47928e+06
Q9NX62	Golgi-resident adenosine 3',5'-bisphosphate 3'-phosphatase OS=Homo sapiens OX=9606 GN=BPNT2 PE=1 SV=1	BPNT2	6	2	10	2	2	38.7	96296.6	65285.4			770222	453342	403507		55881.1	129347	0.422476	0.327639			1.90307	1.23981	1.39959		0.311876	0.507441			1.0228	0.853852	0.402762
Q8N1N4	Keratin, type II cytoskeletal 78 OS=Homo sapiens OX=9606 GN=KRT78 PE=1 SV=2	KRT78	23	11	29	8	8	56.8	54804.1	371505	208975	7.86713e+06	27171.4		117007		53836.6	561913	0.0585593	0.454084	0.29217	7.87737	0.016351		0.0988442		0.0731792	0.536896			7.36208	0.759724	8.62837	0.711398
O95965	Integrin beta-like protein 1 OS=Homo sapiens OX=9606 GN=ITGBL1 PE=2 SV=1	ITGBL1	11	3	12	3	3	53.9	228198	107174	374102	368619	538747	523659	231539	114537	139543	150320	1.0168	0.546265	2.18109	1.53917	1.35195	1.4545	0.815657	0.575707	0.790971	0.598936	1.64859	0.600252	1.56649	0.188283	1.65107	0.199772
P06312	Immunoglobulin kappa variable 4-1 OS=Homo sapiens OX=9606 GN=IGKV4-1 PE=1 SV=1	IGKV4-1	30	3	59	3	3	13.4	2.85028e+07	1.78504e+07	1.36812e+07	1.6994e+07	7.63046e+06	1.61206e+07	1.10481e+07	2.03277e+07	2.15445e+07	1.19702e+07	2.12842	1.52478	1.33676	1.18918	0.3209	0.750395	0.652251	1.71233	2.0466	0.7993	0.538939	0.922449	1.09045	0.927213	2.11375	0.018583
Q92520	Protein FAM3C OS=Homo sapiens OX=9606 GN=FAM3C PE=1 SV=1	FAM3C	57	11	113	11	11	24.7	1.64532e+07	9.46407e+06	8.62398e+06	1.55147e+07	1.96631e+07	2.76776e+07	2.62895e+07	1.49627e+07	1.10896e+07	2.23022e+07	1.18313	0.778484	0.811426	1.04546	0.796312	1.24065	1.49459	1.21373	1.01444	1.43406	0.648744	0.0160106	0.72135	0.0159264	0.729143	0.0595384
Q12805	EGF-containing fibulin-like extracellular matrix protein 1 OS=Homo sapiens OX=9606 GN=EFEMP1 PE=1 SV=2	EFEMP1	47	19	1042	19	19	54.6	1.94134e+08	1.64957e+08	1.62206e+08	1.49048e+08	3.33206e+08	2.94216e+08	2.34598e+08	1.36886e+08	1.26812e+08	1.68817e+08	1.2223	1.18806	1.3363	0.879397	1.18151	1.15474	1.16778	0.972222	1.0157	0.950458	1.21864	0.00390632	1.10391	0.293584	1.05042	0.804624
P22352	Glutathione peroxidase 3 OS=Homo sapiens OX=9606 GN=GPX3 PE=1 SV=2	GPX3	35	7	512	7	7	25.5	2.66279e+08	1.6669e+08	1.49359e+08	2.48639e+08	4.91491e+08	3.85858e+08	3.89785e+08	2.17037e+08	2.0428e+08	3.23824e+08	1.15861	0.829658	0.850334	1.0138	1.20438	1.04656	1.34086	1.06528	1.13072	1.25993	0.954701	0.260535	0.865391	0.132543	0.828748	0.177486
P11142	Heat shock cognate 71 kDa protein OS=Homo sapiens OX=9606 GN=HSPA8 PE=1 SV=1	HSPA8	22	11	31	8	10	70.9	2.54103e+06	796111	771930	5.22279e+06	1.63858e+06	1.13302e+06	1.45108e+06	474515	451701	726664	2.06713	0.740834	0.821664	3.98147	0.750714	0.574557	0.933269	0.435448	0.467451	0.528604	1.71266	0.00936813	2.8448	0.0510751	3.37368	0.0975176
P49862	Kallikrein-7 OS=Homo sapiens OX=9606 GN=KLK7 PE=1 SV=1	KLK7	17	2	2	2	2	27.5			242254	778677	385687	583494	341846		195413	277220			0.978748	2.25311	0.670696	1.1231	0.834509		0.767578	0.765431			1.49068	0.419634	1.78028	0.23865
P08253	72 kDa type IV collagenase OS=Homo sapiens OX=9606 GN=MMP2 PE=1 SV=2	MMP2	27	15	155	15	15	73.8	7.82367e+06	5.54575e+06	5.23542e+06	3.81876e+06	1.57146e+07	1.26589e+07	9.31465e+06	4.32417e+06	3.29817e+06	9.88212e+06	1.24702	1.01114	1.09187	0.570383	1.41063	1.25775	1.17378	0.777487	0.668747	1.40848	1.55743	0.233285	1.00847	0.982369	0.757621	0.255244
Q99538	Legumain OS=Homo sapiens OX=9606 GN=LGMN PE=1 SV=1	LGMN	15	5	10	5	5	49.4	506594	117804	280993	497852	1.1282e+06	900409	1.32319e+06		80932.3	586151	1.04027	0.276718	0.754989	0.95801	1.30473	1.15257	2.14815		0.211415	1.0763			0.755764	0.832007	0.629028	0.153768
A0A0C4DH24	Immunoglobulin kappa variable 6-21 OS=Homo sapiens OX=9606 GN=IGKV6-21 PE=3 SV=1	IGKV6-21	11	1	4	1	1	12.4			612584		190052	112594		501000
A0A087WSY6	Immunoglobulin kappa variable 3D-15 OS=Homo sapiens OX=9606 GN=IGKV3D-15 PE=3 SV=6	IGKV3D-15	26	2	53	2	2	12.5	3.24268e+06	1.62919e+06	1.86769e+06	2.64044e+06	661153	2.2985e+06	1.86375e+06	1.70937e+06	8.59307e+06	2.00887e+06	1.51297	0.869536	1.14022	1.15448	0.173731	0.668513	0.687499	0.899687	5.10037	0.838142	0.579794	0.943207	0.591996	0.533952	1.73537	0.00931415
P55268	Laminin subunit beta-2 OS=Homo sapiens OX=9606 GN=LAMB2 PE=1 SV=2	LAMB2	9	11	30	11	11	195.9	269136	272746	218468	242931	1.12831e+06	681973	401285	495600	99085.3	478469	0.77648	0.90013	0.824716	0.656785	1.83331	1.22649	0.915311	1.61294	0.363659	1.23438	0.847349	0.482805	0.932492	0.922238	0.668797	0.0294957
A0A0C4DH25	Immunoglobulin kappa variable 3D-20 OS=Homo sapiens OX=9606 GN=IGKV3D-20 PE=3 SV=1	IGKV3D-20	22	2	161	1	1	12.5	5.20864e+06	4.70053e+06	2.37168e+06	3.03369e+06	1.3387e+06	4.12578e+06	2.57568e+06	5.4349e+06	6.5643e+06	3.45333e+06
Q5T7P3	Late cornified envelope protein 1B OS=Homo sapiens OX=9606 GN=LCE1B PE=1 SV=1	LCE1B	29	1	2	1	1	11.6	1765.85		3194.01	151292			3364.67
P00338	L-lactate dehydrogenase A chain OS=Homo sapiens OX=9606 GN=LDHA PE=1 SV=2	LDHA	19	6	61	5	6	36.7	8.62359e+06	7.41891e+06	4.71211e+06	13482159	1.62134e+07	1.16626e+07	6.35904e+06	7.21597e+06	5.15309e+06	5.98719e+06	1.22869	1.20916	0.878472	1.8001	1.30099	1.03583	0.716314	1.15978	0.934004	0.762808	1.08216	0.0517407	1.39244	0.0586264	1.55361	0.157116
P20700	Lamin-B1 OS=Homo sapiens OX=9606 GN=LMNB1 PE=1 SV=2	LMNB1	2	1	1	1	1	66.4	46264.2			50062.2
P11226	Mannose-binding protein C OS=Homo sapiens OX=9606 GN=MBL2 PE=1 SV=2	MBL2	5	1	2	1	1	26.1				57988.8	39973.3	82367.8			53633.5	153725
P01718	Immunoglobulin lambda variable 3-27 OS=Homo sapiens OX=9606 GN=IGLV3-27 PE=1 SV=2	IGLV3-27	19	2	15	1	1	12.2				168085	50071.6	84049.1
P80748	Immunoglobulin lambda variable 3-21 OS=Homo sapiens OX=9606 GN=IGLV3-21 PE=1 SV=2	IGLV3-21	39	2	22	1	1	12.4		828196
P14151	L-selectin OS=Homo sapiens OX=9606 GN=SELL PE=1 SV=2	SELL	5	2	14	2	2	42.2	411765	511146	535429	250945	245070	465878	214076	591317	594232	430610	1.19847	1.70181	2.03909	0.684445	0.401713	0.845255	0.492609	1.94145	2.20019	1.12073	0.54174	0.874064	0.912926	0.791444	1.59522	0.343984
Q8TDF5	Neuropilin and tolloid-like protein 1 OS=Homo sapiens OX=9606 GN=NETO1 PE=2 SV=2	NETO1	3	1	1	1	1	60.2	328747	231845	347950	408069	643938	528677	1.8792e+06	232386	376846	416331
P14174	Macrophage migration inhibitory factor OS=Homo sapiens OX=9606 GN=MIF PE=1 SV=4	MIF	18	2	27	2	2	12.5	994905	1.71186e+06	1.2305e+06	3.98262e+06	1.04639e+06	1.02479e+06	683320	2.00779e+06	1.00253e+06	710154	0.855043	1.68293	1.38371	3.20743	0.506462	0.549012	0.464289	1.94649	1.09605	0.545755	0.562393	0.759925	1.65933	0.28122	3.49326	0.0476213
Q9UKK9	ADP-sugar pyrophosphatase OS=Homo sapiens OX=9606 GN=NUDT5 PE=1 SV=1	NUDT5	7	1	1	1	1	24.3
Q9H1U4	Multiple epidermal growth factor-like domains protein 9 OS=Homo sapiens OX=9606 GN=MEGF9 PE=2 SV=3	MEGF9	6	3	6	3	3	62.9	416584	184325			68595.8	160896	618498	98357.4		232865	2.02658	1.02574			0.187935	0.487917	2.3788	0.539756		1.01299	1.12428	0.976236	0.977571	0.796022	1.56706
Q96KG7	Multiple epidermal growth factor-like domains protein 10 OS=Homo sapiens OX=9606 GN=MEGF10 PE=1 SV=1	MEGF10	20	12	74	12	12	122.1	3.77715e+06	1.81656e+06	2.50544e+06	4.65023e+06	7.1977e+06	7.98183e+06	5.01273e+06	3.17237e+06	2.73007e+06	4.80738e+06	1.07048	0.588916	0.929088	1.23501	1.14883	1.41012	1.12317	1.01421	0.984275	1.21832	0.856703	0.455672	0.864738	0.285932	0.862183	0.22761
O14594	Neurocan core protein OS=Homo sapiens OX=9606 GN=NCAN PE=1 SV=3	NCAN	12	13	107	12	12	143	1.33392e+06	4.04436e+06	4.2339e+06	1.23418e+06	9.78199e+06	3.17144e+06	6.60735e+06	4.10997e+06	1.44613e+06	829080	0.448523	1.55559	1.86275	0.38888	1.85239	0.664741	1.75647	1.55892	0.618574	0.249282	1.09306	0.123164	1.25993	0.6433	1.01111	0.963524
Q9ULB1	Neurexin-1 OS=Homo sapiens OX=9606 GN=NRXN1 PE=1 SV=1	NRXN1	10	12	63	10	10	161.8	628037	688803	551762	1.36187e+06	2.66155e+06	2.82215e+06	2.05088e+06	993412	620544	1.59685e+06	0.55593	0.69746	0.639065	1.12967	1.32684	1.55724	1.43527	0.991958	0.698771	1.26397	1.02035	0.439696	0.731262	0.174089	0.546148	0.0446421
P17813	Endoglin OS=Homo sapiens OX=9606 GN=ENG PE=1 SV=2	ENG	2	1	2	1	1	70.5	41178.1	40026.5	19376.2	27513		21642.2		54999.4	61081.6	11525.6
P54108	Cysteine-rich secretory protein 3 OS=Homo sapiens OX=9606 GN=CRISP3 PE=1 SV=1	CRISP3	4	1	3	1	1	27.6
Q9NZV1	Cysteine-rich motor neuron 1 protein OS=Homo sapiens OX=9606 GN=CRIM1 PE=1 SV=1	CRIM1	5	3	9	3	3	113.7	94980.7			81146.5	264290	194703	343910			106080	0.64972			0.520168	1.01817	0.830238	1.85992			0.648876			0.655297	0.395154	0.525551	0.285471
Q96CG8	Collagen triple helix repeat-containing protein 1 OS=Homo sapiens OX=9606 GN=CTHRC1 PE=1 SV=1	CTHRC1	3	1	5	1	1	26.2	156795		170840	114907	199789	301969	227744
P13611	Versican core protein OS=Homo sapiens OX=9606 GN=VCAN PE=1 SV=3	VCAN	7	19	323	19	19	372.6	1.4314e+07	1.26294e+07	1.85454e+07	1.15091e+07	8.93992e+07	7.96376e+07	1.14819e+08	6.12153e+07	3.27628e+07	5.02482e+07	0.365058	0.368445	0.618865	0.275059	1.28405	1.26607	2.3151	1.76112	1.06294	1.14593	0.469161	0.78358	0.385567	0.00841855	0.266332	0.0147345
O94985	Calsyntenin-1 OS=Homo sapiens OX=9606 GN=CLSTN1 PE=1 SV=1	CLSTN1	33	30	725	30	30	109.7	1.53494e+08	6.17735e+07	1.03466e+08	1.11535e+08	2.57772e+08	2.86058e+08	3.17704e+08	8.60322e+07	8.74995e+07	1.95873e+08	1.14309	0.526237	1.0082	0.778366	1.08112	1.32795	1.87055	0.722736	0.828939	1.30438	1.11199	0.488207	0.749355	0.267306	0.650618	0.0583796
Q15828	Cystatin-M OS=Homo sapiens OX=9606 GN=CST6 PE=1 SV=1	CST6	28	3	26	3	3	16.5	1.27289e+06	909571	1.94153e+06	1.3683e+06	821016	1.36973e+06	497982	368453	490489	740840	1.61001	1.31603	3.21323	1.62182	0.584844	1.07998	0.497979	0.525715	0.789216	0.83792	1.80789	0.543988	2.23703	0.051596	2.66779	0.0393018
P08174	Complement decay-accelerating factor OS=Homo sapiens OX=9606 GN=CD55 PE=1 SV=4	CD55	13	4	11	4	4	41.4	400251	375314	267976	182179	864731	765993	1.00942e+06	399274	491018	1.03194e+06	0.855481	0.917617	0.749433	0.364886	1.0409	1.02057	1.70572	0.962671	1.33507	1.97229	1.01723	0.0890186	0.561483	0.0329474	0.419233	0.0541273
Q8NFT8	Delta and Notch-like epidermal growth factor-related receptor OS=Homo sapiens OX=9606 GN=DNER PE=1 SV=1	DNER	6	3	26	3	3	78.4	484278	337802	342538	1.04604e+06	2.02785e+06	1.52416e+06	1.10419e+06	771068	524919	1.05975e+06	0.649613	0.518337	0.601211	1.3149	1.53195	1.27447	1.17102	1.16676	0.895736	1.27117	0.878623	0.699153	0.798735	0.206014	0.690331	0.157049
P08637	Low affinity immunoglobulin gamma Fc region receptor III-A OS=Homo sapiens OX=9606 GN=FCGR3A PE=1 SV=2	FCGR3A	8	2	3	2	2	29.1	43818.3	102150	66946.3		238105	142747	68756	12117	53452.4	162995	0.547509	1.46003	1.09451		1.67553	1.11184	0.67921	0.170789	0.84963	1.82117	9.17964	0.0971943	1.28911	0.431149	0.681862	0.478959
P02671	Fibrinogen alpha chain OS=Homo sapiens OX=9606 GN=FGA PE=1 SV=2	FGA	25	18	258	18	18	94.9	1.19889e+07	5.57185e+07	1.77773e+07	1.93663e+07	1.40202e+07	1.75001e+07	5.34327e+06	7.75108e+07	6.36976e+07	2.93775e+07	0.474921	2.52482	0.921437	0.718904	0.312783	0.432135	0.167342	3.46363	3.2099	1.04063	0.409628	1.10244	0.595752	0.730818	1.28971	0.443982
P14625	Endoplasmin OS=Homo sapiens OX=9606 GN=HSP90B1 PE=1 SV=1	HSP90B1	16	10	42	9	10	92.4	1.47393e+06	824450	1.40925e+06	2.50645e+06	2.53684e+06	2.48873e+06	1.30384e+06	1.06908e+06	310144	917914	1.22868	0.786168	1.53712	1.95795	1.19098	1.29324	0.859297	1.00531	0.328892	0.684231	0.983354	0.289552	1.60656	0.0960287	1.66519	0.0834122
O75071	EF-hand calcium-binding domain-containing protein 14 OS=Homo sapiens OX=9606 GN=EFCAB14 PE=1 SV=1	EFCAB14	4	2	10	2	2	55	284363	388890	224719	528194	592150	775484	600664	455340	368908	393829	0.762686	1.19313	0.788627	1.32755	0.894445	1.29654	1.27369	1.37765	1.25869	0.944538	0.757661	0.202344	0.807406	0.112273	0.819076	0.34113
P00748	Coagulation factor XII OS=Homo sapiens OX=9606 GN=F12 PE=1 SV=3	F12	21	10	82	10	10	67.7	6.65964e+06	8.21355e+06	1.29753e+07	7.50601e+06	4.3238e+06	4.05193e+06	5.36088e+06	7.76111e+06	1.98398e+07	4.04188e+06	1.02049	1.43972	2.60155	1.07783	0.37314	0.387043	0.649459	1.34156	3.86743	0.553835	0.675654	0.832039	0.957849	0.77704	2.95527	0.0412841
Q8IUC8	Polypeptide N-acetylgalactosaminyltransferase 13 OS=Homo sapiens OX=9606 GN=GALNT13 PE=2 SV=2	GALNT13	4	2	4	1	1	64	231715		79975.5	197783	372698	165508	145096	150081
P04264	Keratin, type II cytoskeletal 1 OS=Homo sapiens OX=9606 GN=KRT1 PE=1 SV=6	KRT1	61	40	977	1	1	66	1.05355e+06	1434136	4.11506e+06	1.70243e+07	1696003	2.33072e+06	5985046		1.09295e+06	9.43049e+06
P02042	Hemoglobin subunit delta OS=Homo sapiens OX=9606 GN=HBD PE=1 SV=2	HBD	71	10	86	4	4	16	623636	2.98529e+06	215085							2.87968e+06	0.460352	2.52078	0.207744							1.90083			0.559209		0.175738
P06865	Beta-hexosaminidase subunit alpha OS=Homo sapiens OX=9606 GN=HEXA PE=1 SV=2	HEXA	24	13	147	12	12	60.7	8.68204e+06	5.82409e+06	4.52452e+06	9.11702e+06	1.51961e+07	1.46439e+07	1.30823e+07	6.21612e+06	6.14292e+06	1.11397e+07	1.13576	0.871532	0.774457	1.11764	1.11956	1.19416	1.35304	0.917306	1.02228	1.3031	1.08529	0.176165	0.86685	0.218325	0.786397	0.123397
P07686	Beta-hexosaminidase subunit beta OS=Homo sapiens OX=9606 GN=HEXB PE=1 SV=3	HEXB	29	15	160	14	15	63.1	9.78449e+06	16861760	4.83118e+06	6.46285e+06	2.38907e+07	2.00458e+07	1.21733e+07	7.48441e+06	6.97545e+06	9.33405e+06	1.02717	2.02487	0.663617	0.635788	1.41248	1.3118	1.01035	0.886324	0.931549	0.876223	1.93911	0.251952	1.14905	0.831585	0.727425	0.164773
P48723	Heat shock 70 kDa protein 13 OS=Homo sapiens OX=9606 GN=HSPA13 PE=1 SV=1	HSPA13	19	8	74	8	8	51.9	3.10619e+06	1.64426e+06	1.13791e+06	3.58694e+06	1.14384e+07	1.21486e+07	7.83508e+06	3.08844e+06	2.78196e+06	5.18043e+06	0.739726	0.447921	0.354575	0.800477	1.53411	1.80347	1.47518	0.829681	0.842794	1.10318	1.19445	0.775015	0.640339	0.111521	0.432417	0.0411111
P0C6S8	Leucine-rich repeat and immunoglobulin-like domain-containing nogo receptor-interacting protein 3 OS=Homo sapiens OX=9606 GN=LINGO3 PE=3 SV=1	LINGO3	9	4	22	4	4	64.8	340143	268475	227228	387095	1.15059e+06	1.23709e+06	1.13532e+06	531739	448563	698579	0.654959	0.591351	0.572496	0.698479	1.24774	1.48488	1.72833	1.15499	1.09876	1.20284	0.796147	0.504746	0.564488	0.00669274	0.436121	0.00239815
Q96BZ4	5'-3' exonuclease PLD4 OS=Homo sapiens OX=9606 GN=PLD4 PE=2 SV=2	PLD4	2	1	5	1	1	55.6		377864			288049	205224	110122
P01871	Immunoglobulin heavy constant mu OS=Homo sapiens OX=9606 GN=IGHM PE=1 SV=4	IGHM	22	8	57	2	8	49.4	972393	2.48274e+06	873932	2.22592e+06	4.04784e+06	989730	696393	1.98868e+06	3.61639e+06	1.30401e+06	0.626612	1.83011	0.736874	1.34415	1.46902	0.397569	0.354788	1.44561	2.96456	0.75141	1.14109	0.154783	1.0157	0.579372	1.80057	0.148072
P01861	Immunoglobulin heavy constant gamma 4 OS=Homo sapiens OX=9606 GN=IGHG4 PE=1 SV=1	IGHG4	58	14	1682	6	6	35.9	6.78609e+07	8.62958e+07	1.18567e+07	2.61669e+07	6.28871e+07	3.33348e+07	1.99953e+07	3.70596e+07	4.74874e+07	5.64351e+07	1.86818	2.71756	0.427094	0.675048	0.975014	0.572055	0.435197	1.15088	1.66305	1.38928	1.60424	0.667375	1.27876	0.726644	1.23943	0.804872
P22692	Insulin-like growth factor-binding protein 4 OS=Homo sapiens OX=9606 GN=IGFBP4 PE=1 SV=2	IGFBP4	35	7	90	7	7	27.9	3.99189e+06	4.75741e+06	4.67569e+06	3.0352e+06	6.5256e+06	7.66818e+06	6.3355e+06	3.48466e+06	3.25076e+06	6.36551e+06	0.985911	1.34406	1.511	0.702471	0.907671	1.18057	1.23708	0.97084	1.02134	1.40582	1.15968	0.274077	0.937317	0.55924	0.836774	0.379605
O00339	Matrilin-2 OS=Homo sapiens OX=9606 GN=MATN2 PE=1 SV=4	MATN2	3	2	4	2	2	106.8					184277		88700.7			56980.8					1.16733		0.788788			0.573116			1.71427
P40925	Malate dehydrogenase, cytoplasmic OS=Homo sapiens OX=9606 GN=MDH1 PE=1 SV=4	MDH1	12	3	7	3	3	36.4	806650	390949	1667690	2.17017e+06	1.79375e+06	1.61829e+06	2.24694e+06	638312	459900	819525	0.791242	0.438665	2.14041	1.9948	0.99091	0.989506	1.7425	0.706294	0.573871	0.718827	1.01203	0.546311	1.34349	0.561753	1.42761	0.462805
P22304	Iduronate 2-sulfatase OS=Homo sapiens OX=9606 GN=IDS PE=1 SV=1	IDS	10	5	54	5	5	61.8	1.61897e+06	798670	646296	1.57262e+06	3.68965e+06	4.02717e+06	4.62253e+06	1.33749e+06	1.18598e+06	3.34195e+06	0.876859	0.494822	0.458018	0.798176	1.12545	1.35966	1.97938	0.817168	0.81714	1.61857	0.991395	0.550428	0.569382	0.05521	0.430258	0.0193711
A0A0C4DH33	Immunoglobulin heavy variable 1-24 OS=Homo sapiens OX=9606 GN=IGHV1-24 PE=3 SV=1	IGHV1-24	13	1	2	1	1	12.8		153849		115238					259515
P29966	Myristoylated alanine-rich C-kinase substrate OS=Homo sapiens OX=9606 GN=MARCKS PE=1 SV=4	MARCKS	5	1	5	1	1	31.5		118677	152772		196000	132346	88910.1	64420.7		85304.6
P01701	Immunoglobulin lambda variable 1-51 OS=Homo sapiens OX=9606 GN=IGLV1-51 PE=1 SV=2	IGLV1-51	32	2	32	2	2	12.2	1.37832e+06	3.49018e+06	1110779	640523	758213	1837054	1.43272e+06	4.39586e+06	3236251	1.93238e+06	0.843624	2.44363	0.889579	0.36738	0.261359	0.700905	0.693294	3.03509	2.51981	1.05762	0.44562	1.14093	0.600193	0.250055	0.856746	0.549877
P01703	Immunoglobulin lambda variable 1-40 OS=Homo sapiens OX=9606 GN=IGLV1-40 PE=1 SV=2	IGLV1-40	25	1	1	1	1	12.3
Q9Y2I2	Netrin-G1 OS=Homo sapiens OX=9606 GN=NTNG1 PE=1 SV=3	NTNG1	11	5	28	5	5	60.5	435233	215109	430080	386011	2.19477e+06	1.76138e+06	2.84566e+06	132138	136125	926654	0.568983	0.321681	0.735674	0.47289	1.6159	1.43539	2.94116	0.194865	0.226382	1.08326	4.97159	0.944633	0.631711	0.827162	0.325569	0.0318966
P17050	Alpha-N-acetylgalactosaminidase OS=Homo sapiens OX=9606 GN=NAGA PE=1 SV=2	NAGA	13	5	56	5	5	46.5	3.05191e+06	1.43899e+06	1.95388e+06	1.71624e+06	4.76655e+06	6.81035e+06	5.57872e+06	2.14575e+06	2.31866e+06	3.19587e+06	1.14492	0.617517	0.959092	0.603341	1.00706	1.59262	1.65461	0.908053	1.10654	1.07209	0.89454	0.339104	0.683927	0.0609116	0.626802	0.109951
P20591	Interferon-induced GTP-binding protein Mx1 OS=Homo sapiens OX=9606 GN=MX1 PE=1 SV=4	MX1	4	3	3	3	3	75.5	8881.4	14710	9879.96	490726					8662.02		0.103098	0.195332	0.150067	5.33817					0.127914				11.3097
P14543	Nidogen-1 OS=Homo sapiens OX=9606 GN=NID1 PE=1 SV=3	NID1	3	3	8	3	3	136.3	85289.5	294416	131965	171122	688709	637570	454530	95033.9	79639.9	671227	0.318821	1.25893	0.645458	0.59943	1.44989	1.48566	1.34329	0.400736	0.378712	2.24367	3.37981	0.0996961	0.730089	0.640798	0.308265	0.0118731
P14923	Junction plakoglobin OS=Homo sapiens OX=9606 GN=JUP PE=1 SV=3	JUP	34	20	32	20	20	81.7		189056	451255	2.63773e+07		97664.6	357898	29446.7	101486	502084		0.076152	0.207913	8.70391		0.0214377	0.0996367	0.0116968	0.0454606	0.158095	6.51049		44.5399	0.0941015	47.884	0.160443
Q99784	Noelin OS=Homo sapiens OX=9606 GN=OLFM1 PE=1 SV=4	OLFM1	12	5	65	5	5	55.3	2.94046e+06	2.21768e+06	1.52773e+06	2.36291e+06	6.31913e+06	4.79042e+06	4.6413e+06	2.46158e+06	2.07324e+06	2.63262e+06	1.13796	0.981744	0.773598	0.856919	1.37726	1.15564	1.42006	1.07462	1.02068	0.911042	1.09761	0.237112	0.918568	0.473246	0.793999	0.256845
O95897	Noelin-2 OS=Homo sapiens OX=9606 GN=OLFM2 PE=1 SV=2	OLFM2	10	4	16	4	4	51.4	546034	524297	328295	672411	2.32536e+06	970540	979432	382570	113176	802481	0.883647	0.970567	0.695156	1.01971	2.11933	0.979065	1.25312	0.69839	0.232992	1.16127	2.21215	0.525776	1.31529	0.369034	0.765744	0.109411
Q6UXB8	Peptidase inhibitor 16 OS=Homo sapiens OX=9606 GN=PI16 PE=1 SV=1	PI16	9	3	16	3	3	49.4	524474	792487	2.01554e+06	514280	203224	218625	91602	1.46171e+06	1.10958e+06	652616	0.855523	1.47873	4.30187	0.78612	0.186694	0.222303	0.118133	2.68966	2.30246	0.951927	0.309597	1.09715	1.21075	0.694381	4.59895	0.128721
P12273	Prolactin-inducible protein OS=Homo sapiens OX=9606 GN=PIP PE=1 SV=1	PIP	18	2	4	2	2	16.6			646539	190327	74607.7		90220.2	206747		165029			4.57192	0.963892	0.227079		0.385485	1.26042		0.797525	0.180162		2.35853	0.751688	4.67943	0.307905
P62136	Serine/threonine-protein phosphatase PP1-alpha catalytic subunit OS=Homo sapiens OX=9606 GN=PPP1CA PE=1 SV=1	PPP1CA	6	1	1	1	1	37.5
Q9NPD7	Neuritin OS=Homo sapiens OX=9606 GN=NRN1 PE=2 SV=1	NRN1	18	1	3	1	1	15.3
A6NEC2	Puromycin-sensitive aminopeptidase-like protein OS=Homo sapiens OX=9606 GN=NPEPPSL1 PE=2 SV=3	NPEPPSL1	2	1	1	1	1	53.7
Q9UBQ7	Glyoxylate reductase/hydroxypyruvate reductase OS=Homo sapiens OX=9606 GN=GRHPR PE=1 SV=1	GRHPR	7	1	1	1	1	35.6
Q04756	Hepatocyte growth factor activator OS=Homo sapiens OX=9606 GN=HGFAC PE=1 SV=1	HGFAC	15	8	52	8	8	70.6	1.90251e+06	2.83824e+06	3.49383e+06	2.91448e+06	2.42944e+06	2.34891e+06	2.75217e+06	2.71235e+06	2.53037e+06	2.10733e+06	0.904218	1.54306	2.17273	1.29804	0.65028	0.695906	1.03414	1.45419	1.52988	0.895604	0.754149	0.575645	1.17089	0.663675	1.66625	0.17625
Q5T5B0	Late cornified envelope protein 3E OS=Homo sapiens OX=9606 GN=LCE3E PE=1 SV=1	LCE3E	37	1	2	1	1	9.5				527644
P11279	Lysosome-associated membrane glycoprotein 1 OS=Homo sapiens OX=9606 GN=LAMP1 PE=1 SV=3	LAMP1	7	3	33	3	3	44.9	699399	458015	607847	1666336	1.69825e+06	2.23356e+06	2.15291e+06	935289	615909	1.5784e+06	0.684208	0.512546	0.778065	1.5276	0.935653	1.36207	1.66512	1.03214	0.766492	1.38076	0.701552	0.413178	0.715058	0.141367	0.678289	0.155711
P07195	L-lactate dehydrogenase B chain OS=Homo sapiens OX=9606 GN=LDHB PE=1 SV=2	LDHB	17	5	34	4	4	36.6	358959	288716	197796	330174	872686	705919	670185	316047	613115	678379	0.882511	0.81196	0.636285	0.760677	1.20832	1.08185	1.30265	0.876506	1.91754	1.49137	1.15246	0.277455	0.644648	0.0369005	0.588118	0.0160834
Q12907	Vesicular integral-membrane protein VIP36 OS=Homo sapiens OX=9606 GN=LMAN2 PE=1 SV=1	LMAN2	31	9	92	9	9	40.2	4.89039e+06	2.72744e+06	1.94556e+06	4.63122e+06	7.1046e+06	9.16955e+06	6.96962e+06	2.55245e+06	1.31347e+06	3.60037e+06	1.3473	0.85954	0.701336	1.19564	1.10233	1.57474	1.51806	0.793246	0.46033	0.886969	1.23661	0.175012	0.994803	0.806927	0.815193	0.485432
P07900	Heat shock protein HSP 90-alpha OS=Homo sapiens OX=9606 GN=HSP90AA1 PE=1 SV=5	HSP90AA1	9	5	7	2	2	84.6			34319.5	547595				45088.1					0.265806	3.03744				0.301062					5.48598
P05154	Plasma serine protease inhibitor OS=Homo sapiens OX=9606 GN=SERPINA5 PE=1 SV=3	SERPINA5	28	10	114	10	10	45.6	1.35833e+07	7.35233e+06	8.71432e+06	1.17703e+07	2.32349e+07	1.25383e+07	12885508	6.69166e+06	9.21516e+06	1.12357e+07	1.43354	0.887607	1.20337	1.16406	1.38101	0.824866	1.07514	0.796653	1.23719	1.06034	1.42384	0.307577	1.21533	0.140242	1.28396	0.0785697
Q9BZV3	Interphotoreceptor matrix proteoglycan 2 OS=Homo sapiens OX=9606 GN=IMPG2 PE=1 SV=3	IMPG2	6	5	34	5	5	138.5	2.07617e+06	488584	531156	1.0471e+06	5.34648e+06	4.4913e+06	1.00479e+06	943609	459278	2.33374e+06	1.37189	0.369305	0.459237	0.648379	1.98963	1.84998	0.524916	0.703359	0.386064	1.37894	1.67691	0.971408	0.999004	0.931958	0.660524	0.472219
P04259	Keratin, type II cytoskeletal 6B OS=Homo sapiens OX=9606 GN=KRT6B PE=1 SV=5	KRT6B	55	37	470	3	3	60		1.25248e+06	7.90152e+06	2.32039e+06	172931					301594		0.74168	5.3521	1.12564	0.050417					0.13961			13.0181		23.1994
Q9UKQ9	Kallikrein-9 OS=Homo sapiens OX=9606 GN=KLK9 PE=2 SV=1	KLK9	5	1	1	1	1	27.5				518691					19975.4
A0A0C4DH73	Immunoglobulin kappa variable 1-12 OS=Homo sapiens OX=9606 GN=IGKV1-12 PE=3 SV=1	IGKV1-12	29	2	19	1	2	12.6	1.38324e+06	786108	533454	577764	113733	405320	367989	1.57349e+06	2.69191e+06	539945
A0A0A0MRZ8	Immunoglobulin kappa variable 3D-11 OS=Homo sapiens OX=9606 GN=IGKV3D-11 PE=3 SV=6	IGKV3D-11	26	2	98	2	2	12.6	1.36923e+07	9.02991e+06	7.5881e+06	7.53612e+06	3.78636e+06	1.10574e+07	1.00049e+07	1.2564e+07	1.47863e+07	1.53947e+07	1.60652	1.21194	1.16493	0.828587	0.250195	0.808723	0.928068	1.66289	2.20696	1.61517	0.439636	0.930223	0.700956	0.267641	1.07401	0.787693
P01619	Immunoglobulin kappa variable 3-20 OS=Homo sapiens OX=9606 GN=IGKV3-20 PE=1 SV=2	IGKV3-20	41	3	186	2	3	12.5	4.86806e+07	3.54886e+07	2.89703e+07	2.54482e+07	1.14357e+07	2.7246e+07	2.23899e+07	5.00379e+07	48716067	3.88647e+07	1.78559	1.48903	1.39039	0.874713	0.236232	0.622969	0.649286	2.0704	2.27313	1.27473	0.41665	1.02693	0.838247	0.62774	1.59038	0.199696
P32004	Neural cell adhesion molecule L1 OS=Homo sapiens OX=9606 GN=L1CAM PE=1 SV=2	L1CAM	9	8	39	8	8	139.9	357610	186270	167602	1.02244e+06	1.19582e+06	1.02288e+06	1.46737e+06	558383	449177	1.74556e+06	0.541297	0.32252	0.331942	1.45026	1.01939	0.965141	1.756	0.953425	0.864909	2.36265	0.703732	0.734418	0.531056	0.0773731	0.457041	0.147053
Q7Z7M0	Multiple epidermal growth factor-like domains protein 8 OS=Homo sapiens OX=9606 GN=MEGF8 PE=1 SV=2	MEGF8	19	30	212	30	30	302.9	9.16561e+06	4.14124e+06	2.84059e+06	1.22295e+07	1.3091e+07	1.2167e+07	1.18446e+07	5.19955e+06	4.59156e+06	7.92657e+06	1.36291	0.704408	0.552677	1.7041	1.09629	1.12779	1.39246	0.872165	0.868545	1.05397	1.03232	0.307775	1.01984	0.8402	1.01272	0.822706
P23515	Oligodendrocyte-myelin glycoprotein OS=Homo sapiens OX=9606 GN=OMG PE=1 SV=2	OMG	16	7	66	7	7	49.6	2.57379e+06	2.18109e+06	1.69655e+06	2.21607e+06	1.04058e+07	6.73003e+06	9.72629e+06	7.80646e+06	3.78037e+06	2.67299e+06	0.639513	0.619924	0.551571	0.515991	1.45613	1.0424	1.91065	2.18806	1.19492	0.593899	0.474406	0.569626	0.545913	0.0854722	0.48128	0.143329
P29120	Neuroendocrine convertase 1 OS=Homo sapiens OX=9606 GN=PCSK1 PE=1 SV=2	PCSK1	3	2	9	2	2	84.1	416623	128555	342085	220117	436511	540955	698777	285537	230538	371088	1.4041	0.495603	1.50851	0.69517	0.82851	1.13646	1.86188	1.08554	0.988379	1.11833	0.609887	0.355561	0.796676	0.264187	0.876383	0.624251
Q9P121	Neurotrimin OS=Homo sapiens OX=9606 GN=NTM PE=1 SV=1	NTM	10	3	29	2	3	37.9	2.04817e+06	1.20723e+06	1.05182e+06	2.49643e+06	4.40589e+06	5.31021e+06	4.12221e+06	1.92466e+06	1.93351e+06	3.01993e+06	0.920727	0.620789	0.618678	1.05164	1.11544	1.48804	1.46505	0.975994	1.1057	1.21395	0.889467	0.402909	0.692504	0.033906	0.621795	0.0452625
P10451	Osteopontin OS=Homo sapiens OX=9606 GN=SPP1 PE=1 SV=1	SPP1	45	12	461	12	12	35.4	1.00489e+08	9.57618e+07	7.97427e+07	1.27719e+08	3.30906e+08	2.88602e+08	2.14035e+08	1.65415e+08	7.83129e+07	2.06895e+08	0.736534	0.802886	0.764754	0.877223	1.36592	1.31859	1.24027	1.36766	0.730185	1.356	0.792892	0.367137	0.756285	0.124684	0.607559	0.00107927
P21810	Biglycan OS=Homo sapiens OX=9606 GN=BGN PE=1 SV=2	BGN	2	1	1	1	1	41.6					546835
Q8WZA1	Protein O-linked-mannose beta-1,2-N-acetylglucosaminyltransferase 1 OS=Homo sapiens OX=9606 GN=POMGNT1 PE=1 SV=2	POMGNT1	11	4	21	4	4	75.2	648915	152137	274854	542792	1.3656e+06	1.86034e+06	651189	463883	275744	784921	1.14351	0.306674	0.633744	0.896333	1.35527	2.04355	0.907233	0.922128	0.61814	1.23685	0.901144	0.89229	0.756914	0.366663	0.638449	0.2234
P02790	Hemopexin OS=Homo sapiens OX=9606 GN=HPX PE=1 SV=2	HPX	63	21	2555	21	21	51.6	1.23733e+09	1.59585e+09	1.11363e+09	1.08154e+09	8.5208e+08	1.21079e+09	7.16248e+08	1.46305e+09	1.28946e+09	1.1617e+09	1.3059	1.92667	1.53788	1.06967	0.506469	0.796582	0.597648	1.74185	1.73125	1.09637	0.698434	0.825463	1.0642	0.858504	1.57129	0.082151
P05546	Heparin cofactor 2 OS=Homo sapiens OX=9606 GN=SERPIND1 PE=1 SV=3	SERPIND1	32	14	272	14	14	57	3.15874e+07	4.67301e+07	2.85148e+07	2.30067e+07	2.30616e+07	2.32108e+07	1.45542e+07	4.11395e+07	4.45795e+07	2.14584e+07	1.31202	2.2203	1.54972	0.895494	0.539467	0.600974	0.477938	1.92759	2.35553	0.797006	0.715862	0.861326	1.05812	0.720337	2.00288	0.0345977
Q13387	C-Jun-amino-terminal kinase-interacting protein 2 OS=Homo sapiens OX=9606 GN=MAPK8IP2 PE=1 SV=2	MAPK8IP2	2	1	28	1	1	87.9	1.39281e+08	1.03568e+08	1.29258e+08	3.88884e+07		101239	6.6125e+07	1.02652e+08	1.5348e+08	9.11948e+07
P35908	Keratin, type II cytoskeletal 2 epidermal OS=Homo sapiens OX=9606 GN=KRT2 PE=1 SV=2	KRT2	51	28	278	1	22	65.4	1586887	3.3238e+06	1.75805e+07	4.70702e+07	6.15359e+06	8.27745e+06	8.27533e+06	3.16987e+06	3.64043e+06	1.47988e+07
Q96MU8	Kremen protein 1 OS=Homo sapiens OX=9606 GN=KREMEN1 PE=1 SV=3	KREMEN1	8	2	2	2	2	51.7	13846.8	22742.1	22905.5	15964.3	62750.8	87550.1	57233	22281.7	22954.8	65845.2	0.434696	0.816685	0.940879	0.469642	1.10944	1.71329	1.4205	0.789066	0.916719	1.84841	1.22051	0.214947	0.563898	0.0496518	0.370362	0.0151067
A0A0C4DH69	Immunoglobulin kappa variable 1-9 OS=Homo sapiens OX=9606 GN=IGKV1-9 PE=3 SV=1	IGKV1-9	29	2	13	1	1	12.7	620681	410698	334301	344349		250297	1.19057e+06	576017	591006	453468
Q13421	Mesothelin OS=Homo sapiens OX=9606 GN=MSLN PE=1 SV=2	MSLN	2	1	2	1	1	68.9	94467.6		73815.3		173116	176720				32425.5
Q08397	Lysyl oxidase homolog 1 OS=Homo sapiens OX=9606 GN=LOXL1 PE=1 SV=2	LOXL1	4	2	2	2	2	63.1	42352.6		91858.6	52598.6	132874	112364	60321.3			172259	0.55184		1.56607	0.642229	0.975036	0.912639	0.621386			2.00703			0.791115	0.643823	0.779468	0.640277
Q9NS15	Latent-transforming growth factor beta-binding protein 3 OS=Homo sapiens OX=9606 GN=LTBP3 PE=1 SV=4	LTBP3	10	8	29	8	8	139.3	1.08833e+06	813533	975581	550104	1.969e+06	1.78367e+06	1.17777e+06	726018	329528	1.43719e+06	1.24084	1.06101	1.45538	0.587735	1.2643	1.26768	1.06163	0.933751	0.477942	1.46523	1.24514	0.123636	1.07741	0.710963	0.865441	0.522018
Q8NFP4	MAM domain-containing glycosylphosphatidylinositol anchor protein 1 OS=Homo sapiens OX=9606 GN=MDGA1 PE=1 SV=1	MDGA1	4	2	6	2	2	105.7							169517										0.978074
Q8N0W4	Neuroligin-4, X-linked OS=Homo sapiens OX=9606 GN=NLGN4X PE=1 SV=1	NLGN4X	3	2	3	1	1	91.9				66042.6	251756	191681	127377		75599.6	80598.1
Q00604	Norrin OS=Homo sapiens OX=9606 GN=NDP PE=1 SV=1	NDP	10	1	1	1	1	15				68267.9	168484	232575
P15531	Nucleoside diphosphate kinase A OS=Homo sapiens OX=9606 GN=NME1 PE=1 SV=1	NME1	19	2	17	2	2	17.1	265136	245901	308990	1.08729e+06	599232	269318	248131	82168.9	107067	182323	0.965987	1.02483	1.47301	3.71218	1.22955	0.611656	0.71473	0.337706	0.496231	0.593997	3.33779	0.128423	3.05177	0.00657366	3.2031	0.0667577
Q9Y2E5	Epididymis-specific alpha-mannosidase OS=Homo sapiens OX=9606 GN=MAN2B2 PE=1 SV=4	MAN2B2	5	5	24	5	5	113.9	759430	447391	234736	245257	1.04426e+06	1.16967e+06	503455	332527	409396	815894	1.57583	1.06193	0.637321	0.476898	1.22033	1.51294	0.825923	0.778352	1.08067	1.51389	1.46609	0.09815	0.870537	0.491053	0.698214	0.329429
Q99435	Protein kinase C-binding protein NELL2 OS=Homo sapiens OX=9606 GN=NELL2 PE=1 SV=1	NELL2	26	15	113	15	15	91.3	4.22575e+06	2.62598e+06	3.5045e+06	3.39761e+06	9.36256e+06	1.02379e+07	7.88445e+06	3.17553e+06	2.59972e+06	4.61563e+06	1.01255	0.719774	1.09875	0.762905	1.26345	1.5292	1.49363	0.858339	0.792443	0.988973	1.15527	0.387689	0.857811	0.454523	0.716437	0.143367
A0A075B6J9	Immunoglobulin lambda variable 2-18 OS=Homo sapiens OX=9606 GN=IGLV2-18 PE=3 SV=2	IGLV2-18	25	2	20	2	2	12.4	1.43164e+06	610488	359759	157899	261089	201996	370445	606085	654497	438016	3.47829	1.69668	1.14367	0.359495	0.357248	0.305925	0.711565	1.6611	2.02287	0.951614	0.618243	0.922252	1.24453	0.939133	2.52981	0.432302
P01709	Immunoglobulin lambda variable 2-8 OS=Homo sapiens OX=9606 GN=IGLV2-8 PE=1 SV=2	IGLV2-8	7	1	18	1	1	12.4	2.64732e+06	3.8372e+06	3.44762e+06	2.62413e+06	1.63032e+06	1.78835e+06	1.74343e+06	7161811	6.22011e+06	2.7979e+06
P47972	Neuronal pentraxin-2 OS=Homo sapiens OX=9606 GN=NPTX2 PE=1 SV=2	NPTX2	24	9	44	9	9	47	383298	466727	580146	863590	4.49779e+06	3.71245e+06	3.11563e+06	559497	1.35313e+06	1.96906e+06	0.270944	0.377394	0.536586	0.572048	1.79057	1.63585	1.74119	0.446138	1.21677	1.24463	2.4297	0.921847	0.564484	0.117098	0.298502	0.00862946
O95502	Neuronal pentraxin receptor OS=Homo sapiens OX=9606 GN=NPTXR PE=3 SV=2	NPTXR	9	4	22	4	4	52.8	307258	126222	226932	267224	920510	791058	717225	156445	154580	701132	0.870114	0.40888	0.840867	0.709136	1.46808	1.39643	1.60578	0.499763	0.556868	1.77546	1.87785	0.798064	0.736519	0.478344	0.506547	0.0019518
Q969H8	Myeloid-derived growth factor OS=Homo sapiens OX=9606 GN=MYDGF PE=1 SV=1	MYDGF	5	1	2	1	1	18.8	741884	617124	470646	677784	1.37618e+06	917322	829277	637193	451968	483819
P60660	Myosin light polypeptide 6 OS=Homo sapiens OX=9606 GN=MYL6 PE=1 SV=2	MYL6	16	2	2	2	2	16.9		60131.2	44902.7	315521						39676.8		0.739582	0.631724	3.17913						0.38148			3.97612		4.99482
Q9UBX7	Kallikrein-11 OS=Homo sapiens OX=9606 GN=KLK11 PE=1 SV=2	KLK11	16	4	22	4	4	31	1.30319e+06	1.89482e+06	2.75802e+06	2.5405e+06	3.31324e+06	2.03982e+06	1.48877e+06	1.63801e+06	1.99623e+06	1.03023e+06	0.80599	1.34054	2.23192	1.47239	1.15405	0.786416	0.727959	1.14279	1.57058	0.569762	1.09144	0.105725	1.46011	0.149083	2.16411	0.0883072
Q9Y5R2	Matrix metalloproteinase-24 OS=Homo sapiens OX=9606 GN=MMP24 PE=2 SV=1	MMP24	3	1	3	1	1	73.2	1.41281e+06	1.0959e+06	838445	775954	247854	514798	1.90602e+06	364253	756371	1.36504e+06
Q8NES3	Beta-1,3-N-acetylglucosaminyltransferase lunatic fringe OS=Homo sapiens OX=9606 GN=LFNG PE=1 SV=2	LFNG	7	2	16	2	2	41.7	450968	289201	237849	456622	826463	666745	408600	331877	215141	307926	1.33107	0.976437	0.918577	1.26297	1.37381	1.22674	0.953479	1.105	0.807802	0.81272	1.06346	0.239113	1.1951	0.167142	1.17363	0.386936
Q08380	Galectin-3-binding protein OS=Homo sapiens OX=9606 GN=LGALS3BP PE=1 SV=1	LGALS3BP	23	11	172	11	11	65.3	1.28611e+07	6.61899e+06	9.78271e+06	1.48309e+07	2.20297e+07	2.84248e+07	4.13154e+07	1.69633e+07	1.14757e+07	2.04476e+07	0.861206	0.507002	0.857129	0.930632	0.830779	1.18649	2.18725	1.28135	0.977544	1.22436	0.522019	0.342275	0.581413	0.0165482	0.5761	0.0636741
P84157	Matrix-remodeling-associated protein 7 OS=Homo sapiens OX=9606 GN=MXRA7 PE=1 SV=1	MXRA7	9	1	10	1	1	21.5	102655		139590	418365	493006	570598	466761	195493	149121	367988
Q14112	Nidogen-2 OS=Homo sapiens OX=9606 GN=NID2 PE=1 SV=3	NID2	5	5	16	5	5	151.2	466230	428088	486724	294931	726320	856522	903549	128493	109057	312023	1.22409	1.28569	1.67207	0.725633	1.07397	1.40182	1.87553	0.380561	0.364245	0.732553	3.10024	0.126893	1.25801	0.289469	0.903214	0.826137
O95428	Papilin OS=Homo sapiens OX=9606 GN=PAPLN PE=2 SV=4	PAPLN	29	21	125	21	21	137.6	4.60498e+07	2.29808e+07	3.94084e+07	5.51457e+07	4.49346e+07	3.2114e+07	4.04404e+07	2.6837e+07	3.17471e+07	2.11591e+07	1.5789	0.901325	1.76797	1.77183	0.867673	0.686373	1.09623	1.03798	1.38471	0.648727	0.852136	0.0269031	1.41897	0.154882	2.10531	0.0106137
Q06830	Peroxiredoxin-1 OS=Homo sapiens OX=9606 GN=PRDX1 PE=1 SV=1	PRDX1	47	7	45	6	7	22.1	1.35696e+06	1.50184e+06	1.61914e+06	8.54441e+06	2.43911e+06	1.86494e+06	1.28132e+06	538886	422408	1.04021e+06	0.814552	1.03125	1.27173	4.80636	0.824579	0.69784	0.60809	0.364903	0.322561	0.558358	2.54291	0.157492	3.42842	0.0244226	3.6972	0.131781
O14786	Neuropilin-1 OS=Homo sapiens OX=9606 GN=NRP1 PE=1 SV=3	NRP1	9	6	24	6	6	103.1	380202	403325	315177	2.84023e+06	985506	570964	604646	200282	161580	542170	0.671547	0.814904	0.728408	4.70109	0.980326	0.628652	0.844348	0.399054	0.363059	0.856321	2.24936	0.130313	2.55424	0.138915	2.61924	0.448277
P27918	Properdin OS=Homo sapiens OX=9606 GN=CFP PE=1 SV=2	CFP	9	2	7	2	2	51.2	152826	188672	179513	111128	138386	184640	241004	171344	348116	219567	0.97698	1.3797	1.50156	0.665724	0.498231	0.735789	1.21806	1.23562	2.831	1.25515	0.759913	0.663808	0.690277	0.275431	0.979827	0.879576
P07225	Vitamin K-dependent protein S OS=Homo sapiens OX=9606 GN=PROS1 PE=1 SV=1	PROS1	21	12	247	12	12	75.1	9.87474e+06	9.83866e+06	8.20019e+06	1.23842e+07	1.61414e+07	1.14616e+07	8.05868e+06	1.06176e+07	8.99876e+06	8.05116e+06	1.17887	1.34359	1.28092	1.38545	1.08525	0.852953	0.760611	1.42986	1.36663	0.859484	0.849328	0.150416	1.19063	0.177017	1.55486	0.00196048
P50897	Palmitoyl-protein thioesterase 1 OS=Homo sapiens OX=9606 GN=PPT1 PE=1 SV=1	PPT1	15	4	58	4	4	34.2	1.91266e+06	662193	485805	1.12812e+06	2.4064e+06	2.32336e+06	1.45622e+06	654539	668424	1.46469e+06	1.79769	0.711955	0.597447	0.993609	1.27378	1.36124	1.08209	0.693974	0.799204	1.23101	1.4307	0.400124	1.04005	0.974798	0.922274	0.6157
P22891	Vitamin K-dependent protein Z OS=Homo sapiens OX=9606 GN=PROZ PE=1 SV=2	PROZ	18	5	10	5	5	44.7	47194.2	425652		27247.4		23294.5	137151	247770	78154.5	132714	0.417343	4.30574		0.225794		0.128409	0.958875	2.47162	0.879195	1.04945	1.74207		1.50306	0.961299	0.451486	0.623282
Q9UMR5	Lysosomal thioesterase PPT2 OS=Homo sapiens OX=9606 GN=PPT2 PE=1 SV=4	PPT2	5	1	10	1	1	34.2	519233		216472	383431	782640	936148	721715	338854	306878	458980
P28066	Proteasome subunit alpha type-5 OS=Homo sapiens OX=9606 GN=PSMA5 PE=1 SV=3	PSMA5	16	2	2	2	2	26.4			55935.7	1.32394e+06	80185.3								0.186042	3.15366	0.11479
Q06323	Proteasome activator complex subunit 1 OS=Homo sapiens OX=9606 GN=PSME1 PE=1 SV=1	PSME1	8	2	4	2	2	28.7			46474.8	813538									0.17495	2.1933
Q16769	Glutaminyl-peptide cyclotransferase OS=Homo sapiens OX=9606 GN=QPCT PE=1 SV=1	QPCT	20	5	49	5	5	40.9	2.2934e+06	1.07148e+06	2.46975e+06	2.81567e+06	8.79269e+06	7.36457e+06	6.02654e+06	2.01679e+06	1.26335e+06	6.20819e+06	0.703634	0.376047	0.991466	0.809527	1.51928	1.40849	1.46182	0.698002	0.49308	1.70322	1.35768	0.853032	0.76327	0.450343	0.547636	0.00616886
Q8NCC3	Phospholipase A2 group XV OS=Homo sapiens OX=9606 GN=PLA2G15 PE=1 SV=2	PLA2G15	12	4	27	4	4	46.6	755061	504792	416905	583071	2.03775e+06	2.33793e+06	2.44257e+06	686871	625054	1.4843e+06	0.786661	0.6016	0.568331	0.569258	1.19566	1.51836	2.01192	0.807252	0.828419	1.38282	1.11319	0.467447	0.568275	0.0433094	0.391657	0.0038895
P58546	Myotrophin OS=Homo sapiens OX=9606 GN=MTPN PE=1 SV=2	MTPN	31	2	9	2	2	12.9		84058.8	95368.1	808535				528071	222159	88018.6		0.390829	0.507196	3.07961				2.42122	1.1487	0.31991	0.161418		1.02257	0.89316	5.60596
Q5JS37	NHL repeat-containing protein 3 OS=Homo sapiens OX=9606 GN=NHLRC3 PE=2 SV=1	NHLRC3	3	1	4	1	1	38.3					418219	47690.2
P16519	Neuroendocrine convertase 2 OS=Homo sapiens OX=9606 GN=PCSK2 PE=1 SV=2	PCSK2	11	6	91	6	6	70.5	2.49153e+06	1.76367e+06	1.51354e+06	1.7794e+06	4.46775e+06	3.1451e+06	4.13445e+06	2.95855e+06	2.22779e+06	2.09684e+06	1.1597	0.939049	0.921793	0.776133	1.17117	0.912546	1.52145	1.55342	1.31912	0.872741	0.679218	0.15556	0.803954	0.208498	0.864185	0.585078
Q9GZP0	Platelet-derived growth factor D OS=Homo sapiens OX=9606 GN=PDGFD PE=1 SV=1	PDGFD	2	1	2	1	1	42.8
P07237	Protein disulfide-isomerase OS=Homo sapiens OX=9606 GN=P4HB PE=1 SV=3	P4HB	9	4	10	4	4	57.1	1.50411e+07	1.17096e+07	1.29852e+07	1.20446e+07	7.50142e+06	9121226	6.54218e+06	1.1851e+07	1.3516e+07	1.12273e+07	1.66826	1.48565	1.88448	1.25187	0.468573	0.630634	0.573674	1.48275	1.90704	1.11352	0.658986	0.736027	1.18418	0.621976	2.07289	0.0339932
P30101	Protein disulfide-isomerase A3 OS=Homo sapiens OX=9606 GN=PDIA3 PE=1 SV=4	PDIA3	15	7	28	7	7	56.7	644770	1.04181e+06	734305	873489	1.67438e+06	1.57734e+06	1.13348e+06	146774	433371	754668	0.884876	1.63551	1.3186	1.12335	1.29414	1.3494	1.22984	0.227224	0.756597	0.926131	6.4466	0.164791	1.39367	0.199655	0.949065	0.75964
P13667	Protein disulfide-isomerase A4 OS=Homo sapiens OX=9606 GN=PDIA4 PE=1 SV=2	PDIA4	2	1	3	1	1	72.9	77576.4	51918.4	73389.3	159017	147186	104354	115661	53230	32550.5	84923.6
Q15084	Protein disulfide-isomerase A6 OS=Homo sapiens OX=9606 GN=PDIA6 PE=1 SV=1	PDIA6	3	1	1	1	1	48.1
Q92954	Proteoglycan 4 OS=Homo sapiens OX=9606 GN=PRG4 PE=1 SV=3	PRG4	3	3	17	3	3	151	399232	164633	150607	397095	521521	343748	329361		105568	86272.2	1.77944	0.83939	0.878335	1.65857	1.30911	0.955071	1.16061		0.598574	0.343848			1.6912	0.0921556	1.75494	0.219195
P20618	Proteasome subunit beta type-1 OS=Homo sapiens OX=9606 GN=PSMB1 PE=1 SV=2	PSMB1	6	1	2	1	1	26.5				190509
Q9GZP1	Neurensin-2 OS=Homo sapiens OX=9606 GN=NRSN2 PE=1 SV=1	NRSN2	6	1	2	1	1	22
Q9Y4C0	Neurexin-3 OS=Homo sapiens OX=9606 GN=NRXN3 PE=1 SV=4	NRXN3	22	26	227	23	26	180.5	9.44354e+06	6.63502e+06	5.1575e+06	1.55574e+07	2.82571e+07	2.75886e+07	2.10261e+07	1.22841e+07	9.79669e+06	1.60486e+07	0.769647	0.618569	0.54999	1.18817	1.29698	1.40161	1.3548	1.12935	1.0157	1.16958	0.848076	0.500858	0.7286	0.0770414	0.63877	0.0974777
P25786	Proteasome subunit alpha type-1 OS=Homo sapiens OX=9606 GN=PSMA1 PE=1 SV=1	PSMA1	4	1	3	1	1	29.5	64010.5	86081.3	92477.6	406266	144285	94482.2	51382.1	35361.3	32681	50213.3
P23470	Receptor-type tyrosine-protein phosphatase gamma OS=Homo sapiens OX=9606 GN=PTPRG PE=1 SV=4	PTPRG	6	6	35	6	6	161.9	687757	452622	686273	1.56113e+06	3.44473e+06	3.29429e+06	2.47421e+06	702171	616476	1.54107e+06	0.550324	0.414294	0.718521	1.17059	1.55234	1.64318	1.56523	0.633804	0.627519	1.10267	1.55145	0.818374	0.790695	0.429034	0.565853	0.0762432
P45877	Peptidyl-prolyl cis-trans isomerase C OS=Homo sapiens OX=9606 GN=PPIC PE=1 SV=1	PPIC	10	2	17	2	2	22.7	442816	297065	495477	643473	1.33513e+06	1.28729e+06	799511	312106	474912	596768	0.819529	0.628901	1.19984	1.11597	1.3916	1.48511	1.16983	0.651585	1.1181	0.98761	1.55045	0.533837	0.952626	0.795735	0.860755	0.420984
Q9P2V4	Leucine-rich repeat, immunoglobulin-like domain and transmembrane domain-containing protein 1 OS=Homo sapiens OX=9606 GN=LRIT1 PE=2 SV=1	LRIT1	7	4	25	4	4	68	1.37677e+06	524780		1.03643e+06	2.66715e+06	3.44796e+06	2.29122e+06	1624950	1.02005e+06	1.13784e+06	1.01335	0.44184		0.71486	1.10559	1.58198	1.33329	1.34917	0.955095	0.748891	0.573475	0.60661	0.686036	0.136439	0.707479	0.39898
P01893	Putative HLA class I histocompatibility antigen, alpha chain H OS=Homo sapiens OX=9606 GN=HLA-H PE=5 SV=3	HLA-H	16	3	11	2	2	40.9	32722.8	95759.2	41627	251450	509827	227523	206772	425347	37627.2		0.199239	0.666951	0.331633	1.43469	1.74822	0.863551	0.995344	2.92144	0.291443		0.413353	0.633141	0.690998	0.581584	0.704922	0.422407
O43240	Kallikrein-10 OS=Homo sapiens OX=9606 GN=KLK10 PE=1 SV=3	KLK10	9	2	2	2	2	30.2				358415		17609.9								2.21002		0.0722308							30.5966		30.5966
P29622	Kallistatin OS=Homo sapiens OX=9606 GN=SERPINA4 PE=1 SV=3	SERPINA4	43	15	178	15	15	48.5	1.34718e+07	1.31333e+07	4.8792e+07	4.7047e+07	1.06338e+07	3.81221e+07	1.88726e+07	3.14207e+06	1.09945e+07	1.83698e+07	0.748783	0.835013	3.54843	2.45044	0.332865	1.32083	0.829314	0.197004	0.777376	0.913005	2.9641	0.608064	1.96049	0.385206	2.20285	0.271693
O00292	Left-right determination factor 2 OS=Homo sapiens OX=9606 GN=LEFTY2 PE=1 SV=2	LEFTY2	14	4	10	4	4	40.9	904453	89805.3	420462	355707	782249	718355	111793	288540	25609.9	102221	2.94515	0.334513	1.79146	1.08542	1.43455	1.45814	0.287803	1.05988	0.106086	0.297647	0.834558	0.879385	2.36515	0.116619	2.84892	0.103974
P01599	Immunoglobulin kappa variable 1-17 OS=Homo sapiens OX=9606 GN=IGKV1-17 PE=1 SV=2	IGKV1-17	14	2	42	2	2	12.8	1.22197e+06	2.82802e+06	959222	3.08868e+06	627778	1.12949e+06	380659	1.39891e+06	2.35186e+06	991828	1.00927	2.6719	1.03663	2.39058	0.292013	0.581526	0.248566	1.30337	2.47108	0.732526	1.13702	1.13555	1.3866	0.546429	2.83913	0.0719677
Q13765	Nascent polypeptide-associated complex subunit alpha OS=Homo sapiens OX=9606 GN=NACA PE=1 SV=1	NACA	7	1	1	1	1	23.4				641082
Q15818	Neuronal pentraxin-1 OS=Homo sapiens OX=9606 GN=NPTX1 PE=1 SV=2	NPTX1	11	6	42	6	6	47.1	871825	425778	526479	1564883	4.3604e+06	4.22994e+06	3.31026e+06	592375	1.74179e+06	1.88614e+06	0.552827	0.308839	0.436817	0.929873	1.55716	1.67198	1.65951	0.423726	1.40502	1.06948	2.2019	0.946086	0.607655	0.183105	0.436158	0.0324393
Q9Y5I4	Protocadherin alpha-C2 OS=Homo sapiens OX=9606 GN=PCDHAC2 PE=2 SV=1	PCDHAC2	1	1	8	1	1	109.4	68515.1			46345.8	127501	92442.7	70023.5	70861.4	39244.4	79014.7
P09619	Platelet-derived growth factor receptor beta OS=Homo sapiens OX=9606 GN=PDGFRB PE=1 SV=1	PDGFRB	2	2	4	2	2	123.9	72506.6		121408	87477.5	126222	136628	70381.9	41925	62610.1	252312	0.831005		1.82067	0.939517	0.814725	0.976125	0.637742	0.542035	0.912846	2.58584	1.50309		0.973969	0.821338	0.855105	0.935408
P15309	Prostatic acid phosphatase OS=Homo sapiens OX=9606 GN=ACP3 PE=1 SV=3	ACP3	6	2	4	2	2	44.5				694421	41824	59742.8								3.03413	0.109825	0.173641							9.05301		17.4735
Q96IY4	Carboxypeptidase B2 OS=Homo sapiens OX=9606 GN=CPB2 PE=1 SV=2	CPB2	28	8	82	8	8	48.4	8.22112e+06	5.18612e+06	3.95844e+06	3.84024e+06	3.84174e+06	4.19947e+06	2.3819e+06	3.34127e+06	8.20009e+06	3.25394e+06	2.19078	1.58088	1.38023	0.958977	0.57656	0.697591	0.501821	1.0044	2.7798	0.775382	1.07399	0.658338	1.16121	0.519041	2.2939	0.0442774
P16870	Carboxypeptidase E OS=Homo sapiens OX=9606 GN=CPE PE=1 SV=1	CPE	42	19	476	19	19	53.1	7.4486e+07	4.35607e+07	3.96663e+07	5.39761e+07	1.3936e+08	1.58654e+08	1.41313e+08	5.01003e+07	4.08105e+07	6.81062e+07	1.13759	0.761017	0.792666	0.772492	1.19867	1.51043	1.70628	0.863136	0.792885	0.930113	1.13521	0.315831	0.803472	0.337295	0.651762	0.139078
Q9Y646	Carboxypeptidase Q OS=Homo sapiens OX=9606 GN=CPQ PE=1 SV=1	CPQ	24	8	92	8	8	51.9	3.56553e+06	1.75345e+06	1.92313e+06	3.95039e+06	7.37979e+06	7.37999e+06	7.62974e+06	2.26092e+06	2.14745e+06	3.40279e+06	1.06563	0.599471	0.75206	1.10639	1.24216	1.37493	1.80282	0.762252	0.816461	0.909408	1.20802	0.49353	0.841127	0.502004	0.715432	0.254312
P00918	Carbonic anhydrase 2 OS=Homo sapiens OX=9606 GN=CA2 PE=1 SV=2	CA2	11	2	19	2	2	29.2	258324	206448	140765	264550	722775	235574	187302	157358	193332	239783	1.22622	1.121	0.874295	1.17678	1.93222	0.697062	0.702918	0.842599	1.16744	1.01779	1.81178	0.375749	1.42971	0.0694607	1.3555	0.132479
P04406	Glyceraldehyde-3-phosphate dehydrogenase OS=Homo sapiens OX=9606 GN=GAPDH PE=1 SV=3	GAPDH	20	5	97	5	5	36	4.34935e+06	5.26089e+06	5.28183e+06	2.40679e+07	1.22064e+07	9.43264e+06	6.21023e+06	4.22498e+06	2.58652e+06	2.9767e+06	0.702463	0.971958	1.1162	3.64268	1.11029	0.949668	0.792985	0.769755	0.531425	0.429905	1.35254	0.0939487	2.17161	0.0808298	2.51378	0.254212
O00461	Golgi integral membrane protein 4 OS=Homo sapiens OX=9606 GN=GOLIM4 PE=1 SV=1	GOLIM4	22	11	74	11	11	81.8	1.55122e+06	1.33975e+06	1.24322e+06	2.53002e+06	4.81319e+06	4.53824e+06	5.50521e+06	2.36158e+06	1.48158e+06	5.5005e+06	0.621766	0.614279	0.652019	0.950298	1.08651	1.13392	1.74456	1.06779	0.755451	1.97149	0.79641	0.392665	0.588154	0.0452443	0.458577	0.0229217
P16402	Histone H1.3 OS=Homo sapiens OX=9606 GN=H1-3 PE=1 SV=2	H1-3	10	2	13	2	2	22.3	497296	2.18846e+06	1.74295e+06	248387	786521	1.38538e+06	111332	553913	129125	99817	0.794528	3.99965	3.64365	0.371882	0.707707	1.37976	0.140628	0.998306	0.262442	0.142606	2.35767	0.988986	3.25522	0.112303	2.89242	0.294695
P40189	Interleukin-6 receptor subunit beta OS=Homo sapiens OX=9606 GN=IL6ST PE=1 SV=2	IL6ST	13	9	81	9	9	103.5	3.45079e+06	1.89216e+06	1.80163e+06	2.64794e+06	5.71987e+06	6.17905e+06	4.69819e+06	2.06064e+06	2.3593e+06	3.66076e+06	1.23847	0.776811	0.846042	0.890552	1.15612	1.38238	1.33308	0.834254	1.07716	1.17484	1.15848	0.277519	0.845956	0.225448	0.764739	0.0956107
P01602	Immunoglobulin kappa variable 1-5 OS=Homo sapiens OX=9606 GN=IGKV1-5 PE=1 SV=2	IGKV1-5	25	2	28	1	1	12.8	4357850		1.5838e+06	901912		1.00951e+06	1.22667e+06	1.51692e+06	4250993
P49257	Protein ERGIC-53 OS=Homo sapiens OX=9606 GN=LMAN1 PE=1 SV=2	LMAN1	12	4	25	4	4	57.5	895193	858149	424330	1.13077e+06	1.88931e+06	1.82492e+06	1.25939e+06	882822	462554	888025	1.05318	1.15488	0.653201	1.24664	1.25181	1.33835	1.17139	1.17162	0.692269	0.934219	1.02708	0.0569573	1.00977	0.960592	0.85745	0.463231
Q96FE7	Phosphoinositide-3-kinase-interacting protein 1 OS=Homo sapiens OX=9606 GN=PIK3IP1 PE=1 SV=2	PIK3IP1	16	3	31	3	3	28.2	1.44462e+06	1.40824e+06	1.46806e+06	1.75262e+06	4.32235e+06	4.44166e+06	3.84926e+06	1.49402e+06	1.15049e+06	4.57852e+06	0.689766	0.769159	0.917172	0.784185	1.1623	1.32201	1.45306	0.804701	0.698811	1.95485	1.20011	0.287856	0.693452	0.178264	0.505532	0.00936047
Q7Z3B1	Neuronal growth regulator 1 OS=Homo sapiens OX=9606 GN=NEGR1 PE=1 SV=3	NEGR1	11	4	65	4	4	38.7	1.51859e+06	1.67225e+06	862895	3.35384e+06	6.31276e+06	7.17946e+06	6.13408e+06	2.51418e+06	2.37401e+06	5.29763e+06	0.504757	0.635815	0.375281	1.04464	1.1817	1.48755	1.61194	0.942685	1.00381	1.57457	0.964013	0.424756	0.56524	0.0322093	0.411779	0.0322238
Q04721	Neurogenic locus notch homolog protein 2 OS=Homo sapiens OX=9606 GN=NOTCH2 PE=1 SV=3	NOTCH2	1	2	5	2	2	265.2			114471		157816	161034	414605			117857			0.959309		0.569249	0.642926	2.09941			0.674989			0.670945	0.64723	0.842158
Q92823	Neuronal cell adhesion molecule OS=Homo sapiens OX=9606 GN=NRCAM PE=1 SV=3	NRCAM	19	19	231	19	19	143.8	1.07919e+07	7.35192e+06	6.53313e+06	1.30741e+07	2.92407e+07	3.01885e+07	2.52494e+07	1.39196e+07	1.07551e+07	1.99815e+07	0.799047	0.622679	0.632927	0.907126	1.2193	1.39333	1.47803	1.1626	1.01302	1.32294	0.792183	0.458066	0.656379	0.0139904	0.557686	0.00572741
P51888	Prolargin OS=Homo sapiens OX=9606 GN=PRELP PE=1 SV=1	PRELP	29	9	87	9	9	43.8	3.24984e+06	2.02006e+06	1.74508e+06	7.62222e+06	1.15232e+07	1.61724e+07	7.05818e+06	5.78417e+06	4.38546e+06	8.57467e+06	0.59007	0.41956	0.414586	1.2969	1.17832	1.83044	1.01319	1.18471	1.01294	1.39219	0.674376	0.671544	0.606116	0.0585233	0.543354	0.138129
P32119	Peroxiredoxin-2 OS=Homo sapiens OX=9606 GN=PRDX2 PE=1 SV=5	PRDX2	19	4	40	3	3	21.9	705233	1.36558e+06	1.59976e+06	2.55109e+06	1.16342e+06	1.31911e+06	925099	1.16899e+06	711359	1.57866e+06	0.666596	1.47651	1.97854	2.25963	0.619319	0.777229	0.691315	1.24644	0.855355	1.33431	0.840728	0.578413	1.42734	0.42338	1.74992	0.337765
P48058	Glutamate receptor 4 OS=Homo sapiens OX=9606 GN=GRIA4 PE=1 SV=2	GRIA4	11	10	71	10	10	100.8	1.87678e+06	1.42779e+06	907551	3.45957e+06	5520242	7.92711e+06	3.85753e+06	3.61402e+06	3.30544e+06	4.22882e+06	0.642718	0.559323	0.406665	1.11023	1.06467	1.69224	1.04442	1.39613	1.44	1.29499	0.581604	0.440068	0.550921	0.0134638	0.535665	0.0994042
P09382	Galectin-1 OS=Homo sapiens OX=9606 GN=LGALS1 PE=1 SV=2	LGALS1	23	2	12	2	2	14.7	189209	508568	343849	458083	403008	343493	501692	521784	497668	422420	0.558682	1.71776	1.32846	1.2675	0.670171	0.632237	1.17116	1.73797	1.86935	1.11534	0.686987	0.620417	0.849299	0.548299	1.08083	0.905628
P47929	Galectin-7 OS=Homo sapiens OX=9606 GN=LGALS7 PE=1 SV=2	LGALS7	65	6	17	6	6	15.1			1.28617e+06	1.84434e+07	165897		227337	41806.3		378466			0.608072	6.24486	0.0337588		0.0649422	0.01704		0.122283	1.98115		33.7145	0.230759	36.6027	0.210871
P00739	Haptoglobin-related protein OS=Homo sapiens OX=9606 GN=HPR PE=2 SV=2	HPR	39	13	502	3	3	39	509985	1.1724e+06	600680	247927	269046	443042	86082.5	1.19142e+06	2.39016e+06	378310	0.865565	2.27618	1.33397	0.39432	0.257168	0.468734	0.115509	2.28105	5.16056	0.574155	0.555303	1.12709	0.596185	0.93638	2.23917	0.22098
P10321	HLA class I histocompatibility antigen, C alpha chain OS=Homo sapiens OX=9606 GN=HLA-C PE=1 SV=3	HLA-C	15	3	10	2	3	40.6	79315.3	282902	113466	663255	378951	338142	229009	259976	127940	90516.2	0.382773	1.56174	0.716489	2.99949	1.02995	1.01724	0.873766	1.41529	0.78545	0.390616	0.915603	0.290183	1.49262	0.562275	1.79642	0.693215
P01876	Immunoglobulin heavy constant alpha 1 OS=Homo sapiens OX=9606 GN=IGHA1 PE=1 SV=2	IGHA1	54	14	468	10	13	37.6	2.82575e+08	4.37162e+08	1.60561e+08	1.36728e+08	1.22906e+08	1.15478e+08	4.83106e+07	3.02868e+08	4.17621e+08	2.04363e+08	1.56863	2.77599	1.16623	0.711258	0.384245	0.399599	0.212025	1.89657	2.94914	1.01445	0.833145	1.07031	1.02079	0.729256	2.1193	0.150259
Q86VZ4	Low-density lipoprotein receptor-related protein 11 OS=Homo sapiens OX=9606 GN=LRP11 PE=2 SV=2	LRP11	13	5	25	5	5	53.3	282032	230580	466460	655580	1.07141e+06	1.63976e+06	1.25936e+06	613383	624173	811033	0.455865	0.426334	0.986532	0.992993	0.97531	1.65218	1.60933	1.1184	1.28342	1.17224	0.626627	0.5539	0.561333	0.0173947	0.549285	0.0824785
P38571	Lysosomal acid lipase/cholesteryl ester hydrolase OS=Homo sapiens OX=9606 GN=LIPA PE=1 SV=2	LIPA	3	1	11	1	1	45.4	302926	237454	177389	262406	310106	360532	234204	272117	263701	199787
P01834	Immunoglobulin kappa constant OS=Homo sapiens OX=9606 GN=IGKC PE=1 SV=2	IGKC	93	10	345	2	2	11.8	1.89311e+07	10270715	7.07701e+06	8591869	3.32534e+06	58894.7	4.38485e+06	22548636	1.37785e+07	9.52035e+06	2.37799	1.47579	1.16317	1.01135	0.235244	0.00461157	0.435458	3.19509	2.20172	1.06936	0.26776	1.02534	0.906939	0.523133	3.01604	0.233819
Q9NR34	Mannosyl-oligosaccharide 1,2-alpha-mannosidase IC OS=Homo sapiens OX=9606 GN=MAN1C1 PE=1 SV=1	MAN1C1	13	6	33	6	6	70.9	496080	372282	197196	1.17459e+06	2.58024e+06	1.99662e+06	1.2142e+06	740584	455985	1.1231e+06	0.59291	0.508977	0.308385	1.31554	1.73678	1.48755	1.14732	0.998482	0.693289	1.20031	1.12459	0.773181	0.807425	0.298837	0.578027	0.169838
P01742	Immunoglobulin heavy variable 1-69 OS=Homo sapiens OX=9606 GN=IGHV1-69 PE=1 SV=2	IGHV1-69	21	2	95	1	2	12.7	8.65873e+06	7.92773e+06	4.64628e+06	3.70768e+06	2.6308e+06	4.85418e+06	4.85735e+06	7.61462e+06	7.65701e+06	5654341
P49641	Alpha-mannosidase 2x OS=Homo sapiens OX=9606 GN=MAN2A2 PE=2 SV=3	MAN2A2	13	11	59	10	11	130.5	668674	305493	423321	811753	2.19192e+06	2.87312e+06	1.98937e+06	1.02937e+06	582865	1.31211e+06	0.678727	0.354708	0.562223	0.772124	1.25301	1.81792	1.59645	1.17864	0.752621	1.19094	0.68202	0.790182	0.553929	0.0390948	0.437121	0.00615575
P0DP03	Immunoglobulin heavy variable 3-30-5 OS=Homo sapiens OX=9606 GN=IGHV3-30-5 PE=3 SV=1	IGHV3-30-5	44	5	116	4	6	12.9	1.88315e+07	2.25717e+07	1.60983e+07	2.02087e+07	8.03408e+06	1.48695e+07	1.45292e+07	1.71707e+07	2.12742e+07	2.42232e+07	1.31021	1.79642	1.46553	1.31758	0.314804	0.644898	0.799196	1.34763	1.88294	1.50704	0.78331	0.992468	1.00369	0.867284	1.38703	0.200968
Q9NPH3	Interleukin-1 receptor accessory protein OS=Homo sapiens OX=9606 GN=IL1RAP PE=1 SV=2	IL1RAP	7	4	13	4	4	65.4	780238	843452	449962	369511	378203	303889	288256	615899	846245	313818	1.86002	2.30006	1.40354	0.825469	0.507766	0.45159	0.543283	1.65626	2.56634	0.66897	0.847641	0.902723	1.17165	0.572415	2.45758	0.0312805
Q8WVF5	BTB/POZ domain-containing protein KCTD4 OS=Homo sapiens OX=9606 GN=KCTD4 PE=1 SV=2	KCTD4	6	1	1	1	1	29.9
P43490	Nicotinamide phosphoribosyltransferase OS=Homo sapiens OX=9606 GN=NAMPT PE=1 SV=1	NAMPT	4	1	1	1	1	55.5
Q9P2S2	Neurexin-2 OS=Homo sapiens OX=9606 GN=NRXN2 PE=2 SV=1	NRXN2	13	19	101	16	17	184.9	1.51553e+06	661460	718551	2.1643e+06	5.42402e+06	4.96212e+06	3.84999e+06	1.74723e+06	1.41738e+06	3.93722e+06	0.710248	0.3546	0.440618	0.950483	1.43158	1.44961	1.42647	0.923686	0.845006	1.64996	0.966876	0.852702	0.617583	0.0797907	0.464279	0.0236958
P42857	Neuronal vesicle trafficking-associated protein 1 OS=Homo sapiens OX=9606 GN=NSG1 PE=1 SV=1	NSG1	6	1	7	1	1	20.9	57755.1		75490.1	45542.6	89055.9	208783	241341			673177
P28072	Proteasome subunit beta type-6 OS=Homo sapiens OX=9606 GN=PSMB6 PE=1 SV=4	PSMB6	5	1	1	1	1	25.3	30458.8		55743.5	207041	49880.7	31144.1	22274.3
P68871	Hemoglobin subunit beta OS=Homo sapiens OX=9606 GN=HBB PE=1 SV=2	HBB	95	13	226	7	13	16	6.71923e+07	2.81546e+08	2.48194e+07	8.73907e+06	1.26575e+06	640192	1.28895e+06	2.28813e+06	8.98254e+06	3.08435e+08	1.17875	5.64991	0.569709	0.143665	0.0125054	0.00700087	0.0178771	0.0452806	0.200461	4.83844	62.5259	1.40797	1.47866	0.382082	0.389061	0.472343
Q9UJH8	Meteorin OS=Homo sapiens OX=9606 GN=METRN PE=2 SV=2	METRN	18	4	18	4	4	31.2	518942	316337	251974	447222	1.29141e+06	826366	645984	262073	103708	312257	1.29012	0.899598	0.819642	1.04187	1.80809	1.28062	1.26967	0.734956	0.327981	0.694162	1.84208	0.474502	1.3603	0.225762	0.971392	0.974958
Q08431	Lactadherin OS=Homo sapiens OX=9606 GN=MFGE8 PE=1 SV=3	MFGE8	16	5	30	5	5	43.1	1.48228e+06	360706	239501	631617	1.78472e+06	3.45788e+06	2.00001e+06	395230	405393	1.00005e+06	1.55967	0.434155	0.329737	0.622786	1.0576	2.26805	1.66377	0.469117	0.542632	0.940945	1.58996	0.591039	0.680423	0.410307	0.515559	0.197525
O75095	Multiple epidermal growth factor-like domains protein 6 OS=Homo sapiens OX=9606 GN=MEGF6 PE=1 SV=4	MEGF6	7	7	21	7	7	161.1	287015	79444	88633.2	161073	667773	648035	250616	222277	194965	492074	1.1484	0.363612	0.464026	0.603939	1.50475	1.61631	0.792783	1.00325	0.992363	1.76058	0.931153	0.863759	0.662535	0.139255	0.531543	0.153638
Q9BXP8	Pappalysin-2 OS=Homo sapiens OX=9606 GN=PAPPA2 PE=1 SV=4	PAPPA2	27	31	314	31	31	198.4	1.93246e+07	1.54224e+07	1.22862e+07	1.84167e+07	3.46616e+07	1.61867e+07	1.5453e+07	5.93599e+06	6.60847e+06	1.82087e+07	1.47116	1.34304	1.22385	1.31384	1.48609	0.768151	0.930077	0.509766	0.639995	1.23956	2.77494	0.0715079	1.67288	0.00738636	1.36458	0.0929052
Q92824	Proprotein convertase subtilisin/kexin type 5 OS=Homo sapiens OX=9606 GN=PCSK5 PE=1 SV=4	PCSK5	2	2	4	2	2	206.8	40799.2	31642.6	18529.1	78935.9	251199	285517	189580	31163	37388.3		0.47086	0.417735	0.279803	0.853683	1.6327	2.05405	1.72978	0.405702	0.548911		2.52702	0.837977	0.617043	0.392356	0.282667	0.047983
P07585	Decorin OS=Homo sapiens OX=9606 GN=DCN PE=1 SV=1	DCN	6	2	3	2	2	39.7	59878.7	47150.5		127317	365809	59670.5	251174			123353	0.50132	0.451563		0.998878	1.72483	0.311416	1.66255			0.923491			0.951675	0.985513	0.776645	0.893108
P0CW18	Serine protease 56 OS=Homo sapiens OX=9606 GN=PRSS56 PE=1 SV=1	PRSS56	3	2	24	2	2	64.6	470092	238850	527312	127058	593857	417521	196269	638569	131732	157504	1.66219	0.966081	2.43964	0.421002	1.18258	0.920272	0.548666	2.54704	0.592541	0.498	0.421795	0.142494	1.30647	0.459803	2.29943	0.322667
Q9Y6N7	Roundabout homolog 1 OS=Homo sapiens OX=9606 GN=ROBO1 PE=1 SV=1	ROBO1	2	2	9	2	2	180.8	43944.9	33149.4	37574.8		245092	297809	132151	33838.5	40633.9	61690.2	0.528455	0.456	0.591227		1.65988	2.23242	1.2564	0.459029	0.621606	0.663368	2.30474	0.804651	0.772901	0.589026	0.404491	0.181034
Q8WY21	VPS10 domain-containing receptor SorCS1 OS=Homo sapiens OX=9606 GN=SORCS1 PE=1 SV=3	SORCS1	7	8	65	8	8	129.6	1.67588e+06	553647	878459	1.50946e+06	3.1204e+06	2.85339e+06	3.39437e+06	1.4197e+06	1.15808e+06	2.5378e+06	1.08541	0.410181	0.744446	0.91613	1.13818	1.152	1.73808	1.03724	0.954154	1.46977	0.746387	0.664928	0.676143	0.0842011	0.629835	0.0466235
Q96HF1	Secreted frizzled-related protein 2 OS=Homo sapiens OX=9606 GN=SFRP2 PE=1 SV=2	SFRP2	26	5	72	5	5	33.5	2.30719e+06	1.80972e+06	1.77284e+06	2.10899e+06	3.04355e+06	3.86599e+06	2.36623e+06	1.63217e+06	1.71069e+06	2.54886e+06	1.23209	1.1055	1.23876	1.0554	0.915351	1.28694	0.999017	0.983221	1.16214	1.21715	1.02767	0.13307	0.982054	0.817171	1.0066	0.922429
Q9HAT2	Sialate O-acetylesterase OS=Homo sapiens OX=9606 GN=SIAE PE=1 SV=1	SIAE	20	9	94	9	9	58.3	2.10536e+06	2.30101e+06	1.84902e+06	1.51655e+06	6.81948e+06	4.80834e+06	7.1426e+06	1.40459e+06	2.10699e+06	4.79087e+06	0.747482	0.934508	0.858964	0.504562	1.36356	1.06417	2.00489	0.562541	0.951625	1.521	2.04258	0.264037	0.722301	0.317865	0.45991	0.0341078
Q92765	Secreted frizzled-related protein 3 OS=Homo sapiens OX=9606 GN=FRZB PE=1 SV=2	FRZB	20	6	226	6	6	36.2	1.73622e+07	1.79891e+07	1.4066e+07	1.83126e+07	3.26729e+07	3.57386e+07	2.43261e+07	1.52341e+07	1.49247e+07	1.89726e+07	1.02478	1.21457	1.08631	1.01288	1.08608	1.31492	1.13515	1.01431	1.12062	1.00136	1.1341	0.0789856	0.971047	0.662111	0.905121	0.31397
P02743	Serum amyloid P-component OS=Homo sapiens OX=9606 GN=APCS PE=1 SV=2	APCS	16	3	23	3	3	25.4	317357	528350	341277	973346	477997	2.40543e+06	205775	780281	1.24327e+06	1.15763e+06	0.465691	0.886871	0.655262	1.33844	0.395024	2.2003	0.238727	1.2916	2.32082	1.519	0.496242	0.542616	0.494197	0.266112	0.621369	0.781955
Q9BYE4	Small proline-rich protein 2G OS=Homo sapiens OX=9606 GN=SPRR2G PE=3 SV=1	SPRR2G	49	2	5	1	1	8.2				690331
P18206	Vinculin OS=Homo sapiens OX=9606 GN=VCL PE=1 SV=4	VCL	2	1	3	1	1	123.7		1.64003e+06	37821.3	234429	226893	298661
P26927	Hepatocyte growth factor-like protein OS=Homo sapiens OX=9606 GN=MST1 PE=1 SV=2	MST1	25	13	83	13	13	80.3	5.65879e+06	4.13493e+06	3.89581e+06	3.66699e+06	2.05074e+06	2.34906e+06	2.25355e+06	4.21946e+06	4.99666e+06	2.78218e+06	1.94418	1.62506	1.75133	1.18061	0.396799	0.50309	0.612123	1.6353	2.18383	0.854746	0.618192	0.859122	1.19155	0.629959	2.47524	0.0137946
Q96S86	Hyaluronan and proteoglycan link protein 3 OS=Homo sapiens OX=9606 GN=HAPLN3 PE=2 SV=1	HAPLN3	8	3	12	3	3	40.9	7350.2	26196	73536.7	87196.7	606887	171192	627008	164434	89870.2		0.0441492	0.17999	0.577945	0.490802	2.05296	0.640983	2.97752	1.11415	0.686699		1.00208	1.18622	0.49391	0.18258	0.205038	0.238912
Q04760	Lactoylglutathione lyase OS=Homo sapiens OX=9606 GN=GLO1 PE=1 SV=4	GLO1	9	1	4	1	1	20.8			126782	314811	266014		25183.9			81569.8
P0DOX7	Immunoglobulin kappa light chain OS=Homo sapiens OX=9606 PE=1 SV=1	--	51	10	409	1	10	23.4	9.85451e+07	1.40896e+08	1.0128e+08	7.23626e+07	7.57352e+07	7.14569e+07	8.43041e+07	1.42686e+08	1.57669e+08	1.18503e+08
Q8NI22	Multiple coagulation factor deficiency protein 2 OS=Homo sapiens OX=9606 GN=MCFD2 PE=1 SV=1	MCFD2	36	2	10	2	2	16.4	42646.2	48256.7	89789	175531	157816	185979	293515	83732.4	80015.2	108160	0.416919	0.539658	1.14856	1.60808	0.868905	1.13338	2.26861	0.923408	0.99511	0.945537	0.762698	0.330568	0.731262	0.255332	0.729969	0.474065
A0A087WSX0	Immunoglobulin lambda variable 5-45 OS=Homo sapiens OX=9606 GN=IGLV5-45 PE=3 SV=1	IGLV5-45	14	1	1	1	1	13.2								456713	279941
Q5VSG8	Glycoprotein endo-alpha-1,2-mannosidase-like protein OS=Homo sapiens OX=9606 GN=MANEAL PE=2 SV=1	MANEAL	8	2	6	2	2	51.3	107556		55273.9	209752	146259	426714	382883	95669.4	146209	184094	0.68259		0.458991	1.24742	0.522753	1.68811	1.9211	0.684899	1.1804	1.04473	0.763256		0.558301	0.0736507	0.51333	0.105
O60259	Kallikrein-8 OS=Homo sapiens OX=9606 GN=KLK8 PE=1 SV=1	KLK8	11	2	3	2	2	28	21960.9		20476	295901			23520.9	16936.1	19508.1		0.409262		0.499293	5.16749			0.346548	0.356036	0.46248				5.21521	0.300848	5.84436
Q92932	Receptor-type tyrosine-protein phosphatase N2 OS=Homo sapiens OX=9606 GN=PTPRN2 PE=1 SV=2	PTPRN2	2	2	7	2	2	111.2	161346	146847	163603	195557	369299	257525	193608	141881	125726	153740	1.04553	1.08851	1.38716	1.1875	1.34773	1.04025	0.991878	1.03712	1.03641	0.89085	1.17452	0.150479	1.21213	0.018203	1.23853	0.0893145
P23471	Receptor-type tyrosine-protein phosphatase zeta OS=Homo sapiens OX=9606 GN=PTPRZ1 PE=1 SV=4	PTPRZ1	5	10	166	10	10	254.4	8.40684e+06	6.71443e+06	6.21588e+06	9.16515e+06	2.16125e+07	1.38123e+07	1.27581e+07	6.87516e+06	6.5686e+06	1.07675e+07	1.01075	0.923446	0.977854	1.03261	1.46341	1.03519	1.21271	0.932449	1.00465	1.15762	1.27989	0.319931	1.01225	0.978652	0.887155	0.0762742
P10745	Retinol-binding protein 3 OS=Homo sapiens OX=9606 GN=RBP3 PE=1 SV=2	RBP3	52	40	2761	40	40	135.3	1.08703e+09	5.15066e+08	3.64291e+08	1.00928e+09	2.10907e+09	2.18449e+09	1.2327e+09	7.47368e+08	5.519e+08	1.15927e+09	1.22695	0.665023	0.538012	1.06752	1.34068	1.537	1.10002	0.951585	0.79245	1.17006	1.05387	0.476402	0.871571	0.434212	0.744006	0.278664
P78509	Reelin OS=Homo sapiens OX=9606 GN=RELN PE=1 SV=3	RELN	10	25	129	25	25	388.1	5.67304e+06	2.21606e+06	1.41129e+06	3.92025e+06	6.96957e+06	8.81452e+06	6.71818e+06	2.36776e+06	3.13297e+06	5.12318e+06	1.51429	0.67665	0.492912	0.980594	1.04773	1.46667	1.41776	0.712952	1.06384	1.22285	1.20932	0.304331	0.800836	0.29181	0.727441	0.278679
O75787	Renin receptor OS=Homo sapiens OX=9606 GN=ATP6AP2 PE=1 SV=2	ATP6AP2	12	5	60	5	5	39	3.54921e+06	3.01083e+06	1.47372e+06	2.54503e+06	8.04297e+06	6.62742e+06	6.19061e+06	2.77113e+06	2.62191e+06	4.0177e+06	1.07485	1.04302	0.583967	0.722256	1.37177	1.25112	1.4822	0.946675	1.01009	1.08801	1.27541	0.192532	0.830007	0.241306	0.6231	0.0675108
P26447	Protein S100-A4 OS=Homo sapiens OX=9606 GN=S100A4 PE=1 SV=1	S100A4	9	1	1	1	1	11.7			102650
P31151	Protein S100-A7 OS=Homo sapiens OX=9606 GN=S100A7 PE=1 SV=4	S100A7	36	6	27	3	8	11.5	361700	918745	989249	1.45531e+08	292486	337223	168511	184929	323732	20479.3	0.0300056	0.0871843	0.107379	11.3134	0.0136649	0.0174385	0.011052	0.0173056	0.0341638	0.00151918	2.91377	1.03097	141.774	0.0888562	381.569	0.115715
P05109	Protein S100-A8 OS=Homo sapiens OX=9606 GN=S100A8 PE=1 SV=1	S100A8	54	8	27	8	8	10.8	278682	318514	2.85965e+06	8.0641e+07	585688	234444	264614	595926	121891	607405	0.0398535	0.0521046	0.535092	10.8068	0.0471708	0.0208995	0.0299178	0.0961344	0.0221747	0.0776739	0.516337	0.0702842	46.5194	0.165011	88.5798	0.165488
P06702	Protein S100-A9 OS=Homo sapiens OX=9606 GN=S100A9 PE=1 SV=1	S100A9	82	8	41	8	8	13.2	116227	201804	2.61724e+06	6.06805e+07	1.05426e+06	230549	365614	151380	77852	272893	0.0218627	0.0434227	0.644167	10.6962	0.111684	0.0270333	0.0543724	0.0321214	0.0186292	0.0459016	2.41439	0.622386	64.6829	0.119855	89.2502	0.227043
P31949	Protein S100-A11 OS=Homo sapiens OX=9606 GN=S100A11 PE=1 SV=2	S100A11	28	3	4	3	3	11.7		71938.6	77616.9	709806	57087			19457.6				0.543879	0.671222	4.39616	0.21249			0.145067			2.60696	0.619613	10.0363
Q8IWY4	Signal peptide, CUB and EGF-like domain-containing protein 1 OS=Homo sapiens OX=9606 GN=SCUBE1 PE=1 SV=3	SCUBE1	6	4	11	4	4	107.8					361815	141772	292818	63625.1		61900.1					1.36716	0.592945	1.55325	0.481551		0.371377	2.83908		1.82342
P13489	Ribonuclease inhibitor OS=Homo sapiens OX=9606 GN=RNH1 PE=1 SV=2	RNH1	16	5	5	5	5	49.9				1.47077e+06										1.1593
P35268	60S ribosomal protein L22 OS=Homo sapiens OX=9606 GN=RPL22 PE=1 SV=2	RPL22	19	2	5	2	2	14.8			40097.8	563696									0.214998	2.16462
Q9NPR2	Semaphorin-4B OS=Homo sapiens OX=9606 GN=SEMA4B PE=1 SV=4	SEMA4B	15	10	77	10	10	92.7	2.80352e+06	1.16799e+06	776597	1.64958e+06	3.96519e+06	5.23557e+06	4.32433e+06	3.01429e+06	1.96056e+06	5.08608e+06	1.15673	0.551258	0.419259	0.637798	0.921385	1.34658	1.4106	1.40295	1.02905	1.87651	0.524838	0.355442	0.521737	0.00921211	0.477759	0.0594132
Q9H3T3	Semaphorin-6B OS=Homo sapiens OX=9606 GN=SEMA6B PE=1 SV=4	SEMA6B	2	1	7	1	1	95.2	79488.9		51295.1	96957.4	174095	159451	167298	92631.7	59505.8	134371
P41217	OX-2 membrane glycoprotein OS=Homo sapiens OX=9606 GN=CD200 PE=1 SV=4	CD200	8	1	3	1	1	31.2					153298	196263
Q96PD5	N-acetylmuramoyl-L-alanine amidase OS=Homo sapiens OX=9606 GN=PGLYRP2 PE=1 SV=1	PGLYRP2	23	9	156	9	9	62.2	2.08353e+07	2.99991e+07	1.92773e+07	9.81826e+06	1.00593e+07	1.03069e+07	7.29609e+06	3.299e+07	2.74275e+07	1.48786e+07	1.40938	2.32127	1.70621	0.622364	0.383215	0.434607	0.390189	2.51732	2.36016	0.899972	0.537175	1.01344	0.975794	0.886349	2.16722	0.133883
P12955	Xaa-Pro dipeptidase OS=Homo sapiens OX=9606 GN=PEPD PE=1 SV=3	PEPD	5	2	10	2	2	54.5	470509	447808		316964	376544	86689.8	54088.4		510522	92961	1.97642	2.15176		1.24768	0.890794	0.226997	0.179628		2.72806	0.349182			1.79876	0.116135	6.39867	0.00867967
Q96GW7	Brevican core protein OS=Homo sapiens OX=9606 GN=BCAN PE=1 SV=2	BCAN	18	14	86	13	14	99.1	1.16253e+06	1.3172e+06	1.249e+06	1.45567e+06	8.79454e+06	6.93521e+06	7.57524e+06	3.50587e+06	1.92351e+06	2.64708e+06	0.393316	0.509774	0.552917	0.461512	1.67571	1.46264	2.02625	1.33802	0.827865	0.800836	0.816688	0.754472	0.556607	0.0601883	0.328167	0.0218376
Q8IV08	5'-3' exonuclease PLD3 OS=Homo sapiens OX=9606 GN=PLD3 PE=1 SV=1	PLD3	17	6	58	6	6	54.7	3.27882e+06	1.67257e+06	1.62852e+06	3.153e+06	5.25926e+06	6.71861e+06	3.70232e+06	2.53417e+06	2.53351e+06	2.81964e+06	1.2181	0.710783	0.791616	1.09767	1.10037	1.5559	1.08742	1.06201	1.19733	0.936691	0.8527	0.304201	0.842308	0.224466	0.86798	0.535674
Q8IUK5	Plexin domain-containing protein 1 OS=Homo sapiens OX=9606 GN=PLXDC1 PE=1 SV=2	PLXDC1	15	5	32	5	5	55.7	525027	436404	161090	1.15822e+06	2.57302e+06	3.34209e+06	2.0824e+06	785695	611128	1.55673e+06	0.490881	0.466737	0.197071	1.01477	1.35484	1.94783	1.53928	0.828661	0.726865	1.30151	1.09911	0.689493	0.55552	0.0956994	0.355577	0.0657906
Q15149	Plectin OS=Homo sapiens OX=9606 GN=PLEC PE=1 SV=3	PLEC	1	3	4	3	3	531.5				1.16969e+06										1.1593
P22061	Protein-L-isoaspartate(D-aspartate) O-methyltransferase OS=Homo sapiens OX=9606 GN=PCMT1 PE=1 SV=4	PCMT1	4	1	6	1	1	24.6	62576.3	56616	28020.7	172130	255514	110863	165828	70784	59478.6	63178
P25788	Proteasome subunit alpha type-3 OS=Homo sapiens OX=9606 GN=PSMA3 PE=1 SV=2	PSMA3	5	1	1	1	1	28.4			52589.1	98134.9			13797.6
P23284	Peptidyl-prolyl cis-trans isomerase B OS=Homo sapiens OX=9606 GN=PPIB PE=1 SV=2	PPIB	24	5	36	5	5	23.7	1.2932e+06	1.80489e+06	1.05793e+06	4.44393e+06	2.92827e+06	2.05402e+06	1.69787e+06	774121	510552	603192	0.931878	1.48776	0.997494	3.00085	1.18838	0.922651	0.967292	0.629263	0.468018	0.388677	2.12641	0.158211	2.25314	0.0234609	2.16369	0.222147
P15151	Poliovirus receptor OS=Homo sapiens OX=9606 GN=PVR PE=1 SV=2	PVR	11	3	22	3	3	45.3	254285	151017	309696	313431	705515	518427	558368	217383	357339	582167	0.792873	0.53864	1.26351	0.915814	1.2389	1.00765	1.37645	0.764605	1.41739	1.62319	1.16239	0.557129	0.767412	0.22109	0.741697	0.202024
P29762	Cellular retinoic acid-binding protein 1 OS=Homo sapiens OX=9606 GN=CRABP1 PE=1 SV=2	CRABP1	17	2	3	2	2	15.6	234964	47589.3	66439.1	384775	461807	390251	207404	109752	132780	164159	1.32132	0.306129	0.488865	2.02766	1.46257	1.36801	0.922105	0.696224	0.949878	0.825485	1.2702	0.924664	1.17742	0.933968	1.23182	0.87288
P29373	Cellular retinoic acid-binding protein 2 OS=Homo sapiens OX=9606 GN=CRABP2 PE=1 SV=2	CRABP2	18	2	3	2	2	15.7				171422										1.1593
Q6ZRP7	Sulfhydryl oxidase 2 OS=Homo sapiens OX=9606 GN=QSOX2 PE=1 SV=3	QSOX2	2	1	2	1	1	77.5					94173.8	219307	134146	126428		91217.5
P51148	Ras-related protein Rab-5C OS=Homo sapiens OX=9606 GN=RAB5C PE=1 SV=2	RAB5C	5	1	2	1	1	23.5					187257
Q9H1E1	Ribonuclease 7 OS=Homo sapiens OX=9606 GN=RNASE7 PE=1 SV=2	RNASE7	22	2	2	2	2	17.4			59359.4	1.19222e+06									0.153544	2.20863
P22626	Heterogeneous nuclear ribonucleoproteins A2/B1 OS=Homo sapiens OX=9606 GN=HNRNPA2B1 PE=1 SV=2	HNRNPA2B1	7	2	8	2	2	37.4	113569	333986	370011	415092	484366	299978		85907		89564.9	0.512658	1.72459	2.18546	1.75588	1.23138	0.844106		0.437448		0.361531	3.37865	0.235966	2.70587	0.0490552	2.46287	0.304523
Q6UXD5	Seizure 6-like protein 2 OS=Homo sapiens OX=9606 GN=SEZ6L2 PE=1 SV=2	SEZ6L2	7	6	69	6	6	97.5	1.15867e+06	1.04335e+06	574365	1.54358e+06	4.60201e+06	5.60279e+06	4.33271e+06	2.28113e+06	1.7448e+06	3.70458e+06	0.539123	0.555326	0.349683	0.673038	1.20594	1.62507	1.59384	1.19731	1.03276	1.54137	0.735507	0.522411	0.475385	0.00616758	0.328099	0.0039783
Q96P63	Serpin B12 OS=Homo sapiens OX=9606 GN=SERPINB12 PE=1 SV=1	SERPINB12	8	3	4	3	3	46.2		24461.3	26326.3	940470			46329.3		15997.3	30195.3		0.191643	0.235924	6.03603			0.250863		0.139379	0.184928			11.2377	0.331439	14.3921	0.481599
P10124	Serglycin OS=Homo sapiens OX=9606 GN=SRGN PE=1 SV=3	SRGN	17	2	12	2	2	17.6	3.36718e+06	2.23162e+06	2.31892e+06	2.11197e+06	4.37545e+06	3.72491e+06	4.99749e+06	1.87353e+06	1.76549e+06	2.9253e+06	1.40295	1.06362	1.26421	0.824605	1.02671	0.967455	1.64622	0.880575	0.935767	1.0899	1.18691	0.0249694	1.01127	0.882685	0.942813	0.815258
P60174	Triosephosphate isomerase OS=Homo sapiens OX=9606 GN=TPI1 PE=1 SV=4	TPI1	27	5	19	5	5	26.7	342083	251181	343231	747017	370296	348036	262090	240935	177783	354823	1.23113	1.03407	1.61629	2.51934	0.750537	0.780795	0.745731	0.978144	0.813938	1.14189	0.912243	0.224687	1.60327	0.107442	2.01122	0.0535753
Q15262	Receptor-type tyrosine-protein phosphatase kappa OS=Homo sapiens OX=9606 GN=PTPRK PE=1 SV=2	PTPRK	4	3	17	3	3	162	244526	197332	181341	381370	788649	647280	620895	211220	315496	378539	0.762631	0.704005	0.740021	1.1146	1.38523	1.25841	1.53097	0.743111	1.25173	1.0557	1.40574	0.461125	0.805917	0.247448	0.680677	0.0828288
Q93091	Ribonuclease K6 OS=Homo sapiens OX=9606 GN=RNASE6 PE=1 SV=2	RNASE6	12	1	2	1	1	17.2	636588		773596	526119	239276		493082
O75711	Scrapie-responsive protein 1 OS=Homo sapiens OX=9606 GN=SCRG1 PE=1 SV=1	SCRG1	47	3	17	3	3	11.1	1.02576e+06	830089	1.38947e+06	1.01164e+06	1.86661e+06	916670	904596	202721	240529	511207	1.42595	1.31999	2.52735	1.31785	1.46137	0.794346	0.994192	0.317896	0.425355	0.635468	4.37465	0.0718857	2.54243	0.00353633	2.17456	0.0365868
P49908	Selenoprotein P OS=Homo sapiens OX=9606 GN=SELENOP PE=1 SV=3	SELENOP	12	5	95	5	5	43.2	5.15538e+06	5.45711e+06	3.27945e+06	6.025e+06	6.54738e+06	7.45657e+06	5.55562e+06	5.44399e+06	5.03227e+06	5.6494e+06	1.14705	1.38891	0.954732	1.25621	0.820424	1.03419	0.977266	1.36637	1.42434	1.12399	0.808468	0.363892	0.93945	0.5847	1.07098	0.518958
Q9BYH1	Seizure 6-like protein OS=Homo sapiens OX=9606 GN=SEZ6L PE=1 SV=1	SEZ6L	8	6	47	6	6	111.7	1.04472e+06	646745	377268	1.27357e+06	4.02603e+06	4.2519e+06	2.44317e+06	1.25821e+06	925743	1.93124e+06	0.710976	0.503472	0.33594	0.812194	1.54304	1.80374	1.31451	0.965905	0.80144	1.17524	1.05938	0.718381	0.644403	0.103018	0.433006	0.0428517
P08294	Extracellular superoxide dismutase [Cu-Zn] OS=Homo sapiens OX=9606 GN=SOD3 PE=1 SV=2	SOD3	54	8	196	8	8	25.8	2.77382e+07	1.73287e+07	1.69289e+07	1.77399e+07	3.28292e+07	3.51227e+07	3.49569e+07	2.16989e+07	1.44913e+07	2.06118e+07	1.43312	1.02414	1.14444	0.858894	0.955244	1.13118	1.42789	1.26465	0.952443	0.952269	0.782581	0.0492271	0.94543	0.629733	0.978672	0.884325
Q9UPZ6	Thrombospondin type-1 domain-containing protein 7A OS=Homo sapiens OX=9606 GN=THSD7A PE=1 SV=4	THSD7A	3	4	7	4	4	185.2				61330.3	438632	325719	399673	123305		120725				0.290327	1.2479	1.02568	1.59622	0.70265		0.545336	1.77599		0.794971	0.528944	0.274997
Q03167	Transforming growth factor beta receptor type 3 OS=Homo sapiens OX=9606 GN=TGFBR3 PE=1 SV=3	TGFBR3	2	1	5	1	1	93.4	220412			104310	262338	213382	183967			139935
Q5VVQ6	Ubiquitin thioesterase OTU1 OS=Homo sapiens OX=9606 GN=YOD1 PE=1 SV=1	YOD1	4	1	2	1	1	38.3	119406	288930	50341.7	637627	37341	128464	68106.2	180439	296925	64317.1
Q14982	Opioid-binding protein/cell adhesion molecule OS=Homo sapiens OX=9606 GN=OPCML PE=1 SV=1	OPCML	6	2	17	1	1	38	2.77693e+06	2.06853e+06	1.49861e+06	1.31156e+06	1.2687e+06	2.37377e+06	1.25938e+06	2.86321e+06	2.79285e+06	2.12525e+06
P13796	Plastin-2 OS=Homo sapiens OX=9606 GN=LCP1 PE=1 SV=6	LCP1	13	7	29	5	7	70.2	1.98865e+06	1.39724e+06	1.32484e+06	1.76737e+06	1.79765e+06	1.30627e+06	1.03157e+06	1.22277e+06	952331	821581	1.80761	1.4528	1.57569	1.50541	0.920237	0.740148	0.741318	1.25378	1.10119	0.667784	0.946358	0.317383	1.61221	0.0207911	2.27461	0.000226514
Q13835	Plakophilin-1 OS=Homo sapiens OX=9606 GN=PKP1 PE=1 SV=2	PKP1	11	5	6	5	5	82.8				1.09061e+06						28932.9				2.25868						0.0571786			39.5021		39.5021
P68366	Tubulin alpha-4A chain OS=Homo sapiens OX=9606 GN=TUBA4A PE=1 SV=1	TUBA4A	12	5	14	1	1	49.9				770687
O43556	Epsilon-sarcoglycan OS=Homo sapiens OX=9606 GN=SGCE PE=1 SV=6	SGCE	2	1	5	1	1	49.8					240659	182718	173105		100938	158134
Q9BSG5	Retbindin OS=Homo sapiens OX=9606 GN=RTBDN PE=1 SV=2	RTBDN	41	6	164	6	6	24.6	2.03238e+07	2.87754e+07	1.8602e+07	2.24759e+07	4.99713e+07	5.86651e+07	3.03195e+07	2.3168e+07	1.61243e+07	1.60037e+07	0.883983	1.43169	1.05866	0.916093	1.22408	1.59059	1.04261	1.13673	0.892169	0.62244	1.16816	0.110557	1.04352	0.695379	0.878088	0.834049
P37837	Transaldolase OS=Homo sapiens OX=9606 GN=TALDO1 PE=1 SV=2	TALDO1	9	3	10	3	3	37.5	101297	301453	289843	769934	404914	325616	108969	121722	38847.3	96391.1	0.489715	1.66707	1.83344	3.48804	1.10245	0.981275	0.41649	0.663809	0.23891	0.416698	2.08608	0.288318	3.15795	0.0285909	3.20271	0.206586
P04271	Protein S100-B OS=Homo sapiens OX=9606 GN=S100B PE=1 SV=2	S100B	16	1	2	1	1	10.7				351193	357077		185199
P17900	Ganglioside GM2 activator OS=Homo sapiens OX=9606 GN=GM2A PE=1 SV=4	GM2A	26	4	51	4	4	20.8	7.95722e+06	1.6376e+07	7.52993e+06	7.44259e+06	8.57667e+06	8.8272e+06	5.89058e+06	1.66156e+07	1.37218e+07	5.50314e+06	1	2.35416	1.23819	0.876486	0.607024	0.691513	0.585268	2.3555	2.1937	0.618426	0.628569	0.834404	0.942812	0.927573	1.64345	0.0120006
O60613	Selenoprotein F OS=Homo sapiens OX=9606 GN=SELENOF PE=1 SV=4	SELENOF	15	2	10	2	2	18.1	128172		390963	402629	1.00571e+06	921846	199161	499746	342360	500893	0.324966		1.297	0.956605	1.43604	1.45694	0.399216	1.4293	1.10422	1.13561	1.00472		0.908236	0.729784	0.861889	0.78989
P07602	Prosaposin OS=Homo sapiens OX=9606 GN=PSAP PE=1 SV=2	PSAP	32	17	332	17	17	58.1	4.11224e+07	2.64155e+07	2.86002e+07	3.64883e+07	1.01761e+08	9.14316e+07	7.50476e+07	2.97373e+07	2.39862e+07	6.62819e+07	0.976699	0.717679	0.888811	0.812116	1.36117	1.35369	1.40922	0.796733	0.724723	1.40772	1.30461	0.437759	0.835631	0.403781	0.642021	0.00125021
Q08188	Protein-glutamine gamma-glutamyltransferase E OS=Homo sapiens OX=9606 GN=TGM3 PE=1 SV=4	TGM3	11	6	11	6	6	76.6		408765	101618	3.41889e+06	86780.3	37435.4			60136.9	115790		0.957402	0.272246	6.55992	0.100069	0.0477807			0.156639	0.212003			14.2097	0.192014	26.2995	0.324166
O15041	Semaphorin-3E OS=Homo sapiens OX=9606 GN=SEMA3E PE=1 SV=1	SEMA3E	4	2	14	2	2	89.2	531963		74804.4	285216	698449	1.27116e+06	844183		225327	561302	1.17194		0.215631	0.588818	0.866579	1.74568	1.47034		0.631488	1.10576			0.573959	0.177477	0.45731	0.125829
P17643	5,6-dihydroxyindole-2-carboxylic acid oxidase OS=Homo sapiens OX=9606 GN=TYRP1 PE=1 SV=2	TYRP1	8	3	26	3	3	60.7	640456	785623	564792	374077	1.11134e+06	1.50049e+06	1.49353e+06	497993	434284	1.17298e+06	0.923933	1.29645	1.0661	0.505701	0.902914	1.34934	1.70343	0.810406	0.796989	1.51314	1.35695	0.253046	0.760548	0.263151	0.546602	0.0530221
Q16658	Fascin OS=Homo sapiens OX=9606 GN=FSCN1 PE=1 SV=3	FSCN1	10	4	7	4	4	54.5		277285	683971	254022	596795	469645	63490.6			77910.7		1.13358	3.1984	0.850729	1.20119	1.04627	0.179392			0.248985			3.24682	0.0633664	4.11873	0.173447
P07093	Glia-derived nexin OS=Homo sapiens OX=9606 GN=SERPINE2 PE=1 SV=1	SERPINE2	3	1	2	1	1	44					273116		125454			72933.4
P0DOY2	Immunoglobulin lambda constant 2 OS=Homo sapiens OX=9606 GN=IGLC2 PE=1 SV=1	IGLC2	62	5	355	2	3	11.3	1.91143e+07	3.01557e+07	1.35551e+07	1.40802e+07	1.35034e+07	1.10654e+07	1.01239e+07	3.78538e+07	3.28772e+07	2.33186e+07	1.14987	2.07515	1.06697	0.793745	0.457489	0.414952	0.481499	2.56879	2.51601	1.25439	0.492963	0.903293	0.7661	0.814407	1.39973	0.282486
A0M8Q6	Immunoglobulin lambda constant 7 OS=Homo sapiens OX=9606 GN=IGLC7 PE=1 SV=3	IGLC7	42	3	104	1	1	11.2		128319	60684.5	34085.6	64227.8		41444.5	170280	88275.1	115987
A6NGN9	IgLON family member 5 OS=Homo sapiens OX=9606 GN=IGLON5 PE=1 SV=4	IGLON5	8	2	4	2	2	36.8	38040.4		44280	64479	163463	259858	142390		42405.5	366267	0.335794		0.511439	0.53337	0.812633	1.42989	0.993719		0.476186	2.8911			0.378738	0.0975865	0.25977	0.02161
O75874	Isocitrate dehydrogenase [NADP] cytoplasmic OS=Homo sapiens OX=9606 GN=IDH1 PE=1 SV=2	IDH1	3	1	1	1	1	46.6		135217	130085	214245				144475	120750
P56159	GDNF family receptor alpha-1 OS=Homo sapiens OX=9606 GN=GFRA1 PE=1 SV=2	GFRA1	6	3	4	3	3	51.4	100495	63087.8	83369.6	119205	339279	177525	238675	67541.6	64664.8	228022	0.838975	0.602475	0.91069	0.932573	1.59518	0.923855	1.57533	0.636069	0.686752	1.70224	1.72753	0.638816	0.88336	0.731923	0.638412	0.0998964
P50395	Rab GDP dissociation inhibitor beta OS=Homo sapiens OX=9606 GN=GDI2 PE=1 SV=2	GDI2	6	2	3	2	2	50.6		221389		378545	305630	330815	420926		191604	94212.2		1.12864		1.58092	0.767108	0.919042	1.48312		1.08629	0.375455			1.19971	0.547697	1.7075
Q8NBJ4	Golgi membrane protein 1 OS=Homo sapiens OX=9606 GN=GOLM1 PE=1 SV=1	GOLM1	15	6	74	6	6	45.3	1.9216e+06	1.06212e+06	1.28803e+06	1.64493e+06	3.86588e+06	3.29288e+06	2.80036e+06	991318	835705	1.92049e+06	1.21144	0.765957	1.06249	0.971789	1.37258	1.29406	1.39577	0.70499	0.670226	1.08266	1.51672	0.401161	1.04595	0.708292	0.860366	0.206279
O14818	Proteasome subunit alpha type-7 OS=Homo sapiens OX=9606 GN=PSMA7 PE=1 SV=1	PSMA7	20	4	5	4	4	27.9	68449	76567.5	62458.3	534297	220633	190569	165916	80184.5	65046.3	120161	0.534501	0.683935	0.63816	3.90972	0.970289	0.927625	1.0243	0.706317	0.646146	0.839043	1.17102	0.244807	1.62585	0.643859	1.82101	0.801501
P04792	Heat shock protein beta-1 OS=Homo sapiens OX=9606 GN=HSPB1 PE=1 SV=2	HSPB1	24	5	12	5	5	22.8	31044	33767.3	249287	4.01143e+06	83892.8	12995.5			23324.7	144493	0.066934	0.0832826	0.703276	8.10495	0.101869	0.0174662			0.0639752	0.278583			15.0995	0.295742	19.9858	0.339086
Q9NZH8	Interleukin-36 gamma OS=Homo sapiens OX=9606 GN=IL36G PE=1 SV=1	IL36G	18	3	7	3	3	18.7				1.359e+06										1.1593
P01042	Kininogen-1 OS=Homo sapiens OX=9606 GN=KNG1 PE=1 SV=2	KNG1	31	20	363	20	20	71.9	1.68656e+08	2.30463e+08	1.37803e+08	1.41389e+08	9.82688e+07	1.11033e+08	6.87413e+07	1.82817e+08	2.07703e+08	1.03663e+08	1.43842	2.2484	1.53781	1.13001	0.472007	0.590306	0.463511	1.75885	2.25349	0.790584	0.77335	0.923465	1.16561	0.591157	2.22633	0.0106679
Q9Y337	Kallikrein-5 OS=Homo sapiens OX=9606 GN=KLK5 PE=1 SV=3	KLK5	7	1	1	1	1	32	149977	122547		156090				123041
P35579	Myosin-9 OS=Homo sapiens OX=9606 GN=MYH9 PE=1 SV=4	MYH9	9	13	16	12	12	226.4	130418		281264	3.38822e+06	140289	119916	25875.9	73229.7	49056.9	31787.5	0.342471		0.9664	8.33754	0.207471	0.196291	0.0537203	0.21692	0.163875	0.0746414	0.956439		17.4603	0.0415084	29.713	0.0555681
Q99972	Myocilin OS=Homo sapiens OX=9606 GN=MYOC PE=1 SV=2	MYOC	23	10	128	10	10	56.9	6.14259e+06	8.46219e+06	1.19917e+07	5.1543e+06	1.04662e+07	1.74188e+07	1.38688e+07	1.62374e+06	6.72815e+06	1.11561e+07	0.817002	1.28749	2.08695	0.642426	0.783987	1.44421	1.45837	0.243622	1.1384	1.32686	4.25142	0.343745	1.00114	0.864569	0.8385	0.435547
P16112	Aggrecan core protein OS=Homo sapiens OX=9606 GN=ACAN PE=1 SV=3	ACAN	1	2	8	2	2	261.2	106420	58677.9	80771.6	241426	782071	93656.9	371145	206601	111145	68812.2	0.620801	0.391555	0.616518	1.31976	2.56935	0.340571	1.71171	1.35953	0.824796	0.358949	1.08894	1.04018	1.20072	0.750947	1.06049	0.642944
P98160	Basement membrane-specific heparan sulfate proteoglycan core protein OS=Homo sapiens OX=9606 GN=HSPG2 PE=1 SV=4	HSPG2	26	71	551	71	71	468.5	1.87042e+07	1.18111e+07	1.33559e+07	1.93531e+07	3.39908e+07	3.79813e+07	4.67699e+07	2.09419e+07	1.97306e+07	3.07982e+07	0.913025	0.659513	0.85305	0.885272	0.934444	1.15572	1.80496	1.15316	1.22521	1.34434	0.691126	0.243928	0.635203	0.00275124	0.615874	0.0241639
P04070	Vitamin K-dependent protein C OS=Homo sapiens OX=9606 GN=PROC PE=1 SV=1	PROC	11	4	22	4	4	52	458517	661481	615082	351595	417030	843549	382330	686051	820799	224398	1.03875	1.7142	1.82325	0.746415	0.532072	1.19125	0.68478	1.75323	2.36548	0.454582	0.640608	0.744247	0.907798	0.928976	1.54827	0.307722
P11117	Lysosomal acid phosphatase OS=Homo sapiens OX=9606 GN=ACP2 PE=1 SV=3	ACP2	17	7	43	7	7	48.3	1.78161e+06	1.15507e+06	736823	2.43985e+06	4.26147e+06	4.06941e+06	2.37135e+06	2.43447e+06	2.23419e+06	1.89107e+06	0.942907	0.699286	0.510244	1.21004	1.27018	1.34254	0.992223	1.45341	1.50419	0.894956	0.67753	0.40994	0.748733	0.147227	0.82459	0.447502
P52272	Heterogeneous nuclear ribonucleoprotein M OS=Homo sapiens OX=9606 GN=HNRNPM PE=1 SV=3	HNRNPM	3	2	2	2	2	77.5		35984.4		494654								0.191932		2.16137
Q15223	Nectin-1 OS=Homo sapiens OX=9606 GN=NECTIN1 PE=1 SV=3	NECTIN1	4	2	24	2	2	57.1	424848	361125	292030	607611	1.75484e+06	1.83262e+06	1.29383e+06	552064	768873	1.00508e+06	0.591021	0.574668	0.531564	0.792096	1.37485	1.58921	1.423	0.866339	1.36067	1.25028	1.12515	0.580465	0.595455	0.0235892	0.449193	0.00420074
Q9Y5Y7	Lymphatic vessel endothelial hyaluronic acid receptor 1 OS=Homo sapiens OX=9606 GN=LYVE1 PE=1 SV=2	LYVE1	3	1	7	1	1	35.2	417955	948656	882160	779281	751180	463513	316217	930429	761436	396261
Q86UD1	Out at first protein homolog OS=Homo sapiens OX=9606 GN=OAF PE=2 SV=1	OAF	30	6	102	6	6	30.7	1.42325e+07	1.05281e+07	8.40837e+06	2.09638e+07	2.46717e+07	1.93997e+07	1.4901e+07	1.32749e+07	8.75936e+06	1.38488e+07	1.18179	1	0.913549	1.63123	1.15374	1.00414	0.978214	1.24343	0.925255	1.02828	0.866047	0.100953	1.13534	0.342867	1.2378	0.332722
Q14257	Reticulocalbin-2 OS=Homo sapiens OX=9606 GN=RCN2 PE=1 SV=1	RCN2	6	2	5	2	2	36.9		59992.5		64708.3	287151	346008	59128.4	67245.2	56476.8	98323.5		0.653673		0.577585	1.5404	2.05447	0.445275	0.722544	0.684339	0.837472	1.51829	0.571548	0.97372	0.974486	0.519222
Q86UN3	Reticulon-4 receptor-like 2 OS=Homo sapiens OX=9606 GN=RTN4RL2 PE=1 SV=1	RTN4RL2	6	2	13	2	2	46.1	316242	85408.3	163060	371874	720444	709932	615087	153993	179839	444064	1.04052	0.321456	0.702	1.1466	1.335	1.45609	1.60002	0.571561	0.752736	1.30652	1.44906	0.865322	0.799302	0.449972	0.662242	0.0557282
P49591	Serine--tRNA ligase, cytoplasmic OS=Homo sapiens OX=9606 GN=SARS1 PE=1 SV=3	SARS1	3	1	1	1	1	58.7
Q7Z7G0	Target of Nesh-SH3 OS=Homo sapiens OX=9606 GN=ABI3BP PE=1 SV=2	ABI3BP	18	15	226	15	15	117.8	1.06119e+07	8.42025e+06	8.86875e+06	6.36978e+06	3.49678e+07	5.32915e+07	3.96115e+07	9.12463e+06	1.78804e+07	1.86703e+07	0.631721	0.573386	0.690802	0.355336	1.17233	1.97756	1.86428	0.612741	1.35406	0.993854	1.42452	0.485208	0.503282	0.0477172	0.346973	0.0253976
P04843	Dolichyl-diphosphooligosaccharide--protein glycosyltransferase subunit 1 OS=Homo sapiens OX=9606 GN=RPN1 PE=1 SV=1	RPN1	4	2	2	2	2	68.5	3.12179e+06		2.41449e+06	1.86093e+06	1.72861e+06	1.59758e+06					1.80076		1.82236	1.00592	0.56156	0.574451							2.25894		2.68606
P00441	Superoxide dismutase [Cu-Zn] OS=Homo sapiens OX=9606 GN=SOD1 PE=1 SV=2	SOD1	58	5	54	5	5	15.9	1.74617e+07	5.02063e+06	1.0596e+07	1.45437e+07	2.26363e+07	2.17849e+07	2.74318e+07	1.49844e+07	8.92528e+06	12950004	1.3818	0.45447	1.09713	1.07849	1.00882	1.07462	1.71621	1.3376	0.898478	0.916362	0.546981	0.535755	0.84477	0.404094	0.959598	0.959571
Q96PL2	Beta-tectorin OS=Homo sapiens OX=9606 GN=TECTB PE=2 SV=1	TECTB	7	2	5	2	2	36.9		25666.4			1.00055e+06	466468	18170.7	47583.9				0.116533			2.23656	1.15413	0.0570194	0.21305			5.5224	1.27414	2.47834	0.666101
P48594	Serpin B4 OS=Homo sapiens OX=9606 GN=SERPINB4 PE=1 SV=2	SERPINB4	21	9	21	2	2	44.8				313246										1.1593
P29508	Serpin B3 OS=Homo sapiens OX=9606 GN=SERPINB3 PE=1 SV=2	SERPINB3	33	13	33	6	12	44.5		47190.6	784381	2.65575e+07	70357.4					44860.1		0.0121403	0.230818	5.59697	0.00891132					0.00902158			162.079		322.991
Q9UHF0	Tachykinin-3 OS=Homo sapiens OX=9606 GN=TAC3 PE=1 SV=1	TAC3	28	2	14	2	2	13.4	43007.3	37056	121463	371569	997684	810880	962371	35072.6	328876	536774	0.125344	0.12354	0.463195	1.01481	1.63758	1.47318	2.21749	0.115307	1.21933	1.39892	7.63664	1.2158	0.523716	0.316897	0.315025	0.0817949
P29401	Transketolase OS=Homo sapiens OX=9606 GN=TKT PE=1 SV=3	TKT	9	4	13	4	4	67.8	66977.4	447430	616481	689861	484122	277839	29022.8	120456	25103.4	38304.6	0.296392	2.26492	3.56958	2.86077	1.20654	0.766429	0.10154	0.601308	0.141319	0.151575	2.88659	0.431165	5.7873	0.0181496	6.59779	0.140212
O60437	Periplakin OS=Homo sapiens OX=9606 GN=PPL PE=1 SV=4	PPL	4	5	5	5	5	204.6				748101										1.1593
Q5FWE3	Proline-rich transmembrane protein 3 OS=Homo sapiens OX=9606 GN=PRRT3 PE=1 SV=3	PRRT3	2	1	5	1	1	102.1		70276.7	34844	95009.2	184528	255942	147316	81493.6		138476
P63244	Receptor of activated protein C kinase 1 OS=Homo sapiens OX=9606 GN=RACK1 PE=1 SV=3	RACK1	9	3	3	3	3	35.1	84287.1	117173		992168	85539.3	67097.9		121043		66761.5	0.475804	0.756628		5.24849	0.271945	0.23611		0.770787		0.337001	0.667223	0.666404	3.76862	0.391813	9.98809	0.383392
P34096	Ribonuclease 4 OS=Homo sapiens OX=9606 GN=RNASE4 PE=1 SV=3	RNASE4	18	2	18	2	2	16.8	423551	342117	491864	191013	486212	461435	356156	175050	198400	360867	1.50283	1.38857	2.28353	0.635108	0.971578	1.02059	0.999082	0.70064	0.895516	1.14496	1.68428	0.249863	1.42447	0.263385	1.39715	0.612254
Q9NQX4	Unconventional myosin-Vc OS=Homo sapiens OX=9606 GN=MYO5C PE=1 SV=2	MYO5C	1	1	1	1	1	202.7
Q12913	Receptor-type tyrosine-protein phosphatase eta OS=Homo sapiens OX=9606 GN=PTPRJ PE=1 SV=3	PTPRJ	4	3	3	3	3	145.9	90703.8	104565	89912.3	98803.9	375325	411375	122989	61822.7	58413.9	75629.1	0.753333	0.993431	0.9771	0.768985	1.75557	2.1298	0.807578	0.579213	0.61717	0.561681	2.37305	0.39208	1.11777	0.494364	0.714312	0.683747
P37173	TGF-beta receptor type-2 OS=Homo sapiens OX=9606 GN=TGFBR2 PE=1 SV=2	TGFBR2	3	1	7	1	1	64.5	124991	65913.9	86274	101343	162742		255901	65612.1		244051
P55072	Transitional endoplasmic reticulum ATPase OS=Homo sapiens OX=9606 GN=VCP PE=1 SV=4	VCP	14	9	14	9	9	89.3	8327.42	25109.6	116308	2.98731e+06	27693.7	16950.5				106692	0.02193	0.0756411	0.40077	7.37209	0.0410731	0.0278259				0.251247			11.3397	0.689629	18.6207	0.546916
P20062	Transcobalamin-2 OS=Homo sapiens OX=9606 GN=TCN2 PE=1 SV=3	TCN2	10	4	26	4	4	47.5	962312	562771	504424	509306	1.28531e+06	755656	666994	265210	617867	667838	1.75133	1.17158	1.20118	0.868588	1.31737	0.857266	0.959693	0.544466	1.43046	1.08683	2.28568	0.0828349	1.29338	0.188554	1.3159	0.327811
Q9H2E6	Semaphorin-6A OS=Homo sapiens OX=9606 GN=SEMA6A PE=1 SV=2	SEMA6A	5	5	30	5	5	114.3	437124	45038.3	442184	521762	881272	952733	1.16373e+06	217148	468093	975121	0.885909	0.104413	1.17259	0.990921	1.00587	1.20363	1.86464	0.496442	1.20682	1.76718	1.11824	1.14822	0.636165	0.263349	0.630637	0.04841
P36952	Serpin B5 OS=Homo sapiens OX=9606 GN=SERPINB5 PE=1 SV=2	SERPINB5	23	6	8	6	6	42.1	177490	747538	207433	4.94123e+06	2214859	186489	500639	210371	553665	631534	0.211718	1.02001	0.323757	5.52332	1.48791	0.138667	0.472134	0.283072	0.84015	0.673624	4.42984	0.263849	3.55813	0.261663	4.71712	0.560453
P18669	Phosphoglycerate mutase 1 OS=Homo sapiens OX=9606 GN=PGAM1 PE=1 SV=2	PGAM1	15	2	18	2	2	28.8	639519	458926	518153	1.28968e+06	906755	384550	507549	386907	376466	462472	1.33395	1.09501	1.41418	2.52088	1.06519	0.50001	0.836996	0.910379	0.998942	0.862604	1.18643	0.0195255	1.80806	0.0209257	2.39543	0.0332154
P30086	Phosphatidylethanolamine-binding protein 1 OS=Homo sapiens OX=9606 GN=PEBP1 PE=1 SV=3	PEBP1	44	5	36	5	5	21	1.10563e+06	179996	1.29762e+06	3.79236e+06	2.66626e+06	491004	749006	1.40839e+06	188647	832291	1.07606	0.200391	1.65246	3.45875	1.46143	0.297887	0.576329	1.54625	0.233563	0.724338	0.537372	1.07315	2.32334	0.2382	3.87055	0.0397374
P00558	Phosphoglycerate kinase 1 OS=Homo sapiens OX=9606 GN=PGK1 PE=1 SV=3	PGK1	29	10	59	10	10	44.6	530305	1.53573e+06	1.41783e+06	7.33476e+06	3.81868e+06	1.48654e+06	396491	833074	236323	790417	0.356936	1.18241	1.24867	4.62629	1.44753	0.623706	0.210987	0.632523	0.202347	0.475728	2.07892	0.142562	4.13083	0.0348162	4.75564	0.222926
P36955	Pigment epithelium-derived factor OS=Homo sapiens OX=9606 GN=SERPINF1 PE=1 SV=4	SERPINF1	54	19	3078	13	19	46.3	2.35107e+09	1.85781e+09	1.7355e+09	2.74688e+09	4.45617e+09	3.69881e+09	3.66584e+09	1.51164e+09	1.48027e+09	2.66099e+09	1.11163	1.00481	1.07368	1.21707	1.1866	1.09017	1.37033	0.806252	0.89035	1.12506	1.35901	0.117315	1.059	0.487287	0.948912	0.579519
Q99983	Osteomodulin OS=Homo sapiens OX=9606 GN=OMD PE=1 SV=1	OMD	4	2	8	2	2	49.5		52690.1	288415	122151	493327	543504	436033	78435.4				0.25909	1.62222	0.492055	1.19431	1.45638	1.48187	0.380341			1.91065	0.910003	0.806292	0.667579	0.719569	0.557545
P80188	Neutrophil gelatinase-associated lipocalin OS=Homo sapiens OX=9606 GN=LCN2 PE=1 SV=2	LCN2	16	2	6	2	2	22.6	152899	379381	214639	613906	179380	146643	130065	163719	172595	137889	0.825603	2.34332	1.51647	3.10635	0.545492	0.49359	0.555246	0.997229	1.18556	0.665788	1.44842	0.880123	2.13917	0.122515	3.17762	0.0602546
Q13018	Secretory phospholipase A2 receptor OS=Homo sapiens OX=9606 GN=PLA2R1 PE=1 SV=2	PLA2R1	2	2	4	2	2	168.5		101309	31133.8	67199.7	135587	296197	160282	50331.7				1.19183	0.418957	0.647633	0.78532	1.89888	1.30323	0.583915			1.69301	0.29077	0.602956	0.284192	0.333089	0.0636755
Q8WVV4	Protein POF1B OS=Homo sapiens OX=9606 GN=POF1B PE=1 SV=3	POF1B	27	13	19	13	13	68	115749		89765.1	8.10802e+06	53932.7	68217.7	49904.5		211979	17247	0.131451		0.133386	8.62864	0.0344942	0.0482926	0.0448067		0.306242	0.0175145			21.4174	0.297947	80.4012	0.125406
Q8NHP8	Putative phospholipase B-like 2 OS=Homo sapiens OX=9606 GN=PLBD2 PE=1 SV=2	PLBD2	14	8	62	8	8	65.4	1.85829e+06	2.14291e+06	1.28159e+06	1.9497e+06	5.33288e+06	6.12885e+06	7.67083e+06	2.50681e+06	2.20066e+06	5.01306e+06	0.637078	0.840376	0.574895	0.626369	1.02965	1.30978	2.07912	0.969461	0.959753	1.53681	0.964468	0.143141	0.540979	0.0113673	0.373213	0.0022456
P20472	Parvalbumin alpha OS=Homo sapiens OX=9606 GN=PVALB PE=1 SV=2	PVALB	7	1	9	1	1	12.1	339131	115081		237540	431552	518921	665008	183084		359777
Q16849	Receptor-type tyrosine-protein phosphatase-like N OS=Homo sapiens OX=9606 GN=PTPRN PE=1 SV=1	PTPRN	1	1	1	1	1	105.8					92319.9	72924.1	59263.8
Q15293	Reticulocalbin-1 OS=Homo sapiens OX=9606 GN=RCN1 PE=1 SV=1	RCN1	15	4	19	4	4	38.9	5.16137e+06	5.27441e+06	5.19381e+06	3.25376e+06	4.44945e+06	4.3234e+06	3.5678e+06	7.50008e+06	4.95499e+06	3.23702e+06	1.361	1.59095	1.79199	0.804006	0.660764	0.71065	0.74379	2.23093	1.66212	0.763265	0.504657	0.584212	1.01603	0.840922	1.78427	0.0893393
Q9NQC3	Reticulon-4 OS=Homo sapiens OX=9606 GN=RTN4 PE=1 SV=2	RTN4	1	1	2	1	1	129.9		219064		113645	243531	199583		102513
O43581	Synaptotagmin-7 OS=Homo sapiens OX=9606 GN=SYT7 PE=1 SV=3	SYT7	3	1	3	1	1	45.5			24659.4	6949.24	33341.6	70405.6	79274.6			267261
P00734	Prothrombin OS=Homo sapiens OX=9606 GN=F2 PE=1 SV=2	F2	53	29	577	29	29	70	1.38396e+08	1.57577e+08	1.06999e+08	6.49769e+07	5.73172e+07	7.20198e+07	4.93466e+07	1.41529e+08	1.50281e+08	4.46201e+07	1.74163	2.26837	1.76185	0.766255	0.406225	0.564968	0.490962	2.00913	2.40582	0.502113	0.665611	0.984625	1.16262	0.63884	2.74045	0.0278872
Q14766	Latent-transforming growth factor beta-binding protein 1 OS=Homo sapiens OX=9606 GN=LTBP1 PE=1 SV=4	LTBP1	2	2	13	2	2	186.7	90813.7	88874.9	76795.8	295469	777953	156689	420705	82392.4	52037.5	68561	0.532381	0.59599	0.58907	1.62317	2.56846	0.572596	1.94988	0.544862	0.388074	0.359407	2.9039	0.88151	1.54898	0.345153	0.952374	0.903983
Q14767	Latent-transforming growth factor beta-binding protein 2 OS=Homo sapiens OX=9606 GN=LTBP2 PE=1 SV=3	LTBP2	24	30	351	30	30	194.9	1.66348e+07	1.0564e+07	1.6933e+07	1.12331e+07	3.626e+07	3.56061e+07	1.95744e+07	1.0424e+07	7.37383e+06	1.4948e+07	1.14615	0.832612	1.52657	0.72528	1.40702	1.52929	1.06628	0.810194	0.646317	0.920975	1.38216	0.362711	1.13364	0.550199	0.966292	0.841975
Q8N2S1	Latent-transforming growth factor beta-binding protein 4 OS=Homo sapiens OX=9606 GN=LTBP4 PE=1 SV=2	LTBP4	2	2	3	2	2	173.3	56387.4	61663.5	39571.1	159026	265473	142768	200966	48446.7		64159.3	0.604572	0.756281	0.55514	1.59778	1.60301	0.954191	1.70352	0.585947		0.615126	2.01323	0.507548	1.06081	0.893355	0.842538	0.668024
A8MYZ0	Inactive ubiquitin carboxyl-terminal hydrolase MINDY-4B OS=Homo sapiens OX=9606 GN=MINDY4B PE=3 SV=3	MINDY4B	3	1	28	1	1	51.9	7.77695e+06	7.87698e+06	8.527e+06	3.57641e+06	3.61831e+06	5.25709e+06	4.00379e+06	6.03623e+06	8.50928e+06	9.04475e+06
P27169	Serum paraoxonase/arylesterase 1 OS=Homo sapiens OX=9606 GN=PON1 PE=1 SV=3	PON1	17	4	39	4	4	39.7	9.58419e+06	1.50333e+07	5.35242e+06	5.85671e+06	3.23006e+06	5.83463e+06	1.6958e+06	9.86835e+06	1.90676e+07	6.44483e+06	1.44652	2.59545	1.05701	0.828334	0.274555	0.548937	0.20235	1.68013	3.66095	0.869801	0.854102	1.14364	0.890797	0.895404	2.05533	0.135438
P07737	Profilin-1 OS=Homo sapiens OX=9606 GN=PFN1 PE=1 SV=2	PFN1	16	2	15	2	2	15	170029	268212	639266	703870	466352	406241	68576.6	340380	82821.6	103452	0.64738	1.16817	3.18476	2.51138	1	0.964184	0.206429	1.46194	0.401151	0.352222	0.741536	0.109688	2.51384	0.0629038	4.1656	0.0994522
P62937	Peptidyl-prolyl cis-trans isomerase A OS=Homo sapiens OX=9606 GN=PPIA PE=1 SV=2	PPIA	30	5	35	5	5	18	1.21958e+06	2.17306e+06	2.30599e+06	5.5014e+06	2.08852e+06	1.11215e+06	732872	1.70793e+06	1.15648e+06	1.07663e+06	0.790987	1.6122	1.95692	3.34359	0.76286	0.449634	0.375789	1.24956	0.954166	0.624401	0.950361	0.505734	2.31736	0.0607741	4.20155	0.0437488
P62987	Ubiquitin-60S ribosomal protein L40 OS=Homo sapiens OX=9606 GN=UBA52 PE=1 SV=2	UBA52	27	3	48	3	3	14.7	2.11074e+06	1.83129e+06	2.02202e+06	1.22384e+07	6.19399e+06	5.09732e+06	5.12922e+06	1.17905e+06	1.34105e+06	3.67999e+06	0.639651	0.634827	0.801774	3.47547	1.05713	0.962918	1.2289	0.40306	0.516988	0.997226	2.09889	0.352979	1.60835	0.431254	1.54181	0.810233

## Sheet: Peptide_quant
Sequence	Length	Protein accession	Protein description	Charge	m/z	Mass error [ppm]	PEP	Experiment	Intensity	Unique [yes/no]
LGMFNIQHcK	10	P01009	Alpha-1-antitrypsin OS=Homo sapiens OX=9606 GN=SERPINA1 PE=1 SV=3	3	416.537	-4.99	0.0001516	MH_PM_1	22282926	yes
NTDQTYWcEYR	11	Q9BYJ0	Fibroblast growth factor-binding protein 2 OS=Homo sapiens OX=9606 GN=FGFBP2 PE=1 SV=1	2	768.313	-1.65	2.108e-05	MH_PM_1	390885	yes
LcmGSGLNLcEPNNK	15	P02787	Serotransferrin OS=Homo sapiens OX=9606 GN=TF PE=1 SV=3	2	861.884	-0.28	0.0002128	MH_PM_1	28003100	yes
ELDESLQVAER	11	P10909	Clusterin OS=Homo sapiens OX=9606 GN=CLU PE=1 SV=1	2	644.82	-4.03	1.203e-05	MH_PM_1	53706472	yes
HSTIFENLANK	11	P02787	Serotransferrin OS=Homo sapiens OX=9606 GN=TF PE=1 SV=3	2	637.329	-2.14	7.543e-09	MH_PM_1	2926070	yes
LGMFNIQHcK	10	P01009	Alpha-1-antitrypsin OS=Homo sapiens OX=9606 GN=SERPINA1 PE=1 SV=3	3	416.537	-5.14	0.0001891	MH_PM_1	22282926	yes
LGMFNIQHcK	10	P01009	Alpha-1-antitrypsin OS=Homo sapiens OX=9606 GN=SERPINA1 PE=1 SV=3	3	416.537	-4.84	3.527e-05	MH_PM_1	22282926	yes
cLcPASNPLcR	11	O95967	EGF-containing fibulin-like extracellular matrix protein 2 OS=Homo sapiens OX=9606 GN=EFEMP2 PE=1 SV=3	2	674.301	-1.55	9.058e-05	MH_PM_1	311443	yes
LGMFNIQHcK	10	P01009	Alpha-1-antitrypsin OS=Homo sapiens OX=9606 GN=SERPINA1 PE=1 SV=3	3	416.537	-4.33	0.000108	MH_PM_1	22282926	yes
TSTADYAMFK	10	P02679	Fibrinogen gamma chain OS=Homo sapiens OX=9606 GN=FGG PE=1 SV=3	2	567.76	0.01	0.0002057	MH_PM_1	1.40147e+06	yes
LVGGPmDASVEEEGVR	16	P01034	Cystatin-C OS=Homo sapiens OX=9606 GN=CST3 PE=1 SV=1	2	830.893	-3.21	2.472e-05	MH_PM_1	1.11914e+06	yes
IQcAAGYEQSEHNVcQDIDEcTAGTHNcR	29	Q12805	EGF-containing fibulin-like extracellular matrix protein 1 OS=Homo sapiens OX=9606 GN=EFEMP1 PE=1 SV=2	4	856.597	-4.77	5.913e-09	MH_PM_1	41653668	yes
TQPNLDNcPFHDQPHLK	17	P01034	Cystatin-C OS=Homo sapiens OX=9606 GN=CST3 PE=1 SV=1	4	515.993	-5.14	6.202e-06	MH_PM_1	203467424	yes
LGMFNIQHcK	10	P01009	Alpha-1-antitrypsin OS=Homo sapiens OX=9606 GN=SERPINA1 PE=1 SV=3	3	416.537	-5.36	0.0002475	MH_PM_1	22282926	yes
GPDVLTATVSGK	12	Q14624	Inter-alpha-trypsin inhibitor heavy chain H4 OS=Homo sapiens OX=9606 GN=ITIH4 PE=1 SV=4	2	572.812	-4.21	6.227e-05	MH_PM_1	9022216	yes
HSTIFENLANK	11	P02787	Serotransferrin OS=Homo sapiens OX=9606 GN=TF PE=1 SV=3	2	637.328	-4.05	3.351e-05	MH_PM_1	2926070	yes
DSGFQmNQLR	10	P02787	Serotransferrin OS=Homo sapiens OX=9606 GN=TF PE=1 SV=3	2	606.274	-5.09	0.000155	MH_PM_1	734267	yes
NTDQTYWcEYR	11	Q9BYJ0	Fibroblast growth factor-binding protein 2 OS=Homo sapiens OX=9606 GN=FGFBP2 PE=1 SV=1	2	768.313	-2.68	6.913e-05	MH_PM_1	390885	yes
IEcVSAETTEDcIAK	15	P02787	Serotransferrin OS=Homo sapiens OX=9606 GN=TF PE=1 SV=3	2	863.384	-4.08	4.4e-07	MH_PM_1	732536	yes
HSTIFENLANK	11	P02787	Serotransferrin OS=Homo sapiens OX=9606 GN=TF PE=1 SV=3	2	637.328	-3.77	5.84e-09	MH_PM_1	2926070	yes
LGMFNIQHcK	10	P01009	Alpha-1-antitrypsin OS=Homo sapiens OX=9606 GN=SERPINA1 PE=1 SV=3	3	416.537	-3.96	0.0002271	MH_PM_1	22282926	yes
HSTIFENLANK	11	P02787	Serotransferrin OS=Homo sapiens OX=9606 GN=TF PE=1 SV=3	3	425.22	-5.48	0.0002174	MH_PM_1	391038	yes
LVGGPmDASVEEEGVR	16	P01034	Cystatin-C OS=Homo sapiens OX=9606 GN=CST3 PE=1 SV=1	2	830.893	-4.17	4.536e-05	MH_PM_1	1.11914e+06	yes
IQcAAGYEQSEHNVcQDIDEcTAGTHNcR	29	Q12805	EGF-containing fibulin-like extracellular matrix protein 1 OS=Homo sapiens OX=9606 GN=EFEMP1 PE=1 SV=2	4	856.598	-3.56	3.919e-14	MH_PM_1	41653668	yes
LGMFNIQHcK	10	P01009	Alpha-1-antitrypsin OS=Homo sapiens OX=9606 GN=SERPINA1 PE=1 SV=3	3	416.537	-4.84	2.936e-05	MH_PM_1	22282926	yes
mFTTAPDQVDKEDEDFQESNK	21	P00450	Ceruloplasmin OS=Homo sapiens OX=9606 GN=CP PE=1 SV=1	3	830.688	-4.41	3.358e-09	MH_PM_1	14716642	yes
ELDESLQVAER	11	P10909	Clusterin OS=Homo sapiens OX=9606 GN=CLU PE=1 SV=1	2	644.821	-2.99	2.813e-05	MH_PM_1	53706472	yes
LVGGPmDASVEEEGVR	16	P01034	Cystatin-C OS=Homo sapiens OX=9606 GN=CST3 PE=1 SV=1	2	830.892	-4.31	2.938e-07	MH_PM_1	1.11914e+06	yes
mFTTAPDQVDKEDEDFQESNK	21	P00450	Ceruloplasmin OS=Homo sapiens OX=9606 GN=CP PE=1 SV=1	3	830.688	-4.48	7.508e-11	MH_PM_1	14716642	yes
GLMAALcPHK	10	P08571	Monocyte differentiation antigen CD14 OS=Homo sapiens OX=9606 GN=CD14 PE=1 SV=2	2	549.283	-0.94	0.0001572	MH_PM_1	286585	yes
ELDESLQVAER	11	P10909	Clusterin OS=Homo sapiens OX=9606 GN=CLU PE=1 SV=1	2	644.821	-1.95	0.0001615	MH_PM_1	53706472	yes
LcmGSGLNLcEPNNK	15	P02787	Serotransferrin OS=Homo sapiens OX=9606 GN=TF PE=1 SV=3	2	861.882	-1.84	2.068e-08	MH_PM_1	28003100	yes
IEcVSAETTEDcIAK	15	P02787	Serotransferrin OS=Homo sapiens OX=9606 GN=TF PE=1 SV=3	2	863.384	-3.8	1.796e-05	MH_PM_1	1.21416e+06	yes
LcmGSGLNLcEPNNK	15	P02787	Serotransferrin OS=Homo sapiens OX=9606 GN=TF PE=1 SV=3	2	861.881	-2.97	1.105e-05	MH_PM_1	28003100	yes
GQDcIWGVHVEEDKR	15	Q53EL9	Seizure protein 6 homolog OS=Homo sapiens OX=9606 GN=SEZ6 PE=1 SV=2	4	457.715	-3.61	3.461e-05	MH_PM_1	976476	yes
YSDVIAGQFYGHTHR	15	Q92484	Acid sphingomyelinase-like phosphodiesterase 3a OS=Homo sapiens OX=9606 GN=SMPDL3A PE=1 SV=2	3	584.28	-1.79	0.0001302	MH_PM_1	229123	yes
KTLLSNLEEAK	11	P10909	Clusterin OS=Homo sapiens OX=9606 GN=CLU PE=1 SV=1	2	623.355	-2.07	2.001e-07	MH_PM_1	13129406	yes
IEcVSAETTEDcIAK	15	P02787	Serotransferrin OS=Homo sapiens OX=9606 GN=TF PE=1 SV=3	2	863.383	-4.29	9.888e-08	MH_PM_1	1.21416e+06	yes
LVGGPmDASVEEEGVR	16	P01034	Cystatin-C OS=Homo sapiens OX=9606 GN=CST3 PE=1 SV=1	2	830.893	-4.17	1.293e-06	MH_PM_1	1.11914e+06	yes
FDAGSGMATIR	11	P98160	Basement membrane-specific heparan sulfate proteoglycan core protein OS=Homo sapiens OX=9606 GN=HSPG2 PE=1 SV=4	2	563.27	-2.3	0.0001758	MH_PM_1	228025	yes
KTLLSNLEEAK	11	P10909	Clusterin OS=Homo sapiens OX=9606 GN=CLU PE=1 SV=1	2	623.354	-3.63	5.721e-06	MH_PM_1	13129406	yes
ELDESLQVAER	11	P10909	Clusterin OS=Homo sapiens OX=9606 GN=CLU PE=1 SV=1	2	644.82	-3.37	6.826e-05	MH_PM_1	53706472	yes
TQPNLDNcPFHDQPHLK	17	P01034	Cystatin-C OS=Homo sapiens OX=9606 GN=CST3 PE=1 SV=1	4	515.993	-5.26	2.591e-07	MH_PM_1	203467424	yes
TQPNLDNcPFHDQPHLK	17	P01034	Cystatin-C OS=Homo sapiens OX=9606 GN=CST3 PE=1 SV=1	4	515.992	-6.09	4.979e-05	MH_PM_1	203467424	yes
AmAVEDIISR	10	P07357	Complement component C8 alpha chain OS=Homo sapiens OX=9606 GN=C8A PE=1 SV=2	2	560.786	-1.84	0.0001493	MH_PM_1	329532	yes
HSTIFENLANK	11	P02787	Serotransferrin OS=Homo sapiens OX=9606 GN=TF PE=1 SV=3	2	637.329	-2.33	2.349e-08	MH_PM_1	2926070	yes
GPDVLTATVSGK	12	Q14624	Inter-alpha-trypsin inhibitor heavy chain H4 OS=Homo sapiens OX=9606 GN=ITIH4 PE=1 SV=4	2	572.81	-7.51	2.488e-05	MH_PM_1	9022216	yes
ELDESLQVAER	11	P10909	Clusterin OS=Homo sapiens OX=9606 GN=CLU PE=1 SV=1	2	644.821	-2.04	1.552e-06	MH_PM_1	53706472	yes
HSTIFENLANK	11	P02787	Serotransferrin OS=Homo sapiens OX=9606 GN=TF PE=1 SV=3	2	637.329	-2.14	3.583e-07	MH_PM_1	219738656	yes
TQPNLDNcPFHDQPHLK	17	P01034	Cystatin-C OS=Homo sapiens OX=9606 GN=CST3 PE=1 SV=1	4	515.993	-5.73	1.478e-07	MH_PM_1	203467424	yes
ELDESLQVAER	11	P10909	Clusterin OS=Homo sapiens OX=9606 GN=CLU PE=1 SV=1	2	644.821	-2.42	5.55e-06	MH_PM_1	53706472	yes
LVNIAVDER	9	Q9NQ79	Cartilage acidic protein 1 OS=Homo sapiens OX=9606 GN=CRTAC1 PE=1 SV=2	2	514.789	-2.92	0.0001624	MH_PM_1	3.09676e+06	yes
LVNIAVDER	9	Q9NQ79	Cartilage acidic protein 1 OS=Homo sapiens OX=9606 GN=CRTAC1 PE=1 SV=2	2	514.789	-3.39	1.398e-05	MH_PM_1	3.09676e+06	yes
DSGFQmNQLR	10	P02787	Serotransferrin OS=Homo sapiens OX=9606 GN=TF PE=1 SV=3	2	606.276	-2.57	0.0001391	MH_PM_1	767082	yes
TQPNLDNcPFHDQPHLK	17	P01034	Cystatin-C OS=Homo sapiens OX=9606 GN=CST3 PE=1 SV=1	3	687.654	-7.15	1.587e-05	MH_PM_1	94626680	yes
HSTIFENLANK	11	P02787	Serotransferrin OS=Homo sapiens OX=9606 GN=TF PE=1 SV=3	2	637.328	-4.15	6.92e-07	MH_PM_1	2926070	yes
HSTIFENLANK	11	P02787	Serotransferrin OS=Homo sapiens OX=9606 GN=TF PE=1 SV=3	2	637.328	-4.34	1.253e-05	MH_PM_1	2926070	yes
HEVLEGNVGYLR	12	P10745	Retinol-binding protein 3 OS=Homo sapiens OX=9606 GN=RBP3 PE=1 SV=2	2	693.36	-2.63	5.4e-09	MH_PM_1	28734900	yes
EVDSGNDIYGNPIK	14	P16035	Metalloproteinase inhibitor 2 OS=Homo sapiens OX=9606 GN=TIMP2 PE=1 SV=2	2	760.863	-2.99	0.0001879	MH_PM_1	2.8718e+06	yes
FLDTGVVQSDR	11	Q7Z7M0	Multiple epidermal growth factor-like domains protein 8 OS=Homo sapiens OX=9606 GN=MEGF8 PE=1 SV=2	2	618.812	-4.56	0.0001214	MH_PM_1	910186	yes
HSTIFENLANK	11	P02787	Serotransferrin OS=Homo sapiens OX=9606 GN=TF PE=1 SV=3	2	637.329	-2.52	2.02e-08	MH_PM_1	1.53097e+06	yes
NLHDLDVSDNQLER	14	Q6EMK4	Vasorin OS=Homo sapiens OX=9606 GN=VASN PE=1 SV=1	3	556.602	-3.28	0.0001657	MH_PM_1	2231539	yes
FQVHTHLQVIEER	13	P51693	Amyloid beta precursor like protein 1 OS=Homo sapiens OX=9606 GN=APLP1 PE=1 SV=3	3	545.957	-2.66	3.197e-08	MH_PM_1	417563	yes
FLDTGVVQSDR	11	Q7Z7M0	Multiple epidermal growth factor-like domains protein 8 OS=Homo sapiens OX=9606 GN=MEGF8 PE=1 SV=2	2	618.811	-5.54	7.01e-05	MH_PM_1	910186	yes
ENADSLQASLRPHADELK	18	P06727	Apolipoprotein A-IV OS=Homo sapiens OX=9606 GN=APOA4 PE=1 SV=4	3	665.334	-3.28	3.703e-09	MH_PM_1	6681739	yes
ENADSLQASLRPHADELK	18	P06727	Apolipoprotein A-IV OS=Homo sapiens OX=9606 GN=APOA4 PE=1 SV=4	3	665.334	-3.46	6.209e-08	MH_PM_1	6681739	yes
NLHDLDVSDNQLER	14	Q6EMK4	Vasorin OS=Homo sapiens OX=9606 GN=VASN PE=1 SV=1	3	556.602	-3.5	0.0002476	MH_PM_1	2231539	yes
EGQMESVEAAMSSK	14	P05543	Thyroxine-binding globulin OS=Homo sapiens OX=9606 GN=SERPINA7 PE=1 SV=2	2	742.321	-4.04	7.927e-06	MH_PM_1	1165237	yes
LVGGPmDASVEEEGVR	16	P01034	Cystatin-C OS=Homo sapiens OX=9606 GN=CST3 PE=1 SV=1	2	830.893	-3.8	7.29e-07	MH_PM_1	1.11914e+06	yes
HEVLEGNVGYLR	12	P10745	Retinol-binding protein 3 OS=Homo sapiens OX=9606 GN=RBP3 PE=1 SV=2	2	693.359	-4.74	1.223e-07	MH_PM_1	1.48829e+06	yes
HEVLEGNVGYLR	12	P10745	Retinol-binding protein 3 OS=Homo sapiens OX=9606 GN=RBP3 PE=1 SV=2	3	462.575	-4.97	0.0001508	MH_PM_1	44232812	yes
HEVLEGNVGYLR	12	P10745	Retinol-binding protein 3 OS=Homo sapiens OX=9606 GN=RBP3 PE=1 SV=2	2	693.359	-4.57	7.384e-07	MH_PM_1	28734900	yes
HEVLEGNVGYLR	12	P10745	Retinol-binding protein 3 OS=Homo sapiens OX=9606 GN=RBP3 PE=1 SV=2	2	693.359	-4.04	1.1e-06	MH_PM_1	28734900	yes
LQPLDFKENAEQSR	14	P01008	Antithrombin-III OS=Homo sapiens OX=9606 GN=SERPINC1 PE=1 SV=1	3	558.949	-6.85	5.95e-05	MH_PM_1	1.02215e+06	yes
IPDGVVSVSPK	11	O94985	Calsyntenin-1 OS=Homo sapiens OX=9606 GN=CLSTN1 PE=1 SV=1	2	549.312	-3.83	3.563e-06	MH_PM_1	8189729	yes
LGMFNIQHcK	10	P01009	Alpha-1-antitrypsin OS=Homo sapiens OX=9606 GN=SERPINA1 PE=1 SV=3	3	416.537	-5.5	2.18e-05	MH_PM_1	3.42833e+06	yes
LVADNYASAELGAK	14	P10745	Retinol-binding protein 3 OS=Homo sapiens OX=9606 GN=RBP3 PE=1 SV=2	2	711.369	2.33	0.0001546	MH_PM_1	294612	yes
LQPLDFKENAEQSR	14	P01008	Antithrombin-III OS=Homo sapiens OX=9606 GN=SERPINC1 PE=1 SV=1	3	558.95	-6.19	0.0001183	MH_PM_1	1.02215e+06	yes
GAAGAGLDGPEGDQGPQGPQGVPGTSK	27	Q14050	Collagen alpha-3(IX) chain OS=Homo sapiens OX=9606 GN=COL9A3 PE=1 SV=2	3	802.379	-4.87	0.0002021	MH_PM_1	649568	yes
SASDLTWDNLKGK	13	P02787	Serotransferrin OS=Homo sapiens OX=9606 GN=TF PE=1 SV=3	3	478.912	-1.22	6.072e-05	MH_PM_1	2.39913e+06	yes
YIQDLDAcETGTVR	14	Q8IZJ3	C3 and PZP-like alpha-2-macroglobulin domain-containing protein 8 OS=Homo sapiens OX=9606 GN=CPAMD8 PE=1 SV=2	2	820.881	-2.6	3.975e-07	MH_PM_1	680192	yes
ELDESLQVAER	11	P10909	Clusterin OS=Homo sapiens OX=9606 GN=CLU PE=1 SV=1	2	644.82	-3.56	8.713e-05	MH_PM_1	3.87772e+06	yes
IPDGVVSVSPK	11	O94985	Calsyntenin-1 OS=Homo sapiens OX=9606 GN=CLSTN1 PE=1 SV=1	2	549.311	-4.61	0.0001947	MH_PM_1	8189729	yes
SPYQLVLQHSR	11	Q15582	Transforming growth factor-beta-induced protein ig-h3 OS=Homo sapiens OX=9606 GN=TGFBI PE=1 SV=1	3	443.24	-4.53	5.894e-05	MH_PM_1	606480	yes
IPDGVVSVSPK	11	O94985	Calsyntenin-1 OS=Homo sapiens OX=9606 GN=CLSTN1 PE=1 SV=1	2	549.311	-4.72	2.21e-06	MH_PM_1	8189729	yes
LQQEDGISFEYHR	13	P16870	Carboxypeptidase E OS=Homo sapiens OX=9606 GN=CPE PE=1 SV=1	3	541.256	-4.16	6.088e-06	MH_PM_1	1.95728e+06	yes
THISYQEYPFK	11	O75752	UDP-GalNAc:beta-1,3-N-acetylgalactosaminyltransferase 1 OS=Homo sapiens OX=9606 GN=B3GALNT1 PE=1 SV=1	2	706.843	-4.32	4.552e-06	MH_PM_1	356084	yes
HEVLEGNVGYLR	12	P10745	Retinol-binding protein 3 OS=Homo sapiens OX=9606 GN=RBP3 PE=1 SV=2	3	462.575	-5.3	6.875e-06	MH_PM_1	44232812	yes
TQPNLDNcPFHDQPHLK	17	P01034	Cystatin-C OS=Homo sapiens OX=9606 GN=CST3 PE=1 SV=1	3	687.655	-5.28	2.997e-08	MH_PM_1	94626680	yes
LGMFNIQHcK	10	P01009	Alpha-1-antitrypsin OS=Homo sapiens OX=9606 GN=SERPINA1 PE=1 SV=3	3	416.537	-4.11	2.401e-05	MH_PM_1	3.42833e+06	yes
EVDSGNDIYGNPIK	14	P16035	Metalloproteinase inhibitor 2 OS=Homo sapiens OX=9606 GN=TIMP2 PE=1 SV=2	2	760.862	-4.27	5.275e-07	MH_PM_1	2.8718e+06	yes
HSTIFENLANK	11	P02787	Serotransferrin OS=Homo sapiens OX=9606 GN=TF PE=1 SV=3	2	637.328	-4.25	1.022e-07	MH_PM_1	2926070	yes
FSGQLNSHGcFYQQVK	16	P01023	Alpha-2-macroglobulin OS=Homo sapiens OX=9606 GN=A2M PE=1 SV=3	3	633.962	-4.69	3.022e-08	MH_PM_1	1733861	yes
MNFRPGVLSSR	11	Q14624	Inter-alpha-trypsin inhibitor heavy chain H4 OS=Homo sapiens OX=9606 GN=ITIH4 PE=1 SV=4	3	421.891	-4.36	0.0002468	MH_PM_1	790460	yes
RLEAGDHPVELLAR	14	P09486	SPARC OS=Homo sapiens OX=9606 GN=SPARC PE=1 SV=1	3	525.956	-5.09	1.041e-05	MH_PM_1	1.32522e+06	yes
LGMFNIQHcK	10	P01009	Alpha-1-antitrypsin OS=Homo sapiens OX=9606 GN=SERPINA1 PE=1 SV=3	3	416.537	-4.04	0.0001632	MH_PM_1	22282926	yes
LGMFNIQHcK	10	P01009	Alpha-1-antitrypsin OS=Homo sapiens OX=9606 GN=SERPINA1 PE=1 SV=3	3	416.537	-4.33	5.779e-05	MH_PM_1	22282926	yes
ASYLDcIR	8	P02787	Serotransferrin OS=Homo sapiens OX=9606 GN=TF PE=1 SV=3	2	499.24	-3.9	0.0002324	MH_PM_1	143247136	yes
LVGGPmDASVEEEGVR	16	P01034	Cystatin-C OS=Homo sapiens OX=9606 GN=CST3 PE=1 SV=1	2	830.893	-3.65	0.0001983	MH_PM_1	1.11914e+06	yes
LGMFNIQHcK	10	P01009	Alpha-1-antitrypsin OS=Homo sapiens OX=9606 GN=SERPINA1 PE=1 SV=3	3	416.537	-4.04	1.386e-05	MH_PM_1	22282926	yes
mFTTAPDQVDKEDEDFQESNK	21	P00450	Ceruloplasmin OS=Homo sapiens OX=9606 GN=CP PE=1 SV=1	3	830.688	-4.19	8.422e-12	MH_PM_1	9222762	yes
GYTQQLAFR	9	P01024	Complement C3 OS=Homo sapiens OX=9606 GN=C3 PE=1 SV=2	2	542.28	-4.63	0.0002308	MH_PM_1	1.16068e+06	yes
mFTTAPDQVDKEDEDFQESNK	21	P00450	Ceruloplasmin OS=Homo sapiens OX=9606 GN=CP PE=1 SV=1	3	830.689	-4.11	1.521e-10	MH_PM_1	9222762	yes
ELDESLQVAER	11	P10909	Clusterin OS=Homo sapiens OX=9606 GN=CLU PE=1 SV=1	2	644.82	-4.51	2.277e-05	MH_PM_1	53706472	yes
SSLVNIPR	8	Q92765	Secreted frizzled-related protein 3 OS=Homo sapiens OX=9606 GN=FRZB PE=1 SV=2	2	443.259	-4.13	0.0001458	MH_PM_1	3.28101e+06	yes
LVGGPmDASVEEEGVR	16	P01034	Cystatin-C OS=Homo sapiens OX=9606 GN=CST3 PE=1 SV=1	2	830.893	-4.02	5.486e-06	MH_PM_1	1.11914e+06	yes
mFTTAPDQVDKEDEDFQESNK	21	P00450	Ceruloplasmin OS=Homo sapiens OX=9606 GN=CP PE=1 SV=1	3	830.688	-4.7	4.006e-09	MH_PM_1	9222762	yes
AIGYLNTGYQR	11	P01023	Alpha-2-macroglobulin OS=Homo sapiens OX=9606 GN=A2M PE=1 SV=3	2	628.323	-3.48	6.26e-05	MH_PM_1	9394990	yes
ELDESLQVAER	11	P10909	Clusterin OS=Homo sapiens OX=9606 GN=CLU PE=1 SV=1	2	644.82	-3.84	1.229e-05	MH_PM_1	53706472	yes
EVDSGNDIYGNPIK	14	P16035	Metalloproteinase inhibitor 2 OS=Homo sapiens OX=9606 GN=TIMP2 PE=1 SV=2	2	760.862	-3.63	3.952e-06	MH_PM_1	2.8718e+06	yes
SSLVNIPR	8	Q92765	Secreted frizzled-related protein 3 OS=Homo sapiens OX=9606 GN=FRZB PE=1 SV=2	2	443.259	-4.34	0.0001124	MH_PM_1	3.28101e+06	yes
AHVIGTPcSTQISSLK	16	P23515	Oligodendrocyte-myelin glycoprotein OS=Homo sapiens OX=9606 GN=OMG PE=1 SV=2	3	566.961	-8.49	7.217e-06	MH_PM_1	769427	yes
VTASSPVAVLSGHScAQK	18	Q9Y6R7	IgGFc-binding protein OS=Homo sapiens OX=9606 GN=FCGBP PE=1 SV=3	3	600.307	-3.37	1.228e-05	MH_PM_1	1.17794e+06	yes
VTPNLMGHLcGNQR	14	Q16610	Extracellular matrix protein 1 OS=Homo sapiens OX=9606 GN=ECM1 PE=1 SV=2	3	532.927	-4.89	8.01e-06	MH_PM_1	474444	yes
DSGFQmNQLR	10	P02787	Serotransferrin OS=Homo sapiens OX=9606 GN=TF PE=1 SV=3	2	606.275	-3.88	8.271e-05	MH_PM_1	553889	yes
SGQLGIQEEDLR	12	P13521	Secretogranin-2 OS=Homo sapiens OX=9606 GN=SCG2 PE=1 SV=2	2	672.84	-2.48	2.632e-05	MH_PM_1	399926	yes
DSGFQmNQLR	10	P02787	Serotransferrin OS=Homo sapiens OX=9606 GN=TF PE=1 SV=3	2	606.275	-4.18	0.0002249	MH_PM_1	553889	yes
FSGQLNSHGcFYQQVK	16	P01023	Alpha-2-macroglobulin OS=Homo sapiens OX=9606 GN=A2M PE=1 SV=3	3	633.962	-4.59	1.041e-09	MH_PM_1	1733861	yes
EScGYDTcYDWEK	13	P13671	Complement component C6 OS=Homo sapiens OX=9606 GN=C6 PE=1 SV=3	2	856.808	-6.57	3.928e-05	MH_PM_1	274074	yes
ENADSLQASLRPHADELK	18	P06727	Apolipoprotein A-IV OS=Homo sapiens OX=9606 GN=APOA4 PE=1 SV=4	3	665.334	-3.19	4.154e-05	MH_PM_1	6681739	yes
IEcVSAETTEDcIAK	15	P02787	Serotransferrin OS=Homo sapiens OX=9606 GN=TF PE=1 SV=3	2	863.382	-6.41	1.992e-07	MH_PM_1	1.55183e+06	yes
STVISYEccPGYEK	14	Q15582	Transforming growth factor-beta-induced protein ig-h3 OS=Homo sapiens OX=9606 GN=TGFBI PE=1 SV=1	2	846.862	-4.02	3.597e-05	MH_PM_1	228139	yes
LcmGSGLNLcEPNNK	15	P02787	Serotransferrin OS=Homo sapiens OX=9606 GN=TF PE=1 SV=3	2	861.879	-5.95	2.864e-07	MH_PM_1	28003100	yes
LcmGSGLNLcEPNNK	15	P02787	Serotransferrin OS=Homo sapiens OX=9606 GN=TF PE=1 SV=3	2	861.879	-5.81	5.905e-08	MH_PM_1	28003100	yes
LVGGPmDASVEEEGVR	16	P01034	Cystatin-C OS=Homo sapiens OX=9606 GN=CST3 PE=1 SV=1	2	830.893	-3.43	4.803e-06	MH_PM_1	420727	yes
VLLDGVQNPR	10	P01024	Complement C3 OS=Homo sapiens OX=9606 GN=C3 PE=1 SV=2	2	555.814	-4.9	0.0001743	MH_PM_1	21693124	yes
HSTIFENLANK	11	P02787	Serotransferrin OS=Homo sapiens OX=9606 GN=TF PE=1 SV=3	2	637.328	-4.53	5.729e-07	MH_PM_1	10448534	yes
HSTIFENLANK	11	P02787	Serotransferrin OS=Homo sapiens OX=9606 GN=TF PE=1 SV=3	2	637.328	-3.67	1.011e-07	MH_PM_1	219738656	yes
IEcVSAETTEDcIAK	15	P02787	Serotransferrin OS=Homo sapiens OX=9606 GN=TF PE=1 SV=3	2	863.382	-5.57	4.951e-06	MH_PM_1		yes
VLLDGVQNPR	10	P01024	Complement C3 OS=Homo sapiens OX=9606 GN=C3 PE=1 SV=2	2	555.814	-4.9	0.0001701	MH_PM_1	21693124	yes
HSTIFENLANK	11	P02787	Serotransferrin OS=Homo sapiens OX=9606 GN=TF PE=1 SV=3	2	637.328	-4.25	2.499e-07	MH_PM_1	219738656	yes
YGADKDVVVLTSSQTR	16	P10745	Retinol-binding protein 3 OS=Homo sapiens OX=9606 GN=RBP3 PE=1 SV=2	2	869.948	-5.19	1.135e-09	MH_PM_1	7218166	yes
YGADKDVVVLTSSQTR	16	P10745	Retinol-binding protein 3 OS=Homo sapiens OX=9606 GN=RBP3 PE=1 SV=2	3	580.301	-4.77	2.589e-06	MH_PM_1	27693106	yes
HSTIFENLANK	11	P02787	Serotransferrin OS=Homo sapiens OX=9606 GN=TF PE=1 SV=3	2	637.331	1.12	4.421e-09	MH_PM_1	10448534	yes
YGADKDVVVLTSSQTR	16	P10745	Retinol-binding protein 3 OS=Homo sapiens OX=9606 GN=RBP3 PE=1 SV=2	3	580.301	-4.88	3.351e-08	MH_PM_1	27693106	yes
IEcVSAETTEDcIAK	15	P02787	Serotransferrin OS=Homo sapiens OX=9606 GN=TF PE=1 SV=3	2	863.383	-4.93	1.119e-08	MH_PM_1	2.91286e+06	yes
YGADKDVVVLTSSQTR	16	P10745	Retinol-binding protein 3 OS=Homo sapiens OX=9606 GN=RBP3 PE=1 SV=2	3	580.301	-4.77	1.602e-05	MH_PM_1	27693106	yes
HSTIFENLANK	11	P02787	Serotransferrin OS=Homo sapiens OX=9606 GN=TF PE=1 SV=3	2	637.328	-4.05	5.916e-08	MH_PM_1	219738656	yes
FSSFEEAVK	9	P23471	Receptor-type tyrosine-protein phosphatase zeta OS=Homo sapiens OX=9606 GN=PTPRZ1 PE=1 SV=4	2	522.254	-3.35	0.0001864	MH_PM_1	1.42739e+06	yes
LGPGMADIcK	10	P07602	Prosaposin OS=Homo sapiens OX=9606 GN=PSAP PE=1 SV=2	2	531.256	-6.02	0.0002327	MH_PM_1	6.01933e+06	yes
GDAcEGDSGGPFVMK	15	P00734	Prothrombin OS=Homo sapiens OX=9606 GN=F2 PE=1 SV=2	2	763.812	-4.93	8.896e-07	MH_PM_1	2.47166e+06	yes
HSTIFENLANK	11	P02787	Serotransferrin OS=Homo sapiens OX=9606 GN=TF PE=1 SV=3	2	637.328	-4.53	7.825e-08	MH_PM_1	8397473	yes
TQPNLDNcPFHDQPHLK	17	P01034	Cystatin-C OS=Homo sapiens OX=9606 GN=CST3 PE=1 SV=1	3	687.655	-4.84	5.197e-08	MH_PM_1	94626680	yes
YGADKDVVVLTSSQTR	16	P10745	Retinol-binding protein 3 OS=Homo sapiens OX=9606 GN=RBP3 PE=1 SV=2	2	869.95	-2.66	8.354e-05	MH_PM_1	7218166	yes
TQPNLDNcPFHDQPHLK	17	P01034	Cystatin-C OS=Homo sapiens OX=9606 GN=CST3 PE=1 SV=1	3	687.655	-4.39	6.29e-06	MH_PM_1	94626680	yes
TQPNLDNcPFHDQPHLK	17	P01034	Cystatin-C OS=Homo sapiens OX=9606 GN=CST3 PE=1 SV=1	4	515.992	-6.2	1.862e-07	MH_PM_1	203467424	yes
LHDRNTYEKYLGEEYVK	17	P02787	Serotransferrin OS=Homo sapiens OX=9606 GN=TF PE=1 SV=3	4	540.018	-5.51	2.147e-07	MH_PM_1	5410248	yes
HSTIFENLANK	11	P02787	Serotransferrin OS=Homo sapiens OX=9606 GN=TF PE=1 SV=3	2	637.327	-5.3	5.628e-07	MH_PM_1	8397473	yes
LHDRNTYEKYLGEEYVK	17	P02787	Serotransferrin OS=Homo sapiens OX=9606 GN=TF PE=1 SV=3	4	540.018	-5.4	6.253e-07	MH_PM_1	5410248	yes
DSGFQmNQLR	10	P02787	Serotransferrin OS=Homo sapiens OX=9606 GN=TF PE=1 SV=3	2	606.275	-4.18	0.0002569	MH_PM_1	579761	yes
HSTIFENLANK	11	P02787	Serotransferrin OS=Homo sapiens OX=9606 GN=TF PE=1 SV=3	2	637.328	-3.77	1.444e-07	MH_PM_1	219738656	yes
SSGSLLNNAIK	11	P01023	Alpha-2-macroglobulin OS=Homo sapiens OX=9606 GN=A2M PE=1 SV=3	2	552.304	-3.98	4.352e-05	MH_PM_1	6927133	yes
LcmGSGLNLcEPNNK	15	P02787	Serotransferrin OS=Homo sapiens OX=9606 GN=TF PE=1 SV=3	2	861.88	-4.75	2.606e-09	MH_PM_1	28003100	yes
HSTIFENLANK	11	P02787	Serotransferrin OS=Homo sapiens OX=9606 GN=TF PE=1 SV=3	2	637.328	-4.44	1.5e-05	MH_PM_1	219738656	yes
HSTIFENLANK	11	P02787	Serotransferrin OS=Homo sapiens OX=9606 GN=TF PE=1 SV=3	2	637.328	-3.96	9.265e-05	MH_PM_1	219738656	yes
VGYVSGWGR	9	P00738	Haptoglobin OS=Homo sapiens OX=9606 GN=HP PE=1 SV=1	2	490.749	-4.53	3.375e-05	MH_PM_1	4.0295e+06	yes
THPHFVIPYR	10	P05067	Amyloid-beta precursor protein OS=Homo sapiens OX=9606 GN=APP PE=1 SV=3	3	422.894	-4.36	6.606e-06	MH_PM_1	1.25998e+06	yes
IEcVSAETTEDcIAK	15	P02787	Serotransferrin OS=Homo sapiens OX=9606 GN=TF PE=1 SV=3	2	863.384	-3.73	3.313e-08	MH_PM_1	2.91286e+06	yes
DGWSAQPTcIK	11	P08603	Complement factor H OS=Homo sapiens OX=9606 GN=CFH PE=1 SV=4	2	631.794	-1.91	1.834e-05	MH_PM_1	648946	yes
GNQWVGYDDQESVK	14	P36222	Chitinase-3-like protein 1 OS=Homo sapiens OX=9606 GN=CHI3L1 PE=1 SV=2	2	812.863	-3.15	1.217e-05	MH_PM_1	1.31946e+06	yes
ATTVTGTPcQDWAAQEPHR	19	P00747	Plasminogen OS=Homo sapiens OX=9606 GN=PLG PE=1 SV=2	3	709.327	-2.48	1.113e-09	MH_PM_1	9837084	yes
ScESNSPFPVHPGTAEccTK	20	P02774	Vitamin D-binding protein OS=Homo sapiens OX=9606 GN=GC PE=1 SV=2	3	755.648	-3.53	1.075e-08	MH_PM_1	757060	yes
cGcDHDcGAQGNPVcGSDGVVYASAcR	27	Q8IZJ3	C3 and PZP-like alpha-2-macroglobulin domain-containing protein 8 OS=Homo sapiens OX=9606 GN=CPAMD8 PE=1 SV=2	3	977.043	-0.63	8.246e-05	MH_PM_1	228137	yes
DVHEGQPLLNVK	12	P19022	Cadherin-2 OS=Homo sapiens OX=9606 GN=CDH2 PE=1 SV=4	2	674.862	-3.69	0.0001741	MH_PM_1	1.55778e+06	yes
VEGDPDFYKPGTSYR	15	Q9HCB6	Spondin-1 OS=Homo sapiens OX=9606 GN=SPON1 PE=1 SV=2	3	577.603	-4.55	0.0001534	MH_PM_1	1.78254e+06	yes
IEcVSAETTEDcIAK	15	P02787	Serotransferrin OS=Homo sapiens OX=9606 GN=TF PE=1 SV=3	2	863.384	-3.59	3.536e-09	MH_PM_1	65150080	yes
QDAcQGDSGGVFAVR	15	P00736	Complement C1r subcomponent OS=Homo sapiens OX=9606 GN=C1R PE=1 SV=2	2	783.85	-2.07	4.466e-08	MH_PM_1	1.02934e+06	yes
ELDESLQVAER	11	P10909	Clusterin OS=Homo sapiens OX=9606 GN=CLU PE=1 SV=1	2	644.821	-3.18	0.0001555	MH_PM_1	231773	yes
LVGGPmDASVEEEGVR	16	P01034	Cystatin-C OS=Homo sapiens OX=9606 GN=CST3 PE=1 SV=1	2	830.893	-3.58	1.387e-07	MH_PM_1	20554820	yes
YGADKDVVVLTSSQTR	16	P10745	Retinol-binding protein 3 OS=Homo sapiens OX=9606 GN=RBP3 PE=1 SV=2	2	869.948	-4.62	1.528e-07	MH_PM_1	7218166	yes
TVVQYLNNPR	10	P98164	Low-density lipoprotein receptor-related protein 2 OS=Homo sapiens OX=9606 GN=LRP2 PE=1 SV=3	2	602.326	-2.48	0.0001781	MH_PM_1	1.35013e+06	yes
EPTMYVGSTSVQTSR	15	P09871	Complement C1s subcomponent OS=Homo sapiens OX=9606 GN=C1S PE=1 SV=1	2	821.888	-2.98	4.389e-06	MH_PM_1	1.14498e+06	yes
IEcVSAETTEDcIAK	15	P02787	Serotransferrin OS=Homo sapiens OX=9606 GN=TF PE=1 SV=3	2	863.384	-3.8	2.366e-08	MH_PM_1	2.91286e+06	yes
TDSFcPLHcPAHSHYSIcTR	20	Q9Y6R7	IgGFc-binding protein OS=Homo sapiens OX=9606 GN=FCGBP PE=1 SV=3	5	490.013	-4.67	1.933e-05	MH_PM_1	840758	yes
GEESAVMLEPR	11	Q9Y646	Carboxypeptidase Q OS=Homo sapiens OX=9606 GN=CPQ PE=1 SV=1	2	609.294	-1.81	1.762e-05	MH_PM_1	560531	yes
SVMVEAEGVPR	11	Q8IZJ3	C3 and PZP-like alpha-2-macroglobulin domain-containing protein 8 OS=Homo sapiens OX=9606 GN=CPAMD8 PE=1 SV=2	2	587.298	-3.06	8.324e-05	MH_PM_1	541653	yes
LVGGPmDASVEEEGVR	16	P01034	Cystatin-C OS=Homo sapiens OX=9606 GN=CST3 PE=1 SV=1	2	830.893	-3.5	3.997e-06	MH_PM_1	20554820	yes
VAAGAFQGLR	10	P02750	Leucine-rich alpha-2-glycoprotein OS=Homo sapiens OX=9606 GN=LRG1 PE=1 SV=2	2	495.278	-3.05	0.0001576	MH_PM_1	5660624	yes
VLLDGVQNPR	10	P01024	Complement C3 OS=Homo sapiens OX=9606 GN=C3 PE=1 SV=2	2	555.815	-3.47	8.823e-05	MH_PM_1	21693124	yes
ELDESLQVAER	11	P10909	Clusterin OS=Homo sapiens OX=9606 GN=CLU PE=1 SV=1	2	644.82	-3.84	0.0001906	MH_PM_1	319582	yes
TASDAGFPVGSHVQYR	16	Q6UXD5	Seizure 6-like protein 2 OS=Homo sapiens OX=9606 GN=SEZ6L2 PE=1 SV=2	3	564.607	-4.78	4.063e-06	MH_PM_1	558963	yes
VGYVSGWGR	9	P00738	Haptoglobin OS=Homo sapiens OX=9606 GN=HP PE=1 SV=1	2	490.749	-4.34	0.000225	MH_PM_1	4.0295e+06	yes
DGWSAQPTcIK	11	P08603	Complement factor H OS=Homo sapiens OX=9606 GN=CFH PE=1 SV=4	2	631.794	-2.4	0.0002067	MH_PM_1	648946	yes
VEQAVETEPEPELR	14	P02649	Apolipoprotein E OS=Homo sapiens OX=9606 GN=APOE PE=1 SV=1	2	813.406	1.64	0.0001037	MH_PM_1	441021	yes
AcEPGVDYVYK	11	P01024	Complement C3 OS=Homo sapiens OX=9606 GN=C3 PE=1 SV=2	2	650.796	-2.81	0.0002108	MH_PM_1	28470740	yes
YGADKDVVVLTSSQTR	16	P10745	Retinol-binding protein 3 OS=Homo sapiens OX=9606 GN=RBP3 PE=1 SV=2	3	580.302	-3.93	1.282e-06	MH_PM_1	27693106	yes
LSLENcGLTR	10	Q86UX2	Inter-alpha-trypsin inhibitor heavy chain H5 OS=Homo sapiens OX=9606 GN=ITIH5 PE=2 SV=2	2	581.796	-3.72	9.83e-05	MH_PM_1	555425	yes
AYSSFNPAMSDPNRPPcR	18	P16870	Carboxypeptidase E OS=Homo sapiens OX=9606 GN=CPE PE=1 SV=1	3	689.641	-4.2	0.0002159	MH_PM_1	5.51518e+06	yes
DGAGDVAFVK	10	P02787	Serotransferrin OS=Homo sapiens OX=9606 GN=TF PE=1 SV=3	2	489.747	-3.33	6.851e-06	MH_PM_1	2.19434e+06	yes
TEHYEEQIEAFK	12	P02748	Complement component C9 OS=Homo sapiens OX=9606 GN=C9 PE=1 SV=2	2	762.351	-4.03	3.499e-05	MH_PM_1	940226	yes
FScmcPQGYQVVR	13	Q12805	EGF-containing fibulin-like extracellular matrix protein 1 OS=Homo sapiens OX=9606 GN=EFEMP1 PE=1 SV=2	2	824.355	-3.15	0.0001562	MH_PM_1	1.81889e+06	yes
LcmGSGLNLcEPNNK	15	P02787	Serotransferrin OS=Homo sapiens OX=9606 GN=TF PE=1 SV=3	2	861.882	-2.12	2.644e-05	MH_PM_1	28003100	yes
LcmGSGLNLcEPNNK	15	P02787	Serotransferrin OS=Homo sapiens OX=9606 GN=TF PE=1 SV=3	2	861.882	-2.27	1.386e-08	MH_PM_1	28003100	yes
IEcVSAETTEDcIAK	15	P02787	Serotransferrin OS=Homo sapiens OX=9606 GN=TF PE=1 SV=3	2	863.384	-4.15	3.862e-08	MH_PM_1		yes
LcmGSGLNLcEPNNK	15	P02787	Serotransferrin OS=Homo sapiens OX=9606 GN=TF PE=1 SV=3	2	861.881	-3.4	6.391e-05	MH_PM_1	28003100	yes
LVGGPmDASVEEEGVR	16	P01034	Cystatin-C OS=Homo sapiens OX=9606 GN=CST3 PE=1 SV=1	2	830.893	-2.99	0.0001901	MH_PM_1	420727	yes
TQPNLDNcPFHDQPHLK	17	P01034	Cystatin-C OS=Homo sapiens OX=9606 GN=CST3 PE=1 SV=1	3	687.655	-5.19	2.263e-08	MH_PM_1	94626680	yes
NcELDVTcNIK	11	P00740	Coagulation factor IX OS=Homo sapiens OX=9606 GN=F9 PE=1 SV=2	2	683.31	-1.09	3.981e-05	MH_PM_1	428503	yes
INQDPLGIQGR	11	P17050	Alpha-N-acetylgalactosaminidase OS=Homo sapiens OX=9606 GN=NAGA PE=1 SV=2	2	605.828	-3.53	4.676e-06	MH_PM_1	655803	yes
HSTIFENLANK	11	P02787	Serotransferrin OS=Homo sapiens OX=9606 GN=TF PE=1 SV=3	2	637.328	-3.1	6.63e-07	MH_PM_1	219738656	yes
IEcVSAETTEDcIAK	15	P02787	Serotransferrin OS=Homo sapiens OX=9606 GN=TF PE=1 SV=3	2	863.384	-3.37	2.911e-06	MH_PM_1	1.21416e+06	yes
ELDESLQVAER	11	P10909	Clusterin OS=Homo sapiens OX=9606 GN=CLU PE=1 SV=1	2	644.821	-3.18	0.0002177	MH_PM_1	53706472	yes
YEASILTHDSSIR	13	P02679	Fibrinogen gamma chain OS=Homo sapiens OX=9606 GN=FGG PE=1 SV=3	2	746.371	-6.04	2.385e-05	MH_PM_1	481507	yes
TQPNLDNcPFHDQPHLK	17	P01034	Cystatin-C OS=Homo sapiens OX=9606 GN=CST3 PE=1 SV=1	3	687.655	-5.55	3.233e-06	MH_PM_1	94626680	yes
TQPNLDNcPFHDQPHLK	17	P01034	Cystatin-C OS=Homo sapiens OX=9606 GN=CST3 PE=1 SV=1	3	687.655	-5.1	4.655e-08	MH_PM_1	94626680	yes
TQPNLDNcPFHDQPHLK	17	P01034	Cystatin-C OS=Homo sapiens OX=9606 GN=CST3 PE=1 SV=1	4	515.993	-5.26	2.953e-06	MH_PM_1	203467424	yes
HSTIFENLANK	11	P02787	Serotransferrin OS=Homo sapiens OX=9606 GN=TF PE=1 SV=3	2	637.328	-3.57	9.348e-08	MH_PM_1	219738656	yes
WSSPPQcEGLPcK	13	P08603	Complement factor H OS=Homo sapiens OX=9606 GN=CFH PE=1 SV=4	2	773.342	-4.05	1.769e-06	MH_PM_1	910296	yes
EENDDFASFR	10	P04196	Histidine-rich glycoprotein OS=Homo sapiens OX=9606 GN=HRG PE=1 SV=1	2	615.254	-4.8	0.000142	MH_PM_1	348314	yes
WSSPPQcEGLPcK	13	P08603	Complement factor H OS=Homo sapiens OX=9606 GN=CFH PE=1 SV=4	2	773.342	-3.42	8.346e-06	MH_PM_1	910296	yes
TQPNLDNcPFHDQPHLK	17	P01034	Cystatin-C OS=Homo sapiens OX=9606 GN=CST3 PE=1 SV=1	4	515.993	-5.26	5.702e-07	MH_PM_1	203467424	yes
TQPNLDNcPFHDQPHLK	17	P01034	Cystatin-C OS=Homo sapiens OX=9606 GN=CST3 PE=1 SV=1	3	687.655	-5.28	4.402e-08	MH_PM_1	94626680	yes
HSTIFENLANK	11	P02787	Serotransferrin OS=Homo sapiens OX=9606 GN=TF PE=1 SV=3	2	637.328	-3.48	8.187e-08	MH_PM_1	219738656	yes
TQPNLDNcPFHDQPHLK	17	P01034	Cystatin-C OS=Homo sapiens OX=9606 GN=CST3 PE=1 SV=1	4	515.993	-4.9	8.736e-06	MH_PM_1	203467424	yes
TQPNLDNcPFHDQPHLK	17	P01034	Cystatin-C OS=Homo sapiens OX=9606 GN=CST3 PE=1 SV=1	4	515.993	-4.9	6.966e-07	MH_PM_1	203467424	yes
HSTIFENLANK	11	P02787	Serotransferrin OS=Homo sapiens OX=9606 GN=TF PE=1 SV=3	2	637.328	-3.1	3.239e-08	MH_PM_1	219738656	yes
ELDESLQVAER	11	P10909	Clusterin OS=Homo sapiens OX=9606 GN=CLU PE=1 SV=1	2	644.82	-3.84	4.057e-05	MH_PM_1	53706472	yes
LcmGSGLNLcEPNNK	15	P02787	Serotransferrin OS=Homo sapiens OX=9606 GN=TF PE=1 SV=3	2	861.88	-4.39	7.016e-09	MH_PM_1	28003100	yes
GILDKEEAEAIK	12	Q8WXD2	Secretogranin-3 OS=Homo sapiens OX=9606 GN=SCG3 PE=1 SV=3	2	658.356	-4.64	4.583e-08	MH_PM_1	1.2838e+06	yes
TQPNLDNcPFHDQPHLK	17	P01034	Cystatin-C OS=Homo sapiens OX=9606 GN=CST3 PE=1 SV=1	4	515.993	-4.66	6.736e-07	MH_PM_1	203467424	yes
LcmGSGLNLcEPNNK	15	P02787	Serotransferrin OS=Homo sapiens OX=9606 GN=TF PE=1 SV=3	3	574.922	-4.58	6.92e-08	MH_PM_1	4.03173e+06	yes
LcmGSGLNLcEPNNK	15	P02787	Serotransferrin OS=Homo sapiens OX=9606 GN=TF PE=1 SV=3	2	861.881	-3.97	9.537e-09	MH_PM_1	28003100	yes
TQPNLDNcPFHDQPHLK	17	P01034	Cystatin-C OS=Homo sapiens OX=9606 GN=CST3 PE=1 SV=1	4	515.993	-5.61	1.454e-06	MH_PM_1	203467424	yes
TQPNLDNcPFHDQPHLK	17	P01034	Cystatin-C OS=Homo sapiens OX=9606 GN=CST3 PE=1 SV=1	4	515.993	-5.61	5.294e-06	MH_PM_1	203467424	yes
HSTIFENLANK	11	P02787	Serotransferrin OS=Homo sapiens OX=9606 GN=TF PE=1 SV=3	2	637.327	-5.59	2.259e-07	MH_PM_1	8397473	yes
GDAcEGDSGGPFVMK	15	P00734	Prothrombin OS=Homo sapiens OX=9606 GN=F2 PE=1 SV=2	2	763.814	-3.17	2.794e-07	MH_PM_1	2.47166e+06	yes
DGAGDVAFVK	10	P02787	Serotransferrin OS=Homo sapiens OX=9606 GN=TF PE=1 SV=3	2	489.749	2.22	0.0001482	MH_PM_1	2.19434e+06	yes
TQPNLDNcPFHDQPHLK	17	P01034	Cystatin-C OS=Homo sapiens OX=9606 GN=CST3 PE=1 SV=1	3	687.655	-4.92	4.19e-07	MH_PM_1	94626680	yes
TQPNLDNcPFHDQPHLK	17	P01034	Cystatin-C OS=Homo sapiens OX=9606 GN=CST3 PE=1 SV=1	3	687.655	-4.3	4.357e-08	MH_PM_1	94626680	yes
TQPNLDNcPFHDQPHLK	17	P01034	Cystatin-C OS=Homo sapiens OX=9606 GN=CST3 PE=1 SV=1	4	515.994	-4.07	1.381e-06	MH_PM_1	203467424	yes
HSTIFENLANK	11	P02787	Serotransferrin OS=Homo sapiens OX=9606 GN=TF PE=1 SV=3	2	637.327	-5.11	5.213e-07	MH_PM_1	8397473	yes
TQPNLDNcPFHDQPHLK	17	P01034	Cystatin-C OS=Homo sapiens OX=9606 GN=CST3 PE=1 SV=1	3	687.655	-5.1	7.447e-07	MH_PM_1	94626680	yes
TQPNLDNcPFHDQPHLK	17	P01034	Cystatin-C OS=Homo sapiens OX=9606 GN=CST3 PE=1 SV=1	3	687.655	-5.1	6.313e-06	MH_PM_1	94626680	yes
TQPNLDNcPFHDQPHLK	17	P01034	Cystatin-C OS=Homo sapiens OX=9606 GN=CST3 PE=1 SV=1	4	515.993	-4.78	7.85e-05	MH_PM_1	203467424	yes
ScALDQNcQWEPR	13	O75882	Attractin OS=Homo sapiens OX=9606 GN=ATRN PE=1 SV=2	2	832.348	-4.35	1.098e-06	MH_PM_1	343761	yes
HSTIFENLANK	11	P02787	Serotransferrin OS=Homo sapiens OX=9606 GN=TF PE=1 SV=3	2	637.328	-3.38	1.881e-07	MH_PM_1	219738656	yes
TQPNLDNcPFHDQPHLK	17	P01034	Cystatin-C OS=Homo sapiens OX=9606 GN=CST3 PE=1 SV=1	4	515.993	-4.66	7.795e-07	MH_PM_1	203467424	yes
LVGGPmDASVEEEGVR	16	P01034	Cystatin-C OS=Homo sapiens OX=9606 GN=CST3 PE=1 SV=1	2	830.893	-3.21	1.015e-08	MH_PM_1	20554820	yes
LSLENcGLTR	10	Q86UX2	Inter-alpha-trypsin inhibitor heavy chain H5 OS=Homo sapiens OX=9606 GN=ITIH5 PE=2 SV=2	2	581.795	-4.14	0.0001631	MH_PM_1	555425	yes
LPEcEADDGcPKPPEIAHGYVEHSVR	26	P00738	Haptoglobin OS=Homo sapiens OX=9606 GN=HP PE=1 SV=1	5	593.274	-1.48	9.173e-09	MH_PM_1	3.12529e+06	yes
ITDNMFcAGYKPDEGK	16	P00734	Prothrombin OS=Homo sapiens OX=9606 GN=F2 PE=1 SV=2	3	615.939	-6.34	9.559e-08	MH_PM_1	3.42055e+06	yes
LVGGPmDASVEEEGVR	16	P01034	Cystatin-C OS=Homo sapiens OX=9606 GN=CST3 PE=1 SV=1	2	830.893	-3.72	8.002e-07	MH_PM_1	1.54981e+06	yes
DSEccGDQLcVWGHcTK	17	Q9UBP4	Dickkopf-related protein 3 OS=Homo sapiens OX=9606 GN=DKK3 PE=1 SV=2	3	704.603	-4.82	7.815e-12	MH_PM_1	25699880	yes
ELLDTVTAPQK	11	P36955	Pigment epithelium-derived factor OS=Homo sapiens OX=9606 GN=SERPINF1 PE=1 SV=4	2	607.833	-3.96	8.595e-05	MH_PM_1	238067280	yes
ITDNMFcAGYKPDEGK	16	P00734	Prothrombin OS=Homo sapiens OX=9606 GN=F2 PE=1 SV=2	3	615.94	-5.75	1.068e-05	MH_PM_1	3.42055e+06	yes
VLSLAQEQVGGSPEK	15	P0C0L4	Complement C4-A OS=Homo sapiens OX=9606 GN=C4A PE=1 SV=2	2	771.407	-6.51	2.735e-05	MH_PM_1	102260432	no
NNDFYVTGESYAGK	14	Q9H3G5	Probable serine carboxypeptidase CPVL OS=Homo sapiens OX=9606 GN=CPVL PE=1 SV=2	2	782.846	-4.04	8.743e-06	MH_PM_1	462110	yes
GDAVcTESGWRPLPScEEK	19	P08603	Complement factor H OS=Homo sapiens OX=9606 GN=CFH PE=1 SV=4	3	726.658	0.05	3.816e-05	MH_PM_1	950703	yes
ITDNMFcAGYKPDEGK	16	P00734	Prothrombin OS=Homo sapiens OX=9606 GN=F2 PE=1 SV=2	3	615.939	-7.23	2.611e-08	MH_PM_1	3.42055e+06	yes
QSEDSTFYLGER	12	P00450	Ceruloplasmin OS=Homo sapiens OX=9606 GN=CP PE=1 SV=1	2	716.319	-4.91	5.364e-05	MH_PM_1	14351716	yes
QLYGDTGVLGR	11	P07360	Complement component C8 gamma chain OS=Homo sapiens OX=9606 GN=C8G PE=1 SV=3	2	589.81	-2.72	6.942e-05	MH_PM_1	557450	yes
ELLDTVTAPQK	11	P36955	Pigment epithelium-derived factor OS=Homo sapiens OX=9606 GN=SERPINF1 PE=1 SV=4	2	607.833	-3.76	6.584e-05	MH_PM_1	238067280	yes
WQQGNVFScSVmHEALHNHYTQK	23	P01859	Immunoglobulin heavy constant gamma 2 OS=Homo sapiens OX=9606 GN=IGHG2 PE=1 SV=2	5	564.255	-5.39	9.596e-06	MH_PM_1	3151462	no
ELLDTVTAPQK	11	P36955	Pigment epithelium-derived factor OS=Homo sapiens OX=9606 GN=SERPINF1 PE=1 SV=4	2	607.833	-3.36	0.0001238	MH_PM_1	238067280	yes
LPEcEADDGcPKPPEIAHGYVEHSVR	26	P00738	Haptoglobin OS=Homo sapiens OX=9606 GN=HP PE=1 SV=1	4	741.338	-5.18	1.142e-06	MH_PM_1	1390329	yes
LPEcEADDGcPKPPEIAHGYVEHSVR	26	P00738	Haptoglobin OS=Homo sapiens OX=9606 GN=HP PE=1 SV=1	5	593.273	-2.71	3.04e-10	MH_PM_1	3.12529e+06	yes
TEQWSTLPPETK	12	P0C0L4	Complement C4-A OS=Homo sapiens OX=9606 GN=C4A PE=1 SV=2	2	708.851	-4.77	1.057e-05	MH_PM_1	9162553	no
AATVGSLAGQPLQER	15	P02649	Apolipoprotein E OS=Homo sapiens OX=9606 GN=APOE PE=1 SV=1	3	499.936	-4.83	3.713e-05	MH_PM_1	466782	yes
LVGGPmDASVEEEGVR	16	P01034	Cystatin-C OS=Homo sapiens OX=9606 GN=CST3 PE=1 SV=1	2	830.894	-2.77	1.424e-06	MH_PM_1	1.54981e+06	yes
DSGFQMNQLR	10	P02787	Serotransferrin OS=Homo sapiens OX=9606 GN=TF PE=1 SV=3	2	598.278	-2.67	0.000131	MH_PM_1	1.38502e+06	yes
NScPPTSELLGTSDR	15	P22352	Glutathione peroxidase 3 OS=Homo sapiens OX=9606 GN=GPX3 PE=1 SV=2	2	817.376	-2.87	4.348e-08	MH_PM_1	14715290	yes
LPEcEADDGcPKPPEIAHGYVEHSVR	26	P00738	Haptoglobin OS=Homo sapiens OX=9606 GN=HP PE=1 SV=1	5	593.272	-5.29	1.498e-15	MH_PM_1	3.12529e+06	yes
TcQDINEcETTNEcREDEmcWNYHGGFR	28	Q12805	EGF-containing fibulin-like extracellular matrix protein 1 OS=Homo sapiens OX=9606 GN=EFEMP1 PE=1 SV=2	4	907.597	-1.83	4.577e-06	MH_PM_1	958004	yes
LcmGSGLNLcEPNNK	15	P02787	Serotransferrin OS=Homo sapiens OX=9606 GN=TF PE=1 SV=3	2	861.881	-3.4	2.095e-07	MH_PM_1	366127	yes
DSEccGDQLcVWGHcTK	17	Q9UBP4	Dickkopf-related protein 3 OS=Homo sapiens OX=9606 GN=DKK3 PE=1 SV=2	2	1056.4	-3.37	0.0002263	MH_PM_1	568895	yes
VTTSQDmLSIMEK	13	P05155	Plasma protease C1 inhibitor OS=Homo sapiens OX=9606 GN=SERPING1 PE=1 SV=2	2	749.857	-4.68	4.385e-06	MH_PM_1	1.01466e+06	yes
VTTSQDmLSIMEK	13	P05155	Plasma protease C1 inhibitor OS=Homo sapiens OX=9606 GN=SERPING1 PE=1 SV=2	2	749.856	-4.93	2.096e-05	MH_PM_1	1.01466e+06	yes
IGPEcVDIDEcR	12	O95967	EGF-containing fibulin-like extracellular matrix protein 2 OS=Homo sapiens OX=9606 GN=EFEMP2 PE=1 SV=3	2	731.813	-8.2	4.031e-06	MH_PM_1	808791	yes
ELLDTVTAPQK	11	P36955	Pigment epithelium-derived factor OS=Homo sapiens OX=9606 GN=SERPINF1 PE=1 SV=4	2	607.833	-4.06	0.0002384	MH_PM_1	238067280	yes
ELLDTVTAPQK	11	P36955	Pigment epithelium-derived factor OS=Homo sapiens OX=9606 GN=SERPINF1 PE=1 SV=4	2	607.833	-4.06	0.0002163	MH_PM_1	238067280	yes
APcITDWQQEDGTVHR	16	P40189	Interleukin-6 receptor subunit beta OS=Homo sapiens OX=9606 GN=IL6ST PE=1 SV=2	3	638.286	-8.68	5.169e-08	MH_PM_1	833375	yes
LPEcEADDGcPKPPEIAHGYVEHSVR	26	P00738	Haptoglobin OS=Homo sapiens OX=9606 GN=HP PE=1 SV=1	5	593.273	-3.54	4.782e-11	MH_PM_1	3.12529e+06	yes
TEQWSTLPPETK	12	P0C0L4	Complement C4-A OS=Homo sapiens OX=9606 GN=C4A PE=1 SV=2	2	708.851	-4.43	5.882e-06	MH_PM_1	9162553	no
VLSLAQEQVGGSPEK	15	P0C0L4	Complement C4-A OS=Homo sapiens OX=9606 GN=C4A PE=1 SV=2	2	771.408	-5.24	0.0001229	MH_PM_1	102260432	no
VTTSQDmLSIMEK	13	P05155	Plasma protease C1 inhibitor OS=Homo sapiens OX=9606 GN=SERPING1 PE=1 SV=2	2	749.858	-3.3	1.091e-05	MH_PM_1	1.01466e+06	yes
AATVGSLAGQPLQER	15	P02649	Apolipoprotein E OS=Homo sapiens OX=9606 GN=APOE PE=1 SV=1	2	749.401	-4.84	6.221e-05	MH_PM_1	8.38291e+06	yes
DSEccGDQLcVWGHcTK	17	Q9UBP4	Dickkopf-related protein 3 OS=Homo sapiens OX=9606 GN=DKK3 PE=1 SV=2	3	704.605	-2.04	5.514e-13	MH_PM_1	25699880	yes
VNVDEVGGEALGR	13	P68871	Hemoglobin subunit beta OS=Homo sapiens OX=9606 GN=HBB PE=1 SV=2	2	657.834	-2.58	1.965e-07	MH_PM_1	9477897	yes
DSEccGDQLcVWGHcTK	17	Q9UBP4	Dickkopf-related protein 3 OS=Homo sapiens OX=9606 GN=DKK3 PE=1 SV=2	3	704.604	-2.91	1.305e-10	MH_PM_1	25699880	yes
SLGEccDVEDSTTcFNAK	18	P02774	Vitamin D-binding protein OS=Homo sapiens OX=9606 GN=GC PE=1 SV=2	3	698.278	-2.76	4.744e-07	MH_PM_1	6490966	yes
LVGGPmDASVEEEGVR	16	P01034	Cystatin-C OS=Homo sapiens OX=9606 GN=CST3 PE=1 SV=1	2	830.894	-2.48	6.399e-08	MH_PM_1	1.54981e+06	yes
QSEDSTFYLGER	12	P00450	Ceruloplasmin OS=Homo sapiens OX=9606 GN=CP PE=1 SV=1	2	716.321	-2.69	3.84e-06	MH_PM_1	14351716	yes
WQQGNVFScSVmHEALHNHYTQK	23	P01859	Immunoglobulin heavy constant gamma 2 OS=Homo sapiens OX=9606 GN=IGHG2 PE=1 SV=2	4	705.068	-4.31	1.284e-05	MH_PM_1	2.41914e+06	no
TEQWSTLPPETK	12	P0C0L4	Complement C4-A OS=Homo sapiens OX=9606 GN=C4A PE=1 SV=2	2	708.852	-2.36	0.0002086	MH_PM_1	9162553	no
ALGPAGcEADASAPATcAEMR	21	O00468	Agrin OS=Homo sapiens OX=9606 GN=AGRN PE=1 SV=6	3	702.639	-1.54	8.399e-05	MH_PM_1	287975	yes
LLASDAGLYR	10	P13611	Versican core protein OS=Homo sapiens OX=9606 GN=VCAN PE=1 SV=3	2	539.796	-4.17	0.0001538	MH_PM_1	3175489	yes
IGLAEGLESEK	11	P23471	Receptor-type tyrosine-protein phosphatase zeta OS=Homo sapiens OX=9606 GN=PTPRZ1 PE=1 SV=4	2	573.304	-3.04	0.000155	MH_PM_1	573959	yes
LLASDAGLYR	10	P13611	Versican core protein OS=Homo sapiens OX=9606 GN=VCAN PE=1 SV=3	2	539.796	-3.26	0.0001648	MH_PM_1	1.21885e+06	yes
mFTTAPDQVDKEDEDFQESNK	21	P00450	Ceruloplasmin OS=Homo sapiens OX=9606 GN=CP PE=1 SV=1	3	830.689	-3.16	5.94e-06	MH_PM_1	490440	yes
ALGPAGcEADASAPATcAEMR	21	O00468	Agrin OS=Homo sapiens OX=9606 GN=AGRN PE=1 SV=6	3	702.638	-2.93	1.648e-05	MH_PM_1	287975	yes
SQETGDLDVGGLQETDK	17	P23142	Fibulin-1 OS=Homo sapiens OX=9606 GN=FBLN1 PE=1 SV=4	2	896.412	-4.37	3.257e-09	MH_PM_1	947347	yes
QSEDSTFYLGER	12	P00450	Ceruloplasmin OS=Homo sapiens OX=9606 GN=CP PE=1 SV=1	2	716.319	-5.93	9.218e-06	MH_PM_1	14351716	yes
LVGGPmDASVEEEGVR	16	P01034	Cystatin-C OS=Homo sapiens OX=9606 GN=CST3 PE=1 SV=1	2	830.894	-2.03	1.488e-06	MH_PM_1	1.54981e+06	yes
TEQWSTLPPETK	12	P0C0L4	Complement C4-A OS=Homo sapiens OX=9606 GN=C4A PE=1 SV=2	2	708.853	-1.93	8.231e-06	MH_PM_1	9162553	no
DSGFQMNQLR	10	P02787	Serotransferrin OS=Homo sapiens OX=9606 GN=TF PE=1 SV=3	2	598.278	-3.59	0.0002076	MH_PM_1	1.38502e+06	yes
NNDFYVTGESYAGK	14	Q9H3G5	Probable serine carboxypeptidase CPVL OS=Homo sapiens OX=9606 GN=CPVL PE=1 SV=2	2	782.847	-3.49	6.519e-05	MH_PM_1	462110	yes
DSGFQMNQLR	10	P02787	Serotransferrin OS=Homo sapiens OX=9606 GN=TF PE=1 SV=3	2	598.278	-3.69	0.0001165	MH_PM_1	1.38502e+06	yes
NScPPTSELLGTSDR	15	P22352	Glutathione peroxidase 3 OS=Homo sapiens OX=9606 GN=GPX3 PE=1 SV=2	2	817.375	-3.09	4.316e-07	MH_PM_1	14715290	yes
EPQVYTLPPSR	11	P01859	Immunoglobulin heavy constant gamma 2 OS=Homo sapiens OX=9606 GN=IGHG2 PE=1 SV=2	2	643.839	-2.7	0.0001763	MH_PM_1	27160990	no
VNVDEVGGEALGR	13	P68871	Hemoglobin subunit beta OS=Homo sapiens OX=9606 GN=HBB PE=1 SV=2	2	657.834	-2.77	3.13e-08	MH_PM_1	9477897	yes
FSGSGSGTDFTLK	13	A0A087WW87	Immunoglobulin kappa variable 2-40 OS=Homo sapiens OX=9606 GN=IGKV2-40 PE=3 SV=2	2	652.309	-5.03	0.0002178	MH_PM_1	337183	no
LcmGSGLNLcEPNNK	15	P02787	Serotransferrin OS=Homo sapiens OX=9606 GN=TF PE=1 SV=3	2	861.883	-0.78	1.521e-05	MH_PM_1	366127	yes
AIIDGVESVSR	11	P23471	Receptor-type tyrosine-protein phosphatase zeta OS=Homo sapiens OX=9606 GN=PTPRZ1 PE=1 SV=4	2	573.309	-4.42	6.563e-05	MH_PM_1	1.58425e+06	yes
VLIVDVQSQK	10	Q8N475	Follistatin-related protein 5 OS=Homo sapiens OX=9606 GN=FSTL5 PE=2 SV=2	2	564.832	-4.13	0.0001828	MH_PM_1	993893	yes
LLASDAGLYR	10	P13611	Versican core protein OS=Homo sapiens OX=9606 GN=VCAN PE=1 SV=3	2	539.796	-4.17	7.255e-05	MH_PM_1	3175489	yes
ELLDTVTAPQK	11	P36955	Pigment epithelium-derived factor OS=Homo sapiens OX=9606 GN=SERPINF1 PE=1 SV=4	2	607.833	-3.66	0.0002168	MH_PM_1	238067280	yes
VTTSQDmLSIMEK	13	P05155	Plasma protease C1 inhibitor OS=Homo sapiens OX=9606 GN=SERPING1 PE=1 SV=2	2	749.857	-3.79	3.48e-06	MH_PM_1	1.07405e+06	yes
VTTSQDmLSIMEK	13	P05155	Plasma protease C1 inhibitor OS=Homo sapiens OX=9606 GN=SERPING1 PE=1 SV=2	2	749.858	-2.81	0.0001282	MH_PM_1	1.07405e+06	yes
VLSLAQEQVGGSPEK	15	P0C0L4	Complement C4-A OS=Homo sapiens OX=9606 GN=C4A PE=1 SV=2	2	771.41	-2.39	4.007e-06	MH_PM_1	102260432	no
QSEDSTFYLGER	12	P00450	Ceruloplasmin OS=Homo sapiens OX=9606 GN=CP PE=1 SV=1	2	716.321	-2.35	1.79e-06	MH_PM_1	14351716	yes
VNVDEVGGEALGR	13	P68871	Hemoglobin subunit beta OS=Homo sapiens OX=9606 GN=HBB PE=1 SV=2	2	657.835	-1.84	1.345e-07	MH_PM_1	9477897	yes
VVVcQEHScKPGQVcQPSGGILScVNK	27	Q9Y6R7	IgGFc-binding protein OS=Homo sapiens OX=9606 GN=FCGBP PE=1 SV=3	4	757.61	-2.85	1.889e-06	MH_PM_1	866637	yes
DSGFQMNQLR	10	P02787	Serotransferrin OS=Homo sapiens OX=9606 GN=TF PE=1 SV=3	2	598.278	-3.49	8.073e-05	MH_PM_1	1.38502e+06	yes
DcQPGLccAFQR	12	Q9UBP4	Dickkopf-related protein 3 OS=Homo sapiens OX=9606 GN=DKK3 PE=1 SV=2	2	756.31	-4.44	4.759e-06	MH_PM_1	24052682	yes
FFETcDLDNDK	11	P09486	SPARC OS=Homo sapiens OX=9606 GN=SPARC PE=1 SV=1	2	702.293	0.29	4.297e-05	MH_PM_1	708227	yes
GELDcHQLADSFR	13	P22692	Insulin-like growth factor-binding protein 4 OS=Homo sapiens OX=9606 GN=IGFBP4 PE=1 SV=2	3	516.565	-5.92	0.0001267	MH_PM_1	832202	yes
HTFmGVVSLGSPSGEVSHPR	20	P02765	Alpha-2-HS-glycoprotein OS=Homo sapiens OX=9606 GN=AHSG PE=1 SV=2	4	525.007	-5.35	1.538e-08	MH_PM_1	3.40713e+06	yes
VTTSQDMLSImEK	13	P05155	Plasma protease C1 inhibitor OS=Homo sapiens OX=9606 GN=SERPING1 PE=1 SV=2	2	749.857	-4.11	1.996e-06	MH_PM_1	1.29766e+06	yes
QSEDSTFYLGER	12	P00450	Ceruloplasmin OS=Homo sapiens OX=9606 GN=CP PE=1 SV=1	2	716.32	-3.71	3.414e-06	MH_PM_1	176672	yes
KADGSYAAWLSR	12	P0C0L4	Complement C4-A OS=Homo sapiens OX=9606 GN=C4A PE=1 SV=2	2	662.832	-5.31	7.409e-06	MH_PM_1	11394273	no
VTTSQDMLSImEK	13	P05155	Plasma protease C1 inhibitor OS=Homo sapiens OX=9606 GN=SERPING1 PE=1 SV=2	2	749.856	-5.82	4.383e-06	MH_PM_1	1.29766e+06	yes
LVGGPmDASVEEEGVR	16	P01034	Cystatin-C OS=Homo sapiens OX=9606 GN=CST3 PE=1 SV=1	2	830.893	-3.28	2.091e-06	MH_PM_1		yes
HTFmGVVSLGSPSGEVSHPR	20	P02765	Alpha-2-HS-glycoprotein OS=Homo sapiens OX=9606 GN=AHSG PE=1 SV=2	3	699.673	-6.86	3.137e-09	MH_PM_1	5.14658e+06	yes
GELDcHQLADSFR	13	P22692	Insulin-like growth factor-binding protein 4 OS=Homo sapiens OX=9606 GN=IGFBP4 PE=1 SV=2	3	516.565	-6.87	9.464e-05	MH_PM_1	832202	yes
SDTAYQWNLK	10	P23515	Oligodendrocyte-myelin glycoprotein OS=Homo sapiens OX=9606 GN=OMG PE=1 SV=2	2	613.293	-4.19	0.0001625	MH_PM_1	482772	yes
AYLEEEcPATLR	12	P25311	Zinc-alpha-2-glycoprotein OS=Homo sapiens OX=9606 GN=AZGP1 PE=1 SV=2	2	726.342	-5.2	1.465e-06	MH_PM_1	13768702	yes
ELDESLQVAER	11	P10909	Clusterin OS=Homo sapiens OX=9606 GN=CLU PE=1 SV=1	2	644.82	-3.65	0.0002062	MH_PM_1	518350	yes
TEQWSTLPPETK	12	P0C0L4	Complement C4-A OS=Homo sapiens OX=9606 GN=C4A PE=1 SV=2	2	708.851	-4.77	7.771e-06	MH_PM_1	9162553	no
DcQPGLccAFQR	12	Q9UBP4	Dickkopf-related protein 3 OS=Homo sapiens OX=9606 GN=DKK3 PE=1 SV=2	2	756.309	-5.65	0.0002016	MH_PM_1	24052682	yes
AYLEEEcPATLR	12	P25311	Zinc-alpha-2-glycoprotein OS=Homo sapiens OX=9606 GN=AZGP1 PE=1 SV=2	2	726.342	-5.29	3.608e-06	MH_PM_1	13768702	yes
FFETcDLDNDK	11	P09486	SPARC OS=Homo sapiens OX=9606 GN=SPARC PE=1 SV=1	2	702.289	-5.8	4.34e-05	MH_PM_1	708227	yes
LVGGPmDASVEEEGVR	16	P01034	Cystatin-C OS=Homo sapiens OX=9606 GN=CST3 PE=1 SV=1	2	830.892	-4.75	4.116e-08	MH_PM_1		yes
HTFmGVVSLGSPSGEVSHPR	20	P02765	Alpha-2-HS-glycoprotein OS=Homo sapiens OX=9606 GN=AHSG PE=1 SV=2	3	699.675	-4.33	2.876e-12	MH_PM_1	5.14658e+06	yes
DcQPGLccAFQR	12	Q9UBP4	Dickkopf-related protein 3 OS=Homo sapiens OX=9606 GN=DKK3 PE=1 SV=2	2	756.31	-4.6	4.857e-06	MH_PM_1	24052682	yes
TEQWSTLPPETK	12	P0C0L4	Complement C4-A OS=Homo sapiens OX=9606 GN=C4A PE=1 SV=2	2	708.853	-0.81	3.303e-05	MH_PM_1	9162553	no
HTFmGVVSLGSPSGEVSHPR	20	P02765	Alpha-2-HS-glycoprotein OS=Homo sapiens OX=9606 GN=AHSG PE=1 SV=2	4	525.008	-3.84	5.311e-09	MH_PM_1	3.40713e+06	yes
IEcVSAETTEDcIAK	15	P02787	Serotransferrin OS=Homo sapiens OX=9606 GN=TF PE=1 SV=3	2	863.385	-2.52	0.0002255	MH_PM_1	385253	yes
LVGGPmDASVEEEGVR	16	P01034	Cystatin-C OS=Homo sapiens OX=9606 GN=CST3 PE=1 SV=1	2	830.894	-2.84	1.494e-08	MH_PM_1		yes
GTFATLSELHcDK	13	P68871	Hemoglobin subunit beta OS=Homo sapiens OX=9606 GN=HBB PE=1 SV=2	3	493.568	-4.23	0.0002414	MH_PM_1	4.36049e+06	yes
LcmGSGLNLcEPNNK	15	P02787	Serotransferrin OS=Homo sapiens OX=9606 GN=TF PE=1 SV=3	2	861.881	-3.82	2.368e-05	MH_PM_1		yes
VTLITENLGHPR	12	P98164	Low-density lipoprotein receptor-related protein 2 OS=Homo sapiens OX=9606 GN=LRP2 PE=1 SV=3	3	450.587	-5	0.0001631	MH_PM_1	2.38358e+06	yes
VTTSQDMLSImEK	13	P05155	Plasma protease C1 inhibitor OS=Homo sapiens OX=9606 GN=SERPING1 PE=1 SV=2	2	749.857	-3.54	4.667e-06	MH_PM_1	1.29766e+06	yes
GELDcHQLADSFR	13	P22692	Insulin-like growth factor-binding protein 4 OS=Homo sapiens OX=9606 GN=IGFBP4 PE=1 SV=2	3	516.566	-5.09	0.0001145	MH_PM_1	832202	yes
EHTFTIQAYDcGEGPDGANTK	21	Q9BQT9	Calsyntenin-3 OS=Homo sapiens OX=9606 GN=CLSTN3 PE=1 SV=1	3	771	-2.86	5.349e-08	MH_PM_1	313225	yes
ELDESLQVAER	11	P10909	Clusterin OS=Homo sapiens OX=9606 GN=CLU PE=1 SV=1	2	644.819	-4.89	4.868e-05	MH_PM_1	518350	yes
FFETcDLDNDK	11	P09486	SPARC OS=Homo sapiens OX=9606 GN=SPARC PE=1 SV=1	2	702.291	-2.58	5.495e-05	MH_PM_1	708227	yes
LVADNYASAELGAK	14	P10745	Retinol-binding protein 3 OS=Homo sapiens OX=9606 GN=RBP3 PE=1 SV=2	2	711.367	0.18	5.5e-07	MH_PM_1	49930916	yes
VYcDFSTGETcIR	13	P08123	Collagen alpha-2(I) chain OS=Homo sapiens OX=9606 GN=COL1A2 PE=1 SV=7	2	804.345	-0.42	0.0002327	MH_PM_1	222877	yes
DcQPGLccAFQR	12	Q9UBP4	Dickkopf-related protein 3 OS=Homo sapiens OX=9606 GN=DKK3 PE=1 SV=2	3	504.542	-5.74	4.895e-05	MH_PM_1	1.17483e+06	yes
ScVGETTESTQcEDEELEHLR	21	P10643	Complement component C7 OS=Homo sapiens OX=9606 GN=C7 PE=1 SV=2	3	837.017	-3.8	2.136e-12	MH_PM_1	906058	yes
TEQWSTLPPETK	12	P0C0L4	Complement C4-A OS=Homo sapiens OX=9606 GN=C4A PE=1 SV=2	2	708.852	-3.31	3.086e-06	MH_PM_1	9162553	no
KWQEEMELYR	10	P02647	Apolipoprotein A-I OS=Homo sapiens OX=9606 GN=APOA1 PE=1 SV=1	3	471.225	-4.57	9.041e-05	MH_PM_1	7767898	yes
WQQGNVFScSVmHEALHNHYTQK	23	P01859	Immunoglobulin heavy constant gamma 2 OS=Homo sapiens OX=9606 GN=IGHG2 PE=1 SV=2	4	705.067	-5.09	5.695e-06	MH_PM_1	3.99023e+06	no
LPEcEADDGcPKPPEIAHGYVEHSVR	26	P00738	Haptoglobin OS=Homo sapiens OX=9606 GN=HP PE=1 SV=1	5	593.272	-4.57	4.513e-12	MH_PM_1	3.12529e+06	yes
ScVGETTESTQcEDEELEHLR	21	P10643	Complement component C7 OS=Homo sapiens OX=9606 GN=C7 PE=1 SV=2	3	837.017	-3.65	8.646e-11	MH_PM_1	906058	yes
AYLEEEcPATLR	12	P25311	Zinc-alpha-2-glycoprotein OS=Homo sapiens OX=9606 GN=AZGP1 PE=1 SV=2	2	726.343	-3.27	4.576e-05	MH_PM_1	13768702	yes
YALYDATYETK	11	P23528	Cofilin-1 OS=Homo sapiens OX=9606 GN=CFL1 PE=1 SV=3	2	669.312	-6.62	0.000211	MH_PM_1	324506	yes
LPEcEADDGcPKPPEIAHGYVEHSVR	26	P00738	Haptoglobin OS=Homo sapiens OX=9606 GN=HP PE=1 SV=1	4	741.34	-2.38	4.265e-09	MH_PM_1	1390329	yes
DSEccGDQLcVWGHcTK	17	Q9UBP4	Dickkopf-related protein 3 OS=Homo sapiens OX=9606 GN=DKK3 PE=1 SV=2	3	704.603	-4.13	8.128e-05	MH_PM_1	25699880	yes
LVGGPmDASVEEEGVR	16	P01034	Cystatin-C OS=Homo sapiens OX=9606 GN=CST3 PE=1 SV=1	2	830.893	-3.65	3.56e-06	MH_PM_1	1.54981e+06	yes
KWQEEMELYR	10	P02647	Apolipoprotein A-I OS=Homo sapiens OX=9606 GN=APOA1 PE=1 SV=1	2	706.335	-3.15	2.183e-06	MH_PM_1	9038620	yes
DcQPGLccAFQR	12	Q9UBP4	Dickkopf-related protein 3 OS=Homo sapiens OX=9606 GN=DKK3 PE=1 SV=2	3	504.542	-5.31	0.0001164	MH_PM_1	1.17483e+06	yes
WQQGNVFScSVmHEALHNHYTQK	23	P01859	Immunoglobulin heavy constant gamma 2 OS=Homo sapiens OX=9606 GN=IGHG2 PE=1 SV=2	4	705.068	-4.13	9.198e-10	MH_PM_1	3.99023e+06	no
KWQEEMELYR	10	P02647	Apolipoprotein A-I OS=Homo sapiens OX=9606 GN=APOA1 PE=1 SV=1	2	706.335	-3.5	2.227e-06	MH_PM_1	9038620	yes
KWQEEMELYR	10	P02647	Apolipoprotein A-I OS=Homo sapiens OX=9606 GN=APOA1 PE=1 SV=1	3	471.225	-4.11	3.063e-05	MH_PM_1	7767898	yes
WLQGSQELPR	10	P01876	Immunoglobulin heavy constant alpha 1 OS=Homo sapiens OX=9606 GN=IGHA1 PE=1 SV=2	2	607.318	-3.54	0.0001301	MH_PM_1	34258908	no
KWQEEMELYR	10	P02647	Apolipoprotein A-I OS=Homo sapiens OX=9606 GN=APOA1 PE=1 SV=1	2	706.335	-3.67	5.526e-06	MH_PM_1	2.35324e+06	yes
LcmGSGLNLcEPNNK	15	P02787	Serotransferrin OS=Homo sapiens OX=9606 GN=TF PE=1 SV=3	2	861.88	-4.82	9.182e-08	MH_PM_1		yes
AYLEEEcPATLR	12	P25311	Zinc-alpha-2-glycoprotein OS=Homo sapiens OX=9606 GN=AZGP1 PE=1 SV=2	2	726.343	-2.68	2.582e-05	MH_PM_1	13768702	yes
ScVGETTESTQcEDEELEHLR	21	P10643	Complement component C7 OS=Homo sapiens OX=9606 GN=C7 PE=1 SV=2	3	837.017	-3.8	9.602e-05	MH_PM_1	906058	yes
DSGFQMNQLR	10	P02787	Serotransferrin OS=Homo sapiens OX=9606 GN=TF PE=1 SV=3	2	598.279	-1.03	0.000259	MH_PM_1	556255	yes
DcQPGLccAFQR	12	Q9UBP4	Dickkopf-related protein 3 OS=Homo sapiens OX=9606 GN=DKK3 PE=1 SV=2	2	756.311	-3.06	1.723e-05	MH_PM_1	24052682	yes
KADGSYAAWLSR	12	P0C0L4	Complement C4-A OS=Homo sapiens OX=9606 GN=C4A PE=1 SV=2	2	662.834	-2.73	6.74e-09	MH_PM_1	11394273	no
LVGGPmDASVEEEGVR	16	P01034	Cystatin-C OS=Homo sapiens OX=9606 GN=CST3 PE=1 SV=1	2	830.894	-2.77	2.727e-07	MH_PM_1		yes
ITLDNAYMEK	10	P14618	Pyruvate kinase PKM OS=Homo sapiens OX=9606 GN=PKM PE=1 SV=4	2	599.294	-0.34	0.0001	MH_PM_1	356163	yes
EPQVYTLPPSR	11	P01859	Immunoglobulin heavy constant gamma 2 OS=Homo sapiens OX=9606 GN=IGHG2 PE=1 SV=2	2	643.839	-2.79	0.0001569	MH_PM_1	27160990	no
TcQDINEcETTNEcREDEmcWNYHGGFR	28	Q12805	EGF-containing fibulin-like extracellular matrix protein 1 OS=Homo sapiens OX=9606 GN=EFEMP1 PE=1 SV=2	4	907.596	-2.97	4.515e-10	MH_PM_1	958004	yes
AATVGSLAGQPLQER	15	P02649	Apolipoprotein E OS=Homo sapiens OX=9606 GN=APOE PE=1 SV=1	2	749.402	-3.05	2.264e-08	MH_PM_1	8.38291e+06	yes
KADGSYAAWLSR	12	P0C0L4	Complement C4-A OS=Homo sapiens OX=9606 GN=C4A PE=1 SV=2	2	662.834	-2.91	1.874e-08	MH_PM_1	11394273	no
QSEDSTFYLGER	12	P00450	Ceruloplasmin OS=Homo sapiens OX=9606 GN=CP PE=1 SV=1	2	716.32	-3.63	8.763e-06	MH_PM_1	14351716	yes
SALGHALPVAAPGAR	15	Q9BSG5	Retbindin OS=Homo sapiens OX=9606 GN=RTBDN PE=1 SV=2	3	463.263	-3.8	3.013e-07	MH_PM_1	2.74986e+06	yes
AATVGSLAGQPLQER	15	P02649	Apolipoprotein E OS=Homo sapiens OX=9606 GN=APOE PE=1 SV=1	2	749.403	-2.48	2.495e-07	MH_PM_1	8.38291e+06	yes
RQEcSIPVcGQDQVTVAmTPR	21	P00734	Prothrombin OS=Homo sapiens OX=9606 GN=F2 PE=1 SV=2	3	816.716	-4.2	3.122e-08	MH_PM_1	1.90663e+06	yes
AATVGSLAGQPLQER	15	P02649	Apolipoprotein E OS=Homo sapiens OX=9606 GN=APOE PE=1 SV=1	2	749.403	-2.73	1.095e-06	MH_PM_1	8.38291e+06	yes
VLSLAQEQVGGSPEK	15	P0C0L4	Complement C4-A OS=Homo sapiens OX=9606 GN=C4A PE=1 SV=2	2	771.412	-0.17	9.661e-05	MH_PM_1	102260432	no
YYQENFcEQIcSK	13	P13671	Complement component C6 OS=Homo sapiens OX=9606 GN=C6 PE=1 SV=3	2	884.864	-5.39	6.611e-07	MH_PM_1	408013	yes
KWQEEMELYR	10	P02647	Apolipoprotein A-I OS=Homo sapiens OX=9606 GN=APOA1 PE=1 SV=1	2	706.334	-4.19	3.918e-05	MH_PM_1	2.35324e+06	yes
EQDAPVAGLQPVER	14	Q14767	Latent-transforming growth factor beta-binding protein 2 OS=Homo sapiens OX=9606 GN=LTBP2 PE=1 SV=3	2	754.887	-2.53	0.0001428	MH_PM_1	988808	yes
DSGFQMNQLR	10	P02787	Serotransferrin OS=Homo sapiens OX=9606 GN=TF PE=1 SV=3	2	598.278	-3.69	0.0002037	MH_PM_1	124982968	yes
EAGSAVEAEELVK	13	O95196	Chondroitin sulfate proteoglycan 5 OS=Homo sapiens OX=9606 GN=CSPG5 PE=1 SV=3	2	666.335	-4.42	2.832e-05	MH_PM_1	658566	yes
TEDSSSFLIDK	11	P05543	Thyroxine-binding globulin OS=Homo sapiens OX=9606 GN=SERPINA7 PE=1 SV=2	2	621.297	-2.21	4.671e-05	MH_PM_1	1.4211e+06	yes
RGEQcVDIDEcTIPPYcHQR	20	Q12805	EGF-containing fibulin-like extracellular matrix protein 1 OS=Homo sapiens OX=9606 GN=EFEMP1 PE=1 SV=2	4	634.029	-3.37	1.613e-07	MH_PM_1	578156	yes
LLDSLPSDTR	10	P05155	Plasma protease C1 inhibitor OS=Homo sapiens OX=9606 GN=SERPING1 PE=1 SV=2	2	558.796	-4.05	0.0001648	MH_PM_1	49899372	yes
ETTDYLVQGYQR	12	Q8IZJ3	C3 and PZP-like alpha-2-macroglobulin domain-containing protein 8 OS=Homo sapiens OX=9606 GN=CPAMD8 PE=1 SV=2	2	736.852	-3.08	1.986e-05	MH_PM_1	1.15407e+06	yes
LLDSLPSDTR	10	P05155	Plasma protease C1 inhibitor OS=Homo sapiens OX=9606 GN=SERPING1 PE=1 SV=2	2	558.796	-4.16	6.912e-05	MH_PM_1	49899372	yes
KEDScQLGYSAGPcMGMTSR	20	P02760	Protein AMBP OS=Homo sapiens OX=9606 GN=AMBP PE=1 SV=1	3	745.643	-6.99	2.17e-10	MH_PM_1	5.13671e+06	yes
KSASDLTWDNLK	12	P02787	Serotransferrin OS=Homo sapiens OX=9606 GN=TF PE=1 SV=3	2	689.351	-4.18	5.795e-06	MH_PM_1	3.65931e+06	yes
WYVDGVEVHNAK	12	P01860	Immunoglobulin heavy constant gamma 3 OS=Homo sapiens OX=9606 GN=IGHG3 PE=1 SV=2	2	708.846	-4.16	1.55e-06	MH_PM_1	7.3601e+06	yes
ETTDYLVQGYQR	12	Q8IZJ3	C3 and PZP-like alpha-2-macroglobulin domain-containing protein 8 OS=Homo sapiens OX=9606 GN=CPAMD8 PE=1 SV=2	2	736.852	-3.16	2.055e-05	MH_PM_1	1.15407e+06	yes
ELDESLQVAER	11	P10909	Clusterin OS=Homo sapiens OX=9606 GN=CLU PE=1 SV=1	2	644.82	-4.22	5.377e-05	MH_PM_1	1.22313e+06	yes
KSASDLTWDNLK	12	P02787	Serotransferrin OS=Homo sapiens OX=9606 GN=TF PE=1 SV=3	2	689.351	-4.35	3.805e-07	MH_PM_1	48094212	yes
VDFTLSSER	9	P0C0L4	Complement C4-A OS=Homo sapiens OX=9606 GN=C4A PE=1 SV=2	2	527.262	-4.47	0.0002247	MH_PM_1	66459008	no
WYVDGVEVHNAK	12	P01860	Immunoglobulin heavy constant gamma 3 OS=Homo sapiens OX=9606 GN=IGHG3 PE=1 SV=2	3	472.9	-4.65	1.367e-06	MH_PM_1	14575153	yes
WYVDGVEVHNAK	12	P01860	Immunoglobulin heavy constant gamma 3 OS=Homo sapiens OX=9606 GN=IGHG3 PE=1 SV=2	3	472.9	-4.65	2.14e-05	MH_PM_1	14575153	yes
DIQmTQSPSTLSASVGDR	18	P0DOX7	Immunoglobulin kappa light chain OS=Homo sapiens OX=9606 PE=1 SV=1	3	636.968	-3.99	6.239e-05	MH_PM_1	655636	yes
EDQYHYLLDR	10	P05154	Plasma serine protease inhibitor OS=Homo sapiens OX=9606 GN=SERPINA5 PE=1 SV=3	2	676.314	-5.13	0.0001535	MH_PM_1	923893	yes
TQPNLDNcPFHDQPHLK	17	P01034	Cystatin-C OS=Homo sapiens OX=9606 GN=CST3 PE=1 SV=1	3	687.655	-4.3	1.274e-05	MH_PM_1	1.5039e+06	yes
FSGSGSGTDFTLK	13	A0A087WW87	Immunoglobulin kappa variable 2-40 OS=Homo sapiens OX=9606 GN=IGKV2-40 PE=3 SV=2	2	652.309	-3.82	2.618e-06	MH_PM_1	37061284	no
VLSLAQEQVGGSPEK	15	P0C0L4	Complement C4-A OS=Homo sapiens OX=9606 GN=C4A PE=1 SV=2	2	771.409	-4.21	2.698e-08	MH_PM_1	102260432	no
WYVDGVEVHNAK	12	P01860	Immunoglobulin heavy constant gamma 3 OS=Homo sapiens OX=9606 GN=IGHG3 PE=1 SV=2	3	472.9	-4.58	0.0001336	MH_PM_1	14575153	yes
SDVVYTDWK	9	P02763	Alpha-1-acid glycoprotein 1 OS=Homo sapiens OX=9606 GN=ORM1 PE=1 SV=1	2	556.765	-3.35	0.0002085	MH_PM_1	63283680	yes
NHMQYEIVIK	10	P19827	Inter-alpha-trypsin inhibitor heavy chain H1 OS=Homo sapiens OX=9606 GN=ITIH1 PE=1 SV=3	2	637.83	-3.35	3.346e-05	MH_PM_1	1.65618e+06	yes
RGEQcVDIDEcTIPPYcHQR	20	Q12805	EGF-containing fibulin-like extracellular matrix protein 1 OS=Homo sapiens OX=9606 GN=EFEMP1 PE=1 SV=2	4	634.028	-4.91	4.163e-10	MH_PM_1	2.21948e+06	yes
LLDSLPSDTR	10	P05155	Plasma protease C1 inhibitor OS=Homo sapiens OX=9606 GN=SERPING1 PE=1 SV=2	2	558.796	-4.05	0.0002219	MH_PM_1	49899372	yes
LcmGSGLNLcEPNNK	15	P02787	Serotransferrin OS=Homo sapiens OX=9606 GN=TF PE=1 SV=3	2	861.879	-5.95	3.204e-05	MH_PM_1		yes
TFDSScHFFATK	12	P09486	SPARC OS=Homo sapiens OX=9606 GN=SPARC PE=1 SV=1	2	724.318	-1.38	3.927e-06	MH_PM_1	859807	yes
IEcVSAETTEDcIAK	15	P02787	Serotransferrin OS=Homo sapiens OX=9606 GN=TF PE=1 SV=3	2	863.385	-2.52	5.389e-07	MH_PM_1	448388	yes
LVGGPmDASVEEEGVR	16	P01034	Cystatin-C OS=Homo sapiens OX=9606 GN=CST3 PE=1 SV=1	2	830.893	-4.09	1.132e-07	MH_PM_1	1.54981e+06	yes
WYVDGVEVHNAK	12	P01860	Immunoglobulin heavy constant gamma 3 OS=Homo sapiens OX=9606 GN=IGHG3 PE=1 SV=2	3	472.9	-4.26	3.309e-07	MH_PM_1	14575153	yes
LLDSLPSDTR	10	P05155	Plasma protease C1 inhibitor OS=Homo sapiens OX=9606 GN=SERPING1 PE=1 SV=2	2	558.796	-3.94	2.51e-05	MH_PM_1	49899372	yes
RGEQcVDIDEcTIPPYcHQR	20	Q12805	EGF-containing fibulin-like extracellular matrix protein 1 OS=Homo sapiens OX=9606 GN=EFEMP1 PE=1 SV=2	3	845.035	-4.9	5.986e-11	MH_PM_1	2.98344e+06	yes
KSASDLTWDNLK	12	P02787	Serotransferrin OS=Homo sapiens OX=9606 GN=TF PE=1 SV=3	2	689.353	-2.14	0.0001033	MH_PM_1	48094212	yes
KSASDLTWDNLK	12	P02787	Serotransferrin OS=Homo sapiens OX=9606 GN=TF PE=1 SV=3	2	689.351	-4.8	3.445e-07	MH_PM_1	3.65931e+06	yes
ELDESLQVAER	11	P10909	Clusterin OS=Homo sapiens OX=9606 GN=CLU PE=1 SV=1	2	644.82	-3.84	7.184e-05	MH_PM_1	3.87772e+06	yes
RGEQcVDIDEcTIPPYcHQR	20	Q12805	EGF-containing fibulin-like extracellular matrix protein 1 OS=Homo sapiens OX=9606 GN=EFEMP1 PE=1 SV=2	3	845.035	-4.9	8.014e-05	MH_PM_1	2.98344e+06	yes
KSASDLTWDNLK	12	P02787	Serotransferrin OS=Homo sapiens OX=9606 GN=TF PE=1 SV=3	2	689.352	-3.65	1.003e-07	MH_PM_1	48094212	yes
LFGGNFAHQASVAR	14	O14773	Tripeptidyl-peptidase 1 OS=Homo sapiens OX=9606 GN=TPP1 PE=1 SV=2	3	492.253	-6.29	7.909e-06	MH_PM_1	5684412	yes
LQQEDGISFEYHR	13	P16870	Carboxypeptidase E OS=Homo sapiens OX=9606 GN=CPE PE=1 SV=1	3	541.256	-4.5	1.276e-08	MH_PM_1	1.43381e+06	yes
ILGQQVPYATK	11	P36222	Chitinase-3-like protein 1 OS=Homo sapiens OX=9606 GN=CHI3L1 PE=1 SV=2	2	609.346	-2.67	3.697e-06	MH_PM_1	893178	yes
KSASDLTWDNLK	12	P02787	Serotransferrin OS=Homo sapiens OX=9606 GN=TF PE=1 SV=3	2	689.35	-5.59	2.937e-07	MH_PM_1	3.65931e+06	yes
LTGSSGFVTDGPGNYK	16	O75882	Attractin OS=Homo sapiens OX=9606 GN=ATRN PE=1 SV=2	2	800.385	-1.52	0.0002475	MH_PM_1	523313	yes
GEVQAmLGQSTEELR	15	P02649	Apolipoprotein E OS=Homo sapiens OX=9606 GN=APOE PE=1 SV=1	2	832.4	-2.2	6.628e-08	MH_PM_1	1.81691e+06	yes
LGEVNTYAGDLQK	13	P06727	Apolipoprotein A-IV OS=Homo sapiens OX=9606 GN=APOA4 PE=1 SV=4	2	704.358	-2.23	1.393e-08	MH_PM_1	19669744	yes
IPDGVVSVSPK	11	O94985	Calsyntenin-1 OS=Homo sapiens OX=9606 GN=CLSTN1 PE=1 SV=1	2	549.312	-3.72	3.865e-06	MH_PM_1	8189729	yes
IEcVSAETTEDcIAK	15	P02787	Serotransferrin OS=Homo sapiens OX=9606 GN=TF PE=1 SV=3	2	863.382	-5.78	7.384e-08	MH_PM_1	744890	yes
HEVLEGNVGYLR	12	P10745	Retinol-binding protein 3 OS=Homo sapiens OX=9606 GN=RBP3 PE=1 SV=2	3	462.574	-7.28	6.076e-05	MH_PM_1	44232812	yes
LGEVNTYAGDLQK	13	P06727	Apolipoprotein A-IV OS=Homo sapiens OX=9606 GN=APOA4 PE=1 SV=4	2	704.357	-3.01	1.327e-07	MH_PM_1	19669744	yes
SIEYSPQLEDAGSR	14	P98160	Basement membrane-specific heparan sulfate proteoglycan core protein OS=Homo sapiens OX=9606 GN=HSPG2 PE=1 SV=4	2	776.365	-3.6	3.575e-06	MH_PM_1	772165	yes
LVGGPmDASVEEEGVR	16	P01034	Cystatin-C OS=Homo sapiens OX=9606 GN=CST3 PE=1 SV=1	2	830.894	-2.18	1.487e-06	MH_PM_1	1.02031e+06	yes
AASLDGFYNSR	11	Q53EL9	Seizure protein 6 homolog OS=Homo sapiens OX=9606 GN=SEZ6 PE=1 SV=2	2	600.785	-1.73	0.0001614	MH_PM_1	391344	yes
cPNPPVQENFDVNK	14	P05090	Apolipoprotein D OS=Homo sapiens OX=9606 GN=APOD PE=1 SV=1	2	829.383	-3.71	1.078e-08	MH_PM_1	1.6436e+06	yes
ASLVPMEHcITR	12	Q14515	SPARC-like protein 1 OS=Homo sapiens OX=9606 GN=SPARCL1 PE=1 SV=2	3	471.901	-5.91	1.762e-05	MH_PM_1	2.14618e+06	yes
LTGSSGFVTDGPGNYK	16	O75882	Attractin OS=Homo sapiens OX=9606 GN=ATRN PE=1 SV=2	2	800.383	-3.43	6.462e-06	MH_PM_1	409952	yes
WYVDGVEVHNAK	12	P01860	Immunoglobulin heavy constant gamma 3 OS=Homo sapiens OX=9606 GN=IGHG3 PE=1 SV=2	3	472.899	-5.81	0.0002079	MH_PM_1	14575153	yes
RGEQcVDIDEcTIPPYcHQR	20	Q12805	EGF-containing fibulin-like extracellular matrix protein 1 OS=Homo sapiens OX=9606 GN=EFEMP1 PE=1 SV=2	3	845.034	-5.91	2.578e-09	MH_PM_1	2.98344e+06	yes
LAGAPSEDPQFPK	13	O00391	Sulfhydryl oxidase 1 OS=Homo sapiens OX=9606 GN=QSOX1 PE=1 SV=3	2	678.84	-5.61	0.0001008	MH_PM_1	1.72e+06	yes
LGEVNTYAGDLQK	13	P06727	Apolipoprotein A-IV OS=Homo sapiens OX=9606 GN=APOA4 PE=1 SV=4	2	704.354	-7.69	4.507e-05	MH_PM_1	385115	yes
VDFTLSSER	9	P0C0L4	Complement C4-A OS=Homo sapiens OX=9606 GN=C4A PE=1 SV=2	2	527.262	-4.24	0.0001148	MH_PM_1	66459008	no
KSASDLTWDNLK	12	P02787	Serotransferrin OS=Homo sapiens OX=9606 GN=TF PE=1 SV=3	2	689.351	-3.73	4.741e-06	MH_PM_1	3.65931e+06	yes
cPNPPVQENFDVNK	14	P05090	Apolipoprotein D OS=Homo sapiens OX=9606 GN=APOD PE=1 SV=1	2	829.383	-3.71	2.433e-09	MH_PM_1	1.6436e+06	yes
LFGGNFAHQASVAR	14	O14773	Tripeptidyl-peptidase 1 OS=Homo sapiens OX=9606 GN=TPP1 PE=1 SV=2	3	492.254	-5.54	2.175e-05	MH_PM_1	5684412	yes
AASLDGFYNSR	11	Q53EL9	Seizure protein 6 homolog OS=Homo sapiens OX=9606 GN=SEZ6 PE=1 SV=2	2	600.782	-6	0.000209	MH_PM_1	391344	yes
LcmGSGLNLcEPNNK	15	P02787	Serotransferrin OS=Homo sapiens OX=9606 GN=TF PE=1 SV=3	2	861.882	-1.84	2.414e-06	MH_PM_1		yes
KSASDLTWDNLK	12	P02787	Serotransferrin OS=Homo sapiens OX=9606 GN=TF PE=1 SV=3	2	689.35	-6.48	6.709e-07	MH_PM_1	3.65931e+06	yes
LFGGNFAHQASVAR	14	O14773	Tripeptidyl-peptidase 1 OS=Homo sapiens OX=9606 GN=TPP1 PE=1 SV=2	3	492.253	-6.22	0.0001778	MH_PM_1	5684412	yes
VLSLAQEQVGGSPEK	15	P0C0L4	Complement C4-A OS=Homo sapiens OX=9606 GN=C4A PE=1 SV=2	2	771.409	-3.73	5.292e-07	MH_PM_1	102260432	no
FISLGEAcK	9	P01024	Complement C3 OS=Homo sapiens OX=9606 GN=C3 PE=1 SV=2	2	512.758	-4.37	0.0001133	MH_PM_1	1.32193e+06	yes
LVGGPmDASVEEEGVR	16	P01034	Cystatin-C OS=Homo sapiens OX=9606 GN=CST3 PE=1 SV=1	2	830.893	-3.72	6.665e-08	MH_PM_1	1.54981e+06	yes
DLGGFDEDAEPR	12	Q9BRK5	45 kDa calcium-binding protein OS=Homo sapiens OX=9606 GN=SDF4 PE=1 SV=1	2	660.787	-2.87	0.0001055	MH_PM_1	676097	yes
GIMGEDTYPYQGK	13	P09668	Pro-cathepsin H OS=Homo sapiens OX=9606 GN=CTSH PE=1 SV=4	2	729.831	-0.95	1.862e-05	MH_PM_1	240962	yes
LQSSGIQPAAFR	12	Q9UBM4	Opticin OS=Homo sapiens OX=9606 GN=OPTC PE=1 SV=1	2	637.844	-3.49	1.713e-06	MH_PM_1	31378444	yes
VVQAVSTDPVPVK	13	Q8N475	Follistatin-related protein 5 OS=Homo sapiens OX=9606 GN=FSTL5 PE=2 SV=2	2	669.882	-4.65	5.383e-06	MH_PM_1	535300	yes
QSEDSTFYLGER	12	P00450	Ceruloplasmin OS=Homo sapiens OX=9606 GN=CP PE=1 SV=1	2	716.32	-3.8	8.303e-07	MH_PM_1	14351716	yes
VVQAVSTDPVPVK	13	Q8N475	Follistatin-related protein 5 OS=Homo sapiens OX=9606 GN=FSTL5 PE=2 SV=2	2	669.883	-3.56	8.515e-06	MH_PM_1	535300	yes
IQNILTEEPK	10	P27169	Serum paraoxonase/arylesterase 1 OS=Homo sapiens OX=9606 GN=PON1 PE=1 SV=3	2	592.828	-2.87	0.0002102	MH_PM_1	1.46043e+06	yes
mFTTAPDQVDKEDEDFQESNK	21	P00450	Ceruloplasmin OS=Homo sapiens OX=9606 GN=CP PE=1 SV=1	3	830.69	-2.64	2.598e-06	MH_PM_1	632433	yes
VLSLAQEQVGGSPEK	15	P0C0L4	Complement C4-A OS=Homo sapiens OX=9606 GN=C4A PE=1 SV=2	2	771.409	-4.29	1.088e-06	MH_PM_1	102260432	no
DSGFQMNQLR	10	P02787	Serotransferrin OS=Homo sapiens OX=9606 GN=TF PE=1 SV=3	2	598.278	-3.49	0.0001798	MH_PM_1	124982968	yes
VNVDAVGGEALGR	13	P02042	Hemoglobin subunit delta OS=Homo sapiens OX=9606 GN=HBD PE=1 SV=2	2	628.831	-3.78	0.0002141	MH_PM_1	364559	yes
LVGGPmDASVEEEGVR	16	P01034	Cystatin-C OS=Homo sapiens OX=9606 GN=CST3 PE=1 SV=1	2	830.893	-3.72	2.043e-08	MH_PM_1	1.54981e+06	yes
FSGSGSGTDFTLK	13	A0A087WW87	Immunoglobulin kappa variable 2-40 OS=Homo sapiens OX=9606 GN=IGKV2-40 PE=3 SV=2	2	652.309	-4.47	0.0002471	MH_PM_1	37061284	no
GSYSLSHVYTPNDVR	15	P07686	Beta-hexosaminidase subunit beta OS=Homo sapiens OX=9606 GN=HEXB PE=1 SV=3	3	565.607	-3.61	6.263e-05	MH_PM_1	552515	yes
KAADDTWEPFASGK	14	P02766	Transthyretin OS=Homo sapiens OX=9606 GN=TTR PE=1 SV=1	3	508.242	-4.04	2.132e-05	MH_PM_1	4.46036e+06	yes
MNVAPAcLPER	11	P00742	Coagulation factor X OS=Homo sapiens OX=9606 GN=F10 PE=1 SV=2	2	629.305	-3.98	0.0001126	MH_PM_1	239160	yes
KAADDTWEPFASGK	14	P02766	Transthyretin OS=Homo sapiens OX=9606 GN=TTR PE=1 SV=1	2	761.859	-3.87	2.325e-10	MH_PM_1	4.25687e+06	yes
GSYSLSHVYTPNDVR	15	P07686	Beta-hexosaminidase subunit beta OS=Homo sapiens OX=9606 GN=HEXB PE=1 SV=3	2	847.907	-3.53	9.555e-05	MH_PM_1	126981	yes
KSASDLTWDNLK	12	P02787	Serotransferrin OS=Homo sapiens OX=9606 GN=TF PE=1 SV=3	2	689.351	-4.18	2.058e-07	MH_PM_1	661006	yes
IEcVSAETTEDcIAK	15	P02787	Serotransferrin OS=Homo sapiens OX=9606 GN=TF PE=1 SV=3	2	863.381	-7.12	3.06e-05	MH_PM_1	1.0958e+06	yes
GSYSLSHVYTPNDVR	15	P07686	Beta-hexosaminidase subunit beta OS=Homo sapiens OX=9606 GN=HEXB PE=1 SV=3	3	565.607	-4.25	6.479e-05	MH_PM_1	552515	yes
IQNILTEEPK	10	P27169	Serum paraoxonase/arylesterase 1 OS=Homo sapiens OX=9606 GN=PON1 PE=1 SV=3	2	592.828	-2.87	8.851e-05	MH_PM_1	1.46043e+06	yes
TEQWSTLPPETK	12	P0C0L4	Complement C4-A OS=Homo sapiens OX=9606 GN=C4A PE=1 SV=2	2	708.851	-3.65	5.858e-05	MH_PM_1	9162553	no
YVSSLTEEISK	11	P49257	Protein ERGIC-53 OS=Homo sapiens OX=9606 GN=LMAN1 PE=1 SV=2	2	628.323	-2.99	2.416e-05	MH_PM_1	274256	yes
VLSLAQEQVGGSPEK	15	P0C0L4	Complement C4-A OS=Homo sapiens OX=9606 GN=C4A PE=1 SV=2	2	771.41	-3.02	9.316e-08	MH_PM_1	102260432	no
LQSSGIQPAAFR	12	Q9UBM4	Opticin OS=Homo sapiens OX=9606 GN=OPTC PE=1 SV=1	2	637.845	-2.05	4.697e-05	MH_PM_1	31378444	yes
QSEDSTFYLGER	12	P00450	Ceruloplasmin OS=Homo sapiens OX=9606 GN=CP PE=1 SV=1	2	716.321	-3.12	9.94e-06	MH_PM_1	14351716	yes
LQSSGIQPAAFR	12	Q9UBM4	Opticin OS=Homo sapiens OX=9606 GN=OPTC PE=1 SV=1	2	637.844	-2.72	1.073e-05	MH_PM_1	31378444	yes
MMAVAADTLQR	11	Q96KN2	Beta-Ala-His dipeptidase OS=Homo sapiens OX=9606 GN=CNDP1 PE=1 SV=4	2	603.801	-2.4	0.000188	MH_PM_1	526087	yes
IEcVSAETTEDcIAK	15	P02787	Serotransferrin OS=Homo sapiens OX=9606 GN=TF PE=1 SV=3	2	863.384	-3.73	5.546e-06	MH_PM_1	1.0958e+06	yes
TEQWSTLPPETK	12	P0C0L4	Complement C4-A OS=Homo sapiens OX=9606 GN=C4A PE=1 SV=2	2	708.852	-3.31	7.757e-07	MH_PM_1	9162553	no
LcmGSGLNLcEPNNK	15	P02787	Serotransferrin OS=Homo sapiens OX=9606 GN=TF PE=1 SV=3	2	861.88	-4.11	9.945e-05	MH_PM_1		yes
LLIYGASTR	9	A0A075B6H7	Probable non-functional immunoglobulin kappa variable 3-7 OS=Homo sapiens OX=9606 GN=IGKV3-7 PE=1 SV=1	2	497.288	-3.89	6.575e-05	MH_PM_1	25280384	yes
FSGSGSGTDFTLK	13	A0A087WW87	Immunoglobulin kappa variable 2-40 OS=Homo sapiens OX=9606 GN=IGKV2-40 PE=3 SV=2	2	652.31	-2.79	3.055e-06	MH_PM_1	37061284	no
TFDSScHFFATK	12	P09486	SPARC OS=Homo sapiens OX=9606 GN=SPARC PE=1 SV=1	3	483.213	-4.3	2.01e-06	MH_PM_1	3.75597e+06	yes
LLDSLPSDTR	10	P05155	Plasma protease C1 inhibitor OS=Homo sapiens OX=9606 GN=SERPING1 PE=1 SV=2	2	558.796	-4.7	5.202e-05	MH_PM_1	49899372	yes
QSEDSTFYLGER	12	P00450	Ceruloplasmin OS=Homo sapiens OX=9606 GN=CP PE=1 SV=1	2	716.321	-3.12	3.601e-05	MH_PM_1	515130	yes
cDEWSVNSVGK	11	P02787	Serotransferrin OS=Homo sapiens OX=9606 GN=TF PE=1 SV=3	2	640.776	-9.94	1.07e-05	MH_PM_1	416706	yes
FSGSGSGTDFTLK	13	A0A087WW87	Immunoglobulin kappa variable 2-40 OS=Homo sapiens OX=9606 GN=IGKV2-40 PE=3 SV=2	2	652.309	-3.82	8.543e-07	MH_PM_1	37061284	no
TEDSSSFLIDK	11	P05543	Thyroxine-binding globulin OS=Homo sapiens OX=9606 GN=SERPINA7 PE=1 SV=2	2	621.296	-3.98	3.105e-05	MH_PM_1	1.4211e+06	yes
HAIILLTDGK	10	P06681	Complement C2 OS=Homo sapiens OX=9606 GN=C2 PE=1 SV=2	2	540.821	-6	2.069e-06	MH_PM_1	2.16132e+06	yes
VLSLAQEQVGGSPEK	15	P0C0L4	Complement C4-A OS=Homo sapiens OX=9606 GN=C4A PE=1 SV=2	2	771.409	-4.21	3.384e-06	MH_PM_1	220381	no
mFTTAPDQVDKEDEDFQESNK	21	P00450	Ceruloplasmin OS=Homo sapiens OX=9606 GN=CP PE=1 SV=1	3	830.688	-4.7	0.000146	MH_PM_1	632433	yes
SDVVYTDWK	9	P02763	Alpha-1-acid glycoprotein 1 OS=Homo sapiens OX=9606 GN=ORM1 PE=1 SV=1	2	556.764	-4.22	0.0001809	MH_PM_1	63283680	yes
FISLGEAcK	9	P01024	Complement C3 OS=Homo sapiens OX=9606 GN=C3 PE=1 SV=2	2	512.758	-4.25	0.0002204	MH_PM_1	1.32193e+06	yes
WYVDGVEVHNAK	12	P01860	Immunoglobulin heavy constant gamma 3 OS=Homo sapiens OX=9606 GN=IGHG3 PE=1 SV=2	3	472.899	-5.29	8.505e-06	MH_PM_1	14575153	yes
IQGQELSAYQAPSPPAHSGFHR	22	Q96S96	Phosphatidylethanolamine-binding protein 4 OS=Homo sapiens OX=9606 GN=PEBP4 PE=1 SV=3	3	793.389	-5.26	0.0001566	MH_PM_1	1.02727e+06	yes
HLEEPGETQNAFLNER	16	P05060	Secretogranin-1 OS=Homo sapiens OX=9606 GN=CHGB PE=1 SV=2	3	628.63	-6	5.375e-05	MH_PM_1	203355	yes
TFDSScHFFATK	12	P09486	SPARC OS=Homo sapiens OX=9606 GN=SPARC PE=1 SV=1	2	724.316	-3.83	1.75e-06	MH_PM_1	859807	yes
AQQEQELAADAFK	13	P14314	Glucosidase 2 subunit beta OS=Homo sapiens OX=9606 GN=PRKCSH PE=1 SV=2	2	724.852	-2.87	2.261e-05	MH_PM_1	656476	yes
TFDSScHFFATK	12	P09486	SPARC OS=Homo sapiens OX=9606 GN=SPARC PE=1 SV=1	3	483.213	-4.93	2.56e-05	MH_PM_1	3.75597e+06	yes
IQGQELSAYQAPSPPAHSGFHR	22	Q96S96	Phosphatidylethanolamine-binding protein 4 OS=Homo sapiens OX=9606 GN=PEBP4 PE=1 SV=3	4	595.293	-4.89	2.08e-10	MH_PM_1	3.4208e+06	yes
HSTIFENLANK	11	P02787	Serotransferrin OS=Homo sapiens OX=9606 GN=TF PE=1 SV=3	2	637.328	-3	0.0001505	MH_PM_1	542933	yes
RGEQcVDIDEcTIPPYcHQR	20	Q12805	EGF-containing fibulin-like extracellular matrix protein 1 OS=Homo sapiens OX=9606 GN=EFEMP1 PE=1 SV=2	4	634.028	-4.43	0.0001848	MH_PM_1	2.21948e+06	yes
LQSSGIQPAAFR	12	Q9UBM4	Opticin OS=Homo sapiens OX=9606 GN=OPTC PE=1 SV=1	2	637.848	2.54	0.0001435	MH_PM_1	31378444	yes
VLSLAQEQVGGSPEK	15	P0C0L4	Complement C4-A OS=Homo sapiens OX=9606 GN=C4A PE=1 SV=2	2	771.41	-2.47	4.719e-08	MH_PM_1	102260432	no
IQGQELSAYQAPSPPAHSGFHR	22	Q96S96	Phosphatidylethanolamine-binding protein 4 OS=Homo sapiens OX=9606 GN=PEBP4 PE=1 SV=3	4	595.294	-4.68	4.039e-09	MH_PM_1	3.4208e+06	yes
IQGQELSAYQAPSPPAHSGFHR	22	Q96S96	Phosphatidylethanolamine-binding protein 4 OS=Homo sapiens OX=9606 GN=PEBP4 PE=1 SV=3	3	793.39	-3.19	4.46e-05	MH_PM_1	1.02727e+06	yes
LcmGSGLNLcEPNNK	15	P02787	Serotransferrin OS=Homo sapiens OX=9606 GN=TF PE=1 SV=3	2	861.88	-4.46	1.191e-05	MH_PM_1		yes
GFIYKPDLK	9	P35555	Fibrillin-1 OS=Homo sapiens OX=9606 GN=FBN1 PE=1 SV=4	2	540.806	-4.63	0.0002593	MH_PM_1	487770	yes
IEcVSAETTEDcIAK	15	P02787	Serotransferrin OS=Homo sapiens OX=9606 GN=TF PE=1 SV=3	2	863.384	-3.51	2.396e-06	MH_PM_1	528393	yes
DPDAQPGGELmLGGTDSK	18	P07339	Cathepsin D OS=Homo sapiens OX=9606 GN=CTSD PE=1 SV=1	2	902.404	-2.89	0.0001361	MH_PM_1	841435	yes
RGEQcVDIDEcTIPPYcHQR	20	Q12805	EGF-containing fibulin-like extracellular matrix protein 1 OS=Homo sapiens OX=9606 GN=EFEMP1 PE=1 SV=2	4	634.029	-3.37	2.974e-06	MH_PM_1	2.21948e+06	yes
LcmGSGLNLcEPNNK	15	P02787	Serotransferrin OS=Homo sapiens OX=9606 GN=TF PE=1 SV=3	2	861.881	-3.47	2.596e-06	MH_PM_1		yes
FTVNNLAEPQK	11	P12259	Coagulation factor V OS=Homo sapiens OX=9606 GN=F5 PE=1 SV=4	2	630.829	-6.51	7.948e-05	MH_PM_1	324513	yes
LLDSLPSDTR	10	P05155	Plasma protease C1 inhibitor OS=Homo sapiens OX=9606 GN=SERPING1 PE=1 SV=2	2	558.795	-5.25	0.0002086	MH_PM_1	49899372	yes
VISGILTQGR	10	O15537	Retinoschisin OS=Homo sapiens OX=9606 GN=RS1 PE=1 SV=2	2	522.311	-5.26	0.0001079	MH_PM_1	2.86955e+06	yes
DLGGFDEDAEPR	12	Q9BRK5	45 kDa calcium-binding protein OS=Homo sapiens OX=9606 GN=SDF4 PE=1 SV=1	2	660.786	-4.26	3.016e-06	MH_PM_1	676097	yes
NSLYLQmNSLR	11	P0DP04	Immunoglobulin heavy variable 3-43D OS=Homo sapiens OX=9606 GN=IGHV3-43D PE=3 SV=1	2	677.84	-4.48	4.743e-05	MH_PM_1	424795	no
LVGGPmDASVEEEGVR	16	P01034	Cystatin-C OS=Homo sapiens OX=9606 GN=CST3 PE=1 SV=1	2	830.892	-4.46	1.053e-08	MH_PM_1	1.54981e+06	yes
DLGGFDEDAEPR	12	Q9BRK5	45 kDa calcium-binding protein OS=Homo sapiens OX=9606 GN=SDF4 PE=1 SV=1	2	660.785	-5.37	1.91e-06	MH_PM_1	676097	yes
RGEQcVDIDEcTIPPYcHQR	20	Q12805	EGF-containing fibulin-like extracellular matrix protein 1 OS=Homo sapiens OX=9606 GN=EFEMP1 PE=1 SV=2	3	845.035	-4.25	1.136e-07	MH_PM_1	2.98344e+06	yes
DGAGDVAFVK	10	P02787	Serotransferrin OS=Homo sapiens OX=9606 GN=TF PE=1 SV=3	2	489.746	-4.14	5.285e-05	MH_PM_1	2.02478e+06	yes
ELDESLQVAER	11	P10909	Clusterin OS=Homo sapiens OX=9606 GN=CLU PE=1 SV=1	2	644.82	-4.03	9.313e-05	MH_PM_1	231773	yes
VcDGQEHVVTVSLR	14	Q14393	Growth arrest-specific protein 6 OS=Homo sapiens OX=9606 GN=GAS6 PE=1 SV=3	3	533.6	-5.66	6.81e-05	MH_PM_1	336352	yes
SHLIIAQVAK	10	P43251	Biotinidase OS=Homo sapiens OX=9606 GN=BTD PE=1 SV=2	2	540.329	-5.88	8.596e-05	MH_PM_1	5.89906e+06	yes
KPVDEYKDcHLAQVPSHTVVAR	22	P02787	Serotransferrin OS=Homo sapiens OX=9606 GN=TF PE=1 SV=3	5	510.662	-4.56	6.167e-09	MH_PM_1	435987136	yes
HQFLLTGDTQGR	12	P04217	Alpha-1B-glycoprotein OS=Homo sapiens OX=9606 GN=A1BG PE=1 SV=4	3	458.235	-5.05	0.0001308	MH_PM_1	8383719	yes
HQFLLTGDTQGR	12	P04217	Alpha-1B-glycoprotein OS=Homo sapiens OX=9606 GN=A1BG PE=1 SV=4	3	458.235	-4.65	0.0002361	MH_PM_1	8383719	yes
ASGSLcGAcTEDGTFR	16	Q9BXP8	Pappalysin-2 OS=Homo sapiens OX=9606 GN=PAPPA2 PE=1 SV=4	2	844.848	-6.97	9.596e-05	MH_PM_1	149975	yes
TEDTALYYcAK	11	A0A0B4J1X8	Immunoglobulin heavy variable 3-43 OS=Homo sapiens OX=9606 GN=IGHV3-43 PE=3 SV=1	2	667.795	-7.76	0.0002337	MH_PM_1		yes
VTYTSQEDLVEK	12	P05156	Complement factor I OS=Homo sapiens OX=9606 GN=CFI PE=1 SV=2	2	706.348	-4.41	3.546e-06	MH_PM_1	2.50495e+06	yes
KPVDEYKDcHLAQVPSHTVVAR	22	P02787	Serotransferrin OS=Homo sapiens OX=9606 GN=TF PE=1 SV=3	4	638.076	-5	6.201e-10	MH_PM_1	190327072	yes
EMEcAGTYDGSIDAcK	16	P05156	Complement factor I OS=Homo sapiens OX=9606 GN=CFI PE=1 SV=2	2	903.844	-9.18	3.508e-07	MH_PM_1	1.34645e+06	yes
EVDSGNDIYGNPIKR	15	P16035	Metalloproteinase inhibitor 2 OS=Homo sapiens OX=9606 GN=TIMP2 PE=1 SV=2	3	559.611	-3.5	0.0001119	MH_PM_1	245047	yes
KPVDEYKDcHLAQVPSHTVVAR	22	P02787	Serotransferrin OS=Homo sapiens OX=9606 GN=TF PE=1 SV=3	5	510.663	-3.66	1.928e-09	MH_PM_1	435987136	yes
KPVDEYKDcHLAQVPSHTVVAR	22	P02787	Serotransferrin OS=Homo sapiens OX=9606 GN=TF PE=1 SV=3	5	510.663	-3.24	1.343e-09	MH_PM_1	435987136	yes
KPVDEYKDcHLAQVPSHTVVAR	22	P02787	Serotransferrin OS=Homo sapiens OX=9606 GN=TF PE=1 SV=3	4	638.076	-3.85	2.532e-09	MH_PM_1	190327072	yes
KPVDEYKDcHLAQVPSHTVVAR	22	P02787	Serotransferrin OS=Homo sapiens OX=9606 GN=TF PE=1 SV=3	4	638.076	-3.85	1.079e-17	MH_PM_1	190327072	yes
KPVDEYKDcHLAQVPSHTVVAR	22	P02787	Serotransferrin OS=Homo sapiens OX=9606 GN=TF PE=1 SV=3	5	510.663	-2.71	1.67e-13	MH_PM_1	435987136	yes
KPVDEYKDcHLAQVPSHTVVAR	22	P02787	Serotransferrin OS=Homo sapiens OX=9606 GN=TF PE=1 SV=3	4	638.076	-4.81	5.828e-15	MH_PM_1	190327072	yes
HQFLLTGDTQGR	12	P04217	Alpha-1B-glycoprotein OS=Homo sapiens OX=9606 GN=A1BG PE=1 SV=4	2	686.848	-6.02	4.335e-06	MH_PM_1	794321	yes
HQFLLTGDTQGR	12	P04217	Alpha-1B-glycoprotein OS=Homo sapiens OX=9606 GN=A1BG PE=1 SV=4	2	686.849	-4.86	1.494e-06	MH_PM_1	7481335	yes
KPVDEYKDcHLAQVPSHTVVAR	22	P02787	Serotransferrin OS=Homo sapiens OX=9606 GN=TF PE=1 SV=3	6	425.718	-7.88	2.261e-05	MH_PM_1	70367304	yes
KPVDEYKDcHLAQVPSHTVVAR	22	P02787	Serotransferrin OS=Homo sapiens OX=9606 GN=TF PE=1 SV=3	5	510.663	-2.71	5.805e-09	MH_PM_1	435987136	yes
EMEcAGTYDGSIDAcK	16	P05156	Complement factor I OS=Homo sapiens OX=9606 GN=CFI PE=1 SV=2	2	903.848	-5.06	6.692e-07	MH_PM_1	1.34645e+06	yes
VQAAVGTSAAPVPSDNH	17	P02649	Apolipoprotein E OS=Homo sapiens OX=9606 GN=APOE PE=1 SV=1	2	810.899	-4.05	0.0001252	MH_PM_1	5.08625e+06	yes
AAPSAEFSVDR	11	Q9HCB6	Spondin-1 OS=Homo sapiens OX=9606 GN=SPON1 PE=1 SV=2	2	575.278	-3.68	7.56e-05	MH_PM_1	3.97072e+06	yes
LGADMEDVcGR	11	P02649	Apolipoprotein E OS=Homo sapiens OX=9606 GN=APOE PE=1 SV=1	2	611.763	0.01	1.295e-05	MH_PM_1	14131324	yes
VTYTSQEDLVEK	12	P05156	Complement factor I OS=Homo sapiens OX=9606 GN=CFI PE=1 SV=2	2	706.348	-4.41	1.369e-06	MH_PM_1	2.50495e+06	yes
AAPSAEFSVDR	11	Q9HCB6	Spondin-1 OS=Homo sapiens OX=9606 GN=SPON1 PE=1 SV=2	2	575.278	-3.9	0.0001026	MH_PM_1	3.97072e+06	yes
LQHEALNEAFSR	12	Q9BXP8	Pappalysin-2 OS=Homo sapiens OX=9606 GN=PAPPA2 PE=1 SV=4	3	472.238	-5.44	0.0002115	MH_PM_1	2455082	yes
LSSPAVITDK	10	P00747	Plasminogen OS=Homo sapiens OX=9606 GN=PLG PE=1 SV=2	2	515.791	-3.76	0.0001648	MH_PM_1	5009850	yes
VPTVLQTAGK	10	P10745	Retinol-binding protein 3 OS=Homo sapiens OX=9606 GN=RBP3 PE=1 SV=2	2	507.3	-5.22	6.514e-05	MH_PM_1	24389654	yes
YEDTGAYTcIAK	12	Q8N475	Follistatin-related protein 5 OS=Homo sapiens OX=9606 GN=FSTL5 PE=2 SV=2	2	696.309	-2.96	1.735e-06	MH_PM_1	1120918	no
YEDTGAYTcIAK	12	Q8N475	Follistatin-related protein 5 OS=Homo sapiens OX=9606 GN=FSTL5 PE=2 SV=2	2	696.31	-1.99	2.01e-05	MH_PM_1	1120918	no
VQAAVGTSAAPVPSDNH	17	P02649	Apolipoprotein E OS=Homo sapiens OX=9606 GN=APOE PE=1 SV=1	2	810.899	-4.27	1.388e-06	MH_PM_1	5.08625e+06	yes
FGALcEAETGR	11	O00468	Agrin OS=Homo sapiens OX=9606 GN=AGRN PE=1 SV=6	2	605.779	-1.75	8.597e-05	MH_PM_1	816633	yes
KPVDEYKDcHLAQVPSHTVVAR	22	P02787	Serotransferrin OS=Homo sapiens OX=9606 GN=TF PE=1 SV=3	4	638.076	-3.66	1.754e-10	MH_PM_1	190327072	yes
QDEEKPLHALLHGR	14	P24593	Insulin-like growth factor-binding protein 5 OS=Homo sapiens OX=9606 GN=IGFBP5 PE=1 SV=1	3	548.291	-4	9.304e-06	MH_PM_1	462670	yes
LSSPAVITDK	10	P00747	Plasminogen OS=Homo sapiens OX=9606 GN=PLG PE=1 SV=2	2	515.79	-4.36	1.054e-05	MH_PM_1	5009850	yes
VTYTSQEDLVEK	12	P05156	Complement factor I OS=Homo sapiens OX=9606 GN=CFI PE=1 SV=2	2	706.348	-4.32	7.23e-07	MH_PM_1	2.50495e+06	yes
KSASDLTWDNLKGK	14	P02787	Serotransferrin OS=Homo sapiens OX=9606 GN=TF PE=1 SV=3	3	521.609	-3.79	4.219e-05	MH_PM_1	1.37158e+06	yes
VQAAVGTSAAPVPSDNH	17	P02649	Apolipoprotein E OS=Homo sapiens OX=9606 GN=APOE PE=1 SV=1	2	810.899	-4.58	8.054e-09	MH_PM_1	5.08625e+06	yes
AEFQDALEK	9	P0C0L4	Complement C4-A OS=Homo sapiens OX=9606 GN=C4A PE=1 SV=2	2	525.756	-4.8	0.0001988	MH_PM_1	32222384	no
KEDScQLGYSAGPcMGmTSR	20	P02760	Protein AMBP OS=Homo sapiens OX=9606 GN=AMBP PE=1 SV=1	3	750.977	-4.06	5.747e-06	MH_PM_1	463992	yes
THLAPYSDELR	11	P02647	Apolipoprotein A-I OS=Homo sapiens OX=9606 GN=APOA1 PE=1 SV=1	2	651.325	-4.94	0.0001263	MH_PM_1	38918068	yes
DSGFQmNQLR	10	P02787	Serotransferrin OS=Homo sapiens OX=9606 GN=TF PE=1 SV=3	2	606.275	-4.18	7.003e-05	MH_PM_1	532152	yes
AEDTALYYcAK	11	P0DP04	Immunoglobulin heavy variable 3-43D OS=Homo sapiens OX=9606 GN=IGHV3-43D PE=3 SV=1	2	652.796	1.37	0.0001369	MH_PM_1	2.06159e+06	yes
VQAAVGTSAAPVPSDNH	17	P02649	Apolipoprotein E OS=Homo sapiens OX=9606 GN=APOE PE=1 SV=1	3	540.935	-5.11	8.553e-06	MH_PM_1	2.02671e+06	yes
AEDTALYYcAK	11	P0DP04	Immunoglobulin heavy variable 3-43D OS=Homo sapiens OX=9606 GN=IGHV3-43D PE=3 SV=1	2	652.792	-4.99	0.00018	MH_PM_1	2.06159e+06	yes
KPVDEYKDcHLAQVPSHTVVAR	22	P02787	Serotransferrin OS=Homo sapiens OX=9606 GN=TF PE=1 SV=3	4	638.076	-3.66	1.705e-16	MH_PM_1	190327072	yes
KPVDEYKDcHLAQVPSHTVVAR	22	P02787	Serotransferrin OS=Homo sapiens OX=9606 GN=TF PE=1 SV=3	4	638.076	-3.56	6.758e-16	MH_PM_1	190327072	yes
HQFLLTGDTQGR	12	P04217	Alpha-1B-glycoprotein OS=Homo sapiens OX=9606 GN=A1BG PE=1 SV=4	2	686.848	-5.93	1.051e-06	MH_PM_1	7481335	yes
IEcVSAETTEDcIAK	15	P02787	Serotransferrin OS=Homo sapiens OX=9606 GN=TF PE=1 SV=3	2	863.384	-3.94	8.444e-05	MH_PM_1	794730	yes
YGLDSDLScK	10	P36955	Pigment epithelium-derived factor OS=Homo sapiens OX=9606 GN=SERPINF1 PE=1 SV=4	2	579.258	-4.1	0.0001547	MH_PM_1	203565664	yes
YGLDSDLScK	10	P36955	Pigment epithelium-derived factor OS=Homo sapiens OX=9606 GN=SERPINF1 PE=1 SV=4	2	579.259	-3.57	5.971e-05	MH_PM_1	203565664	yes
KPVDEYKDcHLAQVPSHTVVAR	22	P02787	Serotransferrin OS=Homo sapiens OX=9606 GN=TF PE=1 SV=3	5	510.662	-4.5	1.523e-05	MH_PM_1	435987136	yes
YGLDSDLScK	10	P36955	Pigment epithelium-derived factor OS=Homo sapiens OX=9606 GN=SERPINF1 PE=1 SV=4	2	579.259	-3.78	0.0001461	MH_PM_1	203565664	yes
KPVDEYKDcHLAQVPSHTVVAR	22	P02787	Serotransferrin OS=Homo sapiens OX=9606 GN=TF PE=1 SV=3	4	638.075	-5.09	1.086e-13	MH_PM_1	190327072	yes
YGLDSDLScK	10	P36955	Pigment epithelium-derived factor OS=Homo sapiens OX=9606 GN=SERPINF1 PE=1 SV=4	2	579.258	-4.21	0.0001169	MH_PM_1	203565664	yes
KPVDEYKDcHLAQVPSHTVVAR	22	P02787	Serotransferrin OS=Homo sapiens OX=9606 GN=TF PE=1 SV=3	5	510.662	-4.86	1.22e-10	MH_PM_1	435987136	yes
YGLDSDLScK	10	P36955	Pigment epithelium-derived factor OS=Homo sapiens OX=9606 GN=SERPINF1 PE=1 SV=4	2	579.258	-4.31	6.489e-05	MH_PM_1	203565664	yes
KPVDEYKDcHLAQVPSHTVVAR	22	P02787	Serotransferrin OS=Homo sapiens OX=9606 GN=TF PE=1 SV=3	5	510.662	-3.96	1.528e-05	MH_PM_1	435987136	yes
YGLDSDLScK	10	P36955	Pigment epithelium-derived factor OS=Homo sapiens OX=9606 GN=SERPINF1 PE=1 SV=4	2	579.259	-3.89	5.049e-05	MH_PM_1	203565664	yes
DGQEAAFASYDR	12	Q92752	Tenascin-R OS=Homo sapiens OX=9606 GN=TNR PE=1 SV=3	2	665.285	-6.23	1.51e-05	MH_PM_1	181959	yes
YGLDSDLScK	10	P36955	Pigment epithelium-derived factor OS=Homo sapiens OX=9606 GN=SERPINF1 PE=1 SV=4	2	579.258	-4.1	0.0002354	MH_PM_1	203565664	yes
IDSLLENDR	9	P10909	Clusterin OS=Homo sapiens OX=9606 GN=CLU PE=1 SV=1	2	537.772	-5.16	0.0001851	MH_PM_1	125882936	yes
GILDKEEAEAIKR	13	Q8WXD2	Secretogranin-3 OS=Homo sapiens OX=9606 GN=SCG3 PE=1 SV=3	3	491.273	-5.13	8.196e-05	MH_PM_1	188369	yes
KPVDEYKDcHLAQVPSHTVVAR	22	P02787	Serotransferrin OS=Homo sapiens OX=9606 GN=TF PE=1 SV=3	5	510.662	-5.28	4.603e-07	MH_PM_1	435987136	yes
YGLDSDLScK	10	P36955	Pigment epithelium-derived factor OS=Homo sapiens OX=9606 GN=SERPINF1 PE=1 SV=4	2	579.258	-4.42	0.0001834	MH_PM_1	203565664	yes
YGLDSDLScK	10	P36955	Pigment epithelium-derived factor OS=Homo sapiens OX=9606 GN=SERPINF1 PE=1 SV=4	2	579.258	-4.21	5.427e-05	MH_PM_1	203565664	yes
DHGETAFAVYDK	12	P24821	Tenascin OS=Homo sapiens OX=9606 GN=TNC PE=1 SV=3	2	676.807	-4.41	5.337e-08	MH_PM_1	358645	yes
YGLDSDLScK	10	P36955	Pigment epithelium-derived factor OS=Homo sapiens OX=9606 GN=SERPINF1 PE=1 SV=4	2	579.259	-3.89	8.13e-05	MH_PM_1	203565664	yes
KPVDEYKDcHLAQVPSHTVVAR	22	P02787	Serotransferrin OS=Homo sapiens OX=9606 GN=TF PE=1 SV=3	5	510.662	-5.04	2.126e-07	MH_PM_1	435987136	yes
YGLDSDLScK	10	P36955	Pigment epithelium-derived factor OS=Homo sapiens OX=9606 GN=SERPINF1 PE=1 SV=4	2	579.259	-3.68	0.0001565	MH_PM_1	203565664	yes
YGLDSDLScK	10	P36955	Pigment epithelium-derived factor OS=Homo sapiens OX=9606 GN=SERPINF1 PE=1 SV=4	2	579.258	-3.99	3.221e-05	MH_PM_1	203565664	yes
HQFLLTGDTQGR	12	P04217	Alpha-1B-glycoprotein OS=Homo sapiens OX=9606 GN=A1BG PE=1 SV=4	3	458.235	-4.52	0.0001017	MH_PM_1	911579	yes
KPVDEYKDcHLAQVPSHTVVAR	22	P02787	Serotransferrin OS=Homo sapiens OX=9606 GN=TF PE=1 SV=3	5	510.662	-4.14	1.928e-11	MH_PM_1	435987136	yes
KPVDEYKDcHLAQVPSHTVVAR	22	P02787	Serotransferrin OS=Homo sapiens OX=9606 GN=TF PE=1 SV=3	5	510.662	-3.78	3.374e-08	MH_PM_1	435987136	yes
KPVDEYKDcHLAQVPSHTVVAR	22	P02787	Serotransferrin OS=Homo sapiens OX=9606 GN=TF PE=1 SV=3	6	425.719	-5.23	6.491e-05	MH_PM_1	70367304	yes
KPVDEYKDcHLAQVPSHTVVAR	22	P02787	Serotransferrin OS=Homo sapiens OX=9606 GN=TF PE=1 SV=3	5	510.662	-3.78	1.474e-09	MH_PM_1	435987136	yes
SKEQLTPLIK	10	P02652	Apolipoprotein A-II OS=Homo sapiens OX=9606 GN=APOA2 PE=1 SV=1	2	578.848	-4.7	0.0002208	MH_PM_1	11451346	yes
KPVDEYKDcHLAQVPSHTVVAR	22	P02787	Serotransferrin OS=Homo sapiens OX=9606 GN=TF PE=1 SV=3	5	510.663	-3.3	1.021e-07	MH_PM_1	435987136	yes
KPVDEYKDcHLAQVPSHTVVAR	22	P02787	Serotransferrin OS=Homo sapiens OX=9606 GN=TF PE=1 SV=3	5	510.663	-3.3	1.08e-10	MH_PM_1	435987136	yes
SKEQLTPLIK	10	P02652	Apolipoprotein A-II OS=Homo sapiens OX=9606 GN=APOA2 PE=1 SV=1	2	578.847	-5.34	0.0002161	MH_PM_1	11451346	yes
KPVDEYKDcHLAQVPSHTVVAR	22	P02787	Serotransferrin OS=Homo sapiens OX=9606 GN=TF PE=1 SV=3	4	638.077	-3.37	1.861e-17	MH_PM_1	190327072	yes
KPVDEYKDcHLAQVPSHTVVAR	22	P02787	Serotransferrin OS=Homo sapiens OX=9606 GN=TF PE=1 SV=3	5	510.663	-3.48	7.327e-10	MH_PM_1	435987136	yes
SKEQLTPLIK	10	P02652	Apolipoprotein A-II OS=Homo sapiens OX=9606 GN=APOA2 PE=1 SV=1	2	578.85	-0.8	6.897e-05	MH_PM_1	12756090	yes
IFEISccSDHR	11	Q9HAT2	Sialate O-acetylesterase OS=Homo sapiens OX=9606 GN=SIAE PE=1 SV=1	3	475.205	-6.63	2.23e-05	MH_PM_1	529610	yes
HQFLLTGDTQGR	12	P04217	Alpha-1B-glycoprotein OS=Homo sapiens OX=9606 GN=A1BG PE=1 SV=4	3	458.234	-5.92	0.0001577	MH_PM_1	8383719	yes
KPVDEYKDcHLAQVPSHTVVAR	22	P02787	Serotransferrin OS=Homo sapiens OX=9606 GN=TF PE=1 SV=3	3	850.431	-5.21	9.088e-17	MH_PM_1	28579518	yes
HQFLLTGDTQGR	12	P04217	Alpha-1B-glycoprotein OS=Homo sapiens OX=9606 GN=A1BG PE=1 SV=4	2	686.848	-5.49	2.874e-05	MH_PM_1	7481335	yes
HQFLLTGDTQGR	12	P04217	Alpha-1B-glycoprotein OS=Homo sapiens OX=9606 GN=A1BG PE=1 SV=4	3	458.235	-5.05	2.229e-05	MH_PM_1	8383719	yes
KPVDEYKDcHLAQVPSHTVVAR	22	P02787	Serotransferrin OS=Homo sapiens OX=9606 GN=TF PE=1 SV=3	6	425.719	-5.3	6.448e-05	MH_PM_1	70367304	yes
SKEQLTPLIK	10	P02652	Apolipoprotein A-II OS=Homo sapiens OX=9606 GN=APOA2 PE=1 SV=1	2	578.847	-5.97	0.0001559	MH_PM_1	11451346	yes
SKEQLTPLIK	10	P02652	Apolipoprotein A-II OS=Homo sapiens OX=9606 GN=APOA2 PE=1 SV=1	2	578.848	-4.39	0.0001038	MH_PM_1	12756090	yes
ILAGSADSEGVAAPR	15	Q9UHG2	ProSAAS OS=Homo sapiens OX=9606 GN=PCSK1N PE=1 SV=1	2	707.367	-4.43	4.154e-08	MH_PM_1	1.38052e+06	yes
KPVDEYKDcHLAQVPSHTVVAR	22	P02787	Serotransferrin OS=Homo sapiens OX=9606 GN=TF PE=1 SV=3	4	638.076	-3.47	8.69e-15	MH_PM_1	190327072	yes
EMEcAGTYDGSIDAcK	16	P05156	Complement factor I OS=Homo sapiens OX=9606 GN=CFI PE=1 SV=2	2	903.847	-5.67	7.585e-06	MH_PM_1	1.34645e+06	yes
KPVDEYKDcHLAQVPSHTVVAR	22	P02787	Serotransferrin OS=Homo sapiens OX=9606 GN=TF PE=1 SV=3	4	638.076	-3.56	4.349e-15	MH_PM_1	190327072	yes
KPVDEYKDcHLAQVPSHTVVAR	22	P02787	Serotransferrin OS=Homo sapiens OX=9606 GN=TF PE=1 SV=3	4	638.076	-3.56	9.488e-15	MH_PM_1	190327072	yes
KPVDEYKDcHLAQVPSHTVVAR	22	P02787	Serotransferrin OS=Homo sapiens OX=9606 GN=TF PE=1 SV=3	5	510.663	-3.18	3.684e-11	MH_PM_1	435987136	yes
SKEQLTPLIK	10	P02652	Apolipoprotein A-II OS=Homo sapiens OX=9606 GN=APOA2 PE=1 SV=1	2	578.848	-4.92	0.0001378	MH_PM_1	12756090	yes
KPVDEYKDcHLAQVPSHTVVAR	22	P02787	Serotransferrin OS=Homo sapiens OX=9606 GN=TF PE=1 SV=3	5	510.663	-2.77	2.011e-10	MH_PM_1	435987136	yes
KPVDEYKDcHLAQVPSHTVVAR	22	P02787	Serotransferrin OS=Homo sapiens OX=9606 GN=TF PE=1 SV=3	5	510.663	-3.12	1.689e-10	MH_PM_1	435987136	yes
SKEQLTPLIK	10	P02652	Apolipoprotein A-II OS=Homo sapiens OX=9606 GN=APOA2 PE=1 SV=1	2	578.848	-5.02	0.0001126	MH_PM_1	12756090	yes
QPVPGQQMTLK	11	P01024	Complement C3 OS=Homo sapiens OX=9606 GN=C3 PE=1 SV=2	2	613.829	-5.07	0.0001515	MH_PM_1	2.15392e+06	yes
KPVDEYKDcHLAQVPSHTVVAR	22	P02787	Serotransferrin OS=Homo sapiens OX=9606 GN=TF PE=1 SV=3	4	638.076	-3.66	6.86e-13	MH_PM_1	190327072	yes
KPVDEYKDcHLAQVPSHTVVAR	22	P02787	Serotransferrin OS=Homo sapiens OX=9606 GN=TF PE=1 SV=3	5	510.663	-3.42	3.35e-07	MH_PM_1	435987136	yes
cSVFYGAPSK	10	P0C0L4	Complement C4-A OS=Homo sapiens OX=9606 GN=C4A PE=1 SV=2	2	558.26	-4.85	8.573e-05	MH_PM_1	383536	no
DcHLAQVPSHTVVAR	15	P02787	Serotransferrin OS=Homo sapiens OX=9606 GN=TF PE=1 SV=3	4	423.215	-5.66	1.531e-05	MH_PM_1	106681096	yes
EALQGVGDMGR	11	P35542	Serum amyloid A-4 protein OS=Homo sapiens OX=9606 GN=SAA4 PE=1 SV=2	2	566.772	-3.65	0.0001168	MH_PM_1	2.25596e+06	yes
SVLQSINPAEPHKEcPNPKPDK	22	O75326	Semaphorin-7A OS=Homo sapiens OX=9606 GN=SEMA7A PE=1 SV=1	4	622.065	-4.81	1.989e-06	MH_PM_1	580452	yes
LNcEITEVEK	10	Q8N475	Follistatin-related protein 5 OS=Homo sapiens OX=9606 GN=FSTL5 PE=2 SV=2	2	617.801	-3.32	2.218e-05	MH_PM_1	498052	yes
DFTcVHQALK	10	P05155	Plasma protease C1 inhibitor OS=Homo sapiens OX=9606 GN=SERPING1 PE=1 SV=2	2	609.798	-4.72	1.313e-05	MH_PM_1	11564710	yes
DFTcVHQALK	10	P05155	Plasma protease C1 inhibitor OS=Homo sapiens OX=9606 GN=SERPING1 PE=1 SV=2	2	609.798	-3.92	7.98e-06	MH_PM_1	11564710	yes
GVYLLTSHR	9	P10745	Retinol-binding protein 3 OS=Homo sapiens OX=9606 GN=RBP3 PE=1 SV=2	2	523.291	-4.9	0.0002198	MH_PM_1	53455028	yes
LNcEITEVEK	10	Q8N475	Follistatin-related protein 5 OS=Homo sapiens OX=9606 GN=FSTL5 PE=2 SV=2	2	617.801	-3.61	2.949e-05	MH_PM_1	498052	yes
TPLTATLSK	9	P01876	Immunoglobulin heavy constant alpha 1 OS=Homo sapiens OX=9606 GN=IGHA1 PE=1 SV=2	2	466.275	-3.59	0.0002185	MH_PM_1	5.46799e+06	yes
LGPLVEQGR	9	P02649	Apolipoprotein E OS=Homo sapiens OX=9606 GN=APOE PE=1 SV=1	2	484.778	-4.41	0.000219	MH_PM_1	17510414	yes
IVLGQEQDSYGGK	13	P02743	Serum amyloid P-component OS=Homo sapiens OX=9606 GN=APCS PE=1 SV=2	2	697.346	-7.84	6.39e-06	MH_PM_1	317357	yes
VSEADSSNADWVTK	14	P00751	Complement factor B OS=Homo sapiens OX=9606 GN=CFB PE=1 SV=2	2	754.843	-5.35	2.065e-07	MH_PM_1	288459	yes
VQYESSEPADFK	12	P19022	Cadherin-2 OS=Homo sapiens OX=9606 GN=CDH2 PE=1 SV=4	2	700.32	-4	1.831e-05	MH_PM_1	1.35126e+06	yes
LGPLVEQGR	9	P02649	Apolipoprotein E OS=Homo sapiens OX=9606 GN=APOE PE=1 SV=1	2	484.778	-4.6	1.589e-05	MH_PM_1	17510414	yes
GESHWVDDDcEEIK	14	Q13822	Ectonucleotide pyrophosphatase/phosphodiesterase family member 2 OS=Homo sapiens OX=9606 GN=ENPP2 PE=1 SV=3	3	573.567	-5.04	8.207e-06	MH_PM_1	3.42399e+06	yes
TKEEYGHSEVVEYYcNPR	18	P08603	Complement factor H OS=Homo sapiens OX=9606 GN=CFH PE=1 SV=4	4	565.752	-4.67	8.351e-05	MH_PM_1	1.76416e+06	yes
LDGcFSTPEER	11	P17050	Alpha-N-acetylgalactosaminidase OS=Homo sapiens OX=9606 GN=NAGA PE=1 SV=2	2	655.786	-2.59	1.6e-05	MH_PM_1	384262	yes
EALQGVGDMGR	11	P35542	Serum amyloid A-4 protein OS=Homo sapiens OX=9606 GN=SAA4 PE=1 SV=2	2	566.772	-3.54	9.883e-05	MH_PM_1	2.25596e+06	yes
LHLAGPccPSEmDTTETSGPGNHPER	26	Q9BSG5	Retbindin OS=Homo sapiens OX=9606 GN=RTBDN PE=1 SV=2	4	717.306	-5.97	2.149e-09	MH_PM_1	541776	yes
LDGcFSTPEER	11	P17050	Alpha-N-acetylgalactosaminidase OS=Homo sapiens OX=9606 GN=NAGA PE=1 SV=2	2	655.787	-1.85	0.0001035	MH_PM_1	384262	yes
AEDTALYYcAK	11	P0DP04	Immunoglobulin heavy variable 3-43D OS=Homo sapiens OX=9606 GN=IGHV3-43D PE=3 SV=1	2	652.798	4.09	0.0002338	MH_PM_1	900287	yes
AGAAAGGPGVSGVcVcK	17	Q16270	Insulin-like growth factor-binding protein 7 OS=Homo sapiens OX=9606 GN=IGFBP7 PE=1 SV=1	2	759.361	-3.79	2.015e-08	MH_PM_1	2.52131e+06	yes
DcHLAQVPSHTVVAR	15	P02787	Serotransferrin OS=Homo sapiens OX=9606 GN=TF PE=1 SV=3	4	423.216	-4.73	1.876e-05	MH_PM_1	106681096	yes
DcSLPYATESK	11	P23142	Fibulin-1 OS=Homo sapiens OX=9606 GN=FBLN1 PE=1 SV=4	2	635.782	-4.46	0.0001051	MH_PM_1	982479	yes
LGPLVEQGR	9	P02649	Apolipoprotein E OS=Homo sapiens OX=9606 GN=APOE PE=1 SV=1	2	484.778	-4.22	0.0001837	MH_PM_1	17510414	yes
DcHLAQVPSHTVVAR	15	P02787	Serotransferrin OS=Homo sapiens OX=9606 GN=TF PE=1 SV=3	4	423.215	-5.38	0.0001939	MH_PM_1	106681096	yes
GESHWVDDDcEEIK	14	Q13822	Ectonucleotide pyrophosphatase/phosphodiesterase family member 2 OS=Homo sapiens OX=9606 GN=ENPP2 PE=1 SV=3	3	573.567	-5.36	4.283e-09	MH_PM_1	3.42399e+06	yes
GESHWVDDDcEEIK	14	Q13822	Ectonucleotide pyrophosphatase/phosphodiesterase family member 2 OS=Homo sapiens OX=9606 GN=ENPP2 PE=1 SV=3	3	573.567	-5.78	3.493e-10	MH_PM_1	3.42399e+06	yes
QLGAGSIEEcAAK	13	P00747	Plasminogen OS=Homo sapiens OX=9606 GN=PLG PE=1 SV=2	2	667.322	-3.66	5.963e-06	MH_PM_1	3.08116e+06	yes
YRPAEFHWK	9	O94985	Calsyntenin-1 OS=Homo sapiens OX=9606 GN=CLSTN1 PE=1 SV=1	3	411.875	-5.9	2.204e-06	MH_PM_1	461960	yes
DSGFQmNQLR	10	P02787	Serotransferrin OS=Homo sapiens OX=9606 GN=TF PE=1 SV=3	2	606.274	-6.09	8.757e-05	MH_PM_1	265522	yes
DcHLAQVPSHTVVAR	15	P02787	Serotransferrin OS=Homo sapiens OX=9606 GN=TF PE=1 SV=3	4	423.214	-8.63	5.811e-07	MH_PM_1	106681096	yes
GQYcYELDEK	10	P04004	Vitronectin OS=Homo sapiens OX=9606 GN=VTN PE=1 SV=1	2	652.776	-0.59	0.0001968	MH_PM_1	26041658	yes
VSEADSSNADWVTK	14	P00751	Complement factor B OS=Homo sapiens OX=9606 GN=CFB PE=1 SV=2	2	754.842	-6.89	9.37e-09	MH_PM_1	11866512	yes
ALGHLDLSGNR	11	P02750	Leucine-rich alpha-2-glycoprotein OS=Homo sapiens OX=9606 GN=LRG1 PE=1 SV=2	2	576.807	-3.93	8.548e-05	MH_PM_1	1.3074e+06	yes
ALGHLDLSGNR	11	P02750	Leucine-rich alpha-2-glycoprotein OS=Homo sapiens OX=9606 GN=LRG1 PE=1 SV=2	2	576.807	-4.56	0.000163	MH_PM_1	1.3074e+06	yes
LKEDAVSAAFK	11	P51884	Lumican OS=Homo sapiens OX=9606 GN=LUM PE=1 SV=2	2	589.823	-2.21	1.237e-06	MH_PM_1	1.0802e+06	yes
VKDISEVVTPR	11	P00751	Complement factor B OS=Homo sapiens OX=9606 GN=CFB PE=1 SV=2	2	621.854	-4.21	1.44e-05	MH_PM_1	502431	yes
DcHLAQVPSHTVVAR	15	P02787	Serotransferrin OS=Homo sapiens OX=9606 GN=TF PE=1 SV=3	4	423.216	-4.8	8.417e-05	MH_PM_1	106681096	yes
DcHLAQVPSHTVVAR	15	P02787	Serotransferrin OS=Homo sapiens OX=9606 GN=TF PE=1 SV=3	4	423.216	-5.09	0.0002204	MH_PM_1	106681096	yes
AGAAAGGPGVSGVcVcK	17	Q16270	Insulin-like growth factor-binding protein 7 OS=Homo sapiens OX=9606 GN=IGFBP7 PE=1 SV=1	2	759.361	-2.82	5.975e-08	MH_PM_1	2.52131e+06	yes
VcGSDGVTYGNEcQLK	16	O00468	Agrin OS=Homo sapiens OX=9606 GN=AGRN PE=1 SV=6	2	893.885	-6.48	7.695e-08	MH_PM_1	388776	yes
AEDTALYYcAK	11	P0DP04	Immunoglobulin heavy variable 3-43D OS=Homo sapiens OX=9606 GN=IGHV3-43D PE=3 SV=1	2	652.795	0.06	2.604e-05	MH_PM_1	900287	yes
DcHLAQVPSHTVVAR	15	P02787	Serotransferrin OS=Homo sapiens OX=9606 GN=TF PE=1 SV=3	4	423.216	-5.16	1.179e-05	MH_PM_1	106681096	yes
DcHLAQVPSHTVVAR	15	P02787	Serotransferrin OS=Homo sapiens OX=9606 GN=TF PE=1 SV=3	3	563.952	-5.26	5.611e-09	MH_PM_1	6341277	yes
LPPNVVEESAR	11	P01023	Alpha-2-macroglobulin OS=Homo sapiens OX=9606 GN=A2M PE=1 SV=3	2	605.822	-4.74	4.414e-05	MH_PM_1	5.57789e+06	yes
EALQGVGDMGR	11	P35542	Serum amyloid A-4 protein OS=Homo sapiens OX=9606 GN=SAA4 PE=1 SV=2	2	566.772	-4.29	5.996e-05	MH_PM_1	2.25596e+06	yes
THLAPYSDELR	11	P02647	Apolipoprotein A-I OS=Homo sapiens OX=9606 GN=APOA1 PE=1 SV=1	2	651.326	-3.53	4.651e-05	MH_PM_1	38918068	yes
cSVFYGAPSK	10	P0C0L4	Complement C4-A OS=Homo sapiens OX=9606 GN=C4A PE=1 SV=2	2	558.261	-4.41	6.861e-05	MH_PM_1	9895454	no
QQTHMLDVmQDHFSR	15	P10909	Clusterin OS=Homo sapiens OX=9606 GN=CLU PE=1 SV=1	4	472.964	-4.83	8.507e-05	MH_PM_1	576032	yes
TGESVEFVcK	10	P08603	Complement factor H OS=Homo sapiens OX=9606 GN=CFH PE=1 SV=4	2	578.269	-3.46	0.0001513	MH_PM_1	1.56796e+06	yes
THLAPYSDELR	11	P02647	Apolipoprotein A-I OS=Homo sapiens OX=9606 GN=APOA1 PE=1 SV=1	2	651.325	-3.72	4.542e-05	MH_PM_1	38918068	yes
ENELTYYccK	10	P13987	CD59 glycoprotein OS=Homo sapiens OX=9606 GN=CD59 PE=1 SV=1	2	690.281	-4.53	0.000181	MH_PM_1	1.70287e+06	yes
THLAPYSDELR	11	P02647	Apolipoprotein A-I OS=Homo sapiens OX=9606 GN=APOA1 PE=1 SV=1	2	651.326	-3.34	0.0001189	MH_PM_1	38918068	yes
LGADMEDVcGR	11	P02649	Apolipoprotein E OS=Homo sapiens OX=9606 GN=APOE PE=1 SV=1	2	611.761	-3.39	1.256e-06	MH_PM_1	14131324	yes
DcHLAQVPSHTVVAR	15	P02787	Serotransferrin OS=Homo sapiens OX=9606 GN=TF PE=1 SV=3	4	423.216	-4.36	3.289e-05	MH_PM_1	479414	yes
THLAPYSDELR	11	P02647	Apolipoprotein A-I OS=Homo sapiens OX=9606 GN=APOA1 PE=1 SV=1	2	651.326	-3.44	0.0002571	MH_PM_1	38918068	yes
RELDESLQVAER	12	P10909	Clusterin OS=Homo sapiens OX=9606 GN=CLU PE=1 SV=1	3	482.249	-4.77	2.876e-05	MH_PM_1	6.85273e+06	yes
VPTVLQTAGK	10	P10745	Retinol-binding protein 3 OS=Homo sapiens OX=9606 GN=RBP3 PE=1 SV=2	2	507.301	-5.04	2.062e-05	MH_PM_1	24389654	yes
NNEGTYYSPNYNPQSR	16	P00450	Ceruloplasmin OS=Homo sapiens OX=9606 GN=CP PE=1 SV=1	2	952.409	-4.78	8.476e-05	MH_PM_1	175555	yes
EAAcLQQTQIEEAR	14	O00468	Agrin OS=Homo sapiens OX=9606 GN=AGRN PE=1 SV=6	2	823.891	-3.45	7.211e-06	MH_PM_1	351729	yes
VPTVLQTAGK	10	P10745	Retinol-binding protein 3 OS=Homo sapiens OX=9606 GN=RBP3 PE=1 SV=2	2	507.301	-4.8	3.42e-05	MH_PM_1	24389654	yes
LQHEALNEAFSR	12	Q9BXP8	Pappalysin-2 OS=Homo sapiens OX=9606 GN=PAPPA2 PE=1 SV=4	3	472.239	-2.79	0.0001755	MH_PM_1	2455082	yes
YLQEIYNSNNQK	12	P02679	Fibrinogen gamma chain OS=Homo sapiens OX=9606 GN=FGG PE=1 SV=3	2	757.365	-3.84	0.0001977	MH_PM_1	489236	yes
FTcAcPDQFK	10	Q14520	Hyaluronan-binding protein 2 OS=Homo sapiens OX=9606 GN=HABP2 PE=1 SV=1	2	637.268	-3.37	0.0001779	MH_PM_1	976829	yes
AAPSAEFSVDR	11	Q9HCB6	Spondin-1 OS=Homo sapiens OX=9606 GN=SPON1 PE=1 SV=2	2	575.279	-1.67	0.0002366	MH_PM_1	3.97072e+06	yes
DcHLAQVPSHTVVAR	15	P02787	Serotransferrin OS=Homo sapiens OX=9606 GN=TF PE=1 SV=3	4	423.217	-1.76	8.803e-05	MH_PM_1	479414	yes
LGADMEDVcGR	11	P02649	Apolipoprotein E OS=Homo sapiens OX=9606 GN=APOE PE=1 SV=1	2	611.761	-3.99	3.552e-06	MH_PM_1	14131324	yes
TKEEYGHSEVVEYYcNPR	18	P08603	Complement factor H OS=Homo sapiens OX=9606 GN=CFH PE=1 SV=4	4	565.752	-4.67	1.475e-07	MH_PM_1	1.76416e+06	yes
LGADMEDVcGR	11	P02649	Apolipoprotein E OS=Homo sapiens OX=9606 GN=APOE PE=1 SV=1	2	611.763	-0.79	2.6e-07	MH_PM_1	14131324	yes
DcHLAQVPSHTVVAR	15	P02787	Serotransferrin OS=Homo sapiens OX=9606 GN=TF PE=1 SV=3	4	423.216	-4.8	8.786e-05	MH_PM_1	577021	yes
VYHVGLGDAAQPR	13	Q8IWU5	Extracellular sulfatase Sulf-2 OS=Homo sapiens OX=9606 GN=SULF2 PE=1 SV=1	3	461.575	-5.09	3.691e-05	MH_PM_1	1.14616e+06	yes
KEDScQLGYSAGPcmGMTSR	20	P02760	Protein AMBP OS=Homo sapiens OX=9606 GN=AMBP PE=1 SV=1	3	750.976	-4.95	8.036e-10	MH_PM_1	775854	yes
DPYcGWDQGR	10	O75326	Semaphorin-7A OS=Homo sapiens OX=9606 GN=SEMA7A PE=1 SV=1	2	627.251	-3.78	5.503e-05	MH_PM_1	811904	yes
TKEEYGHSEVVEYYcNPR	18	P08603	Complement factor H OS=Homo sapiens OX=9606 GN=CFH PE=1 SV=4	3	754.001	-4.37	1.244e-08	MH_PM_1	1.79719e+06	yes
NNEGTYYSPNYNPQSR	16	P00450	Ceruloplasmin OS=Homo sapiens OX=9606 GN=CP PE=1 SV=1	2	952.406	-7.92	5.29e-05	MH_PM_1	10217362	yes
KEDScQLGYSAGPcmGMTSR	20	P02760	Protein AMBP OS=Homo sapiens OX=9606 GN=AMBP PE=1 SV=1	3	750.975	-5.68	1.204e-07	MH_PM_1	775854	yes
DFTcVHQALK	10	P05155	Plasma protease C1 inhibitor OS=Homo sapiens OX=9606 GN=SERPING1 PE=1 SV=2	2	609.798	-3.72	0.0001421	MH_PM_1	11564710	yes
TKEEYGHSEVVEYYcNPR	18	P08603	Complement factor H OS=Homo sapiens OX=9606 GN=CFH PE=1 SV=4	4	565.752	-5.32	1.361e-05	MH_PM_1	1.76416e+06	yes
EALQGVGDMGR	11	P35542	Serum amyloid A-4 protein OS=Homo sapiens OX=9606 GN=SAA4 PE=1 SV=2	2	566.772	-3.65	2.328e-05	MH_PM_1	2.25596e+06	yes
TGESVEFVcK	10	P08603	Complement factor H OS=Homo sapiens OX=9606 GN=CFH PE=1 SV=4	2	578.269	-4.09	2.401e-05	MH_PM_1	1.56796e+06	yes
NNEGTYYSPNYNPQSR	16	P00450	Ceruloplasmin OS=Homo sapiens OX=9606 GN=CP PE=1 SV=1	2	952.411	-3.49	1.063e-08	MH_PM_1	10217362	yes
QQTHMLDVmQDHFSR	15	P10909	Clusterin OS=Homo sapiens OX=9606 GN=CLU PE=1 SV=1	3	630.287	1.09	3.175e-05	MH_PM_1	441885	yes
VYHVGLGDAAQPR	13	Q8IWU5	Extracellular sulfatase Sulf-2 OS=Homo sapiens OX=9606 GN=SULF2 PE=1 SV=1	3	461.575	-4.76	7.543e-07	MH_PM_1	1.14616e+06	yes
QPNQcTQcScSEGNVYcGLK	20	Q9BU40	Chordin-like protein 1 OS=Homo sapiens OX=9606 GN=CHRDL1 PE=1 SV=2	3	797.324	-2.12	9.271e-05	MH_PM_1	331174	yes
ENELTYYccK	10	P13987	CD59 glycoprotein OS=Homo sapiens OX=9606 GN=CD59 PE=1 SV=1	2	690.282	-3.29	8.847e-05	MH_PM_1	1.70287e+06	yes
LPNNVLQEK	9	P43652	Afamin OS=Homo sapiens OX=9606 GN=AFM PE=1 SV=1	2	527.796	-4.14	7.663e-05	MH_PM_1	878526	yes
cSVFYGAPSK	10	P0C0L4	Complement C4-A OS=Homo sapiens OX=9606 GN=C4A PE=1 SV=2	2	558.261	-3.86	0.000192	MH_PM_1	9895454	no
ASGSLcGAcTEDGTFR	16	Q9BXP8	Pappalysin-2 OS=Homo sapiens OX=9606 GN=PAPPA2 PE=1 SV=4	2	844.848	-6.61	9.015e-08	MH_PM_1	794704	yes
DFTcVHQALK	10	P05155	Plasma protease C1 inhibitor OS=Homo sapiens OX=9606 GN=SERPING1 PE=1 SV=2	2	609.798	-4.02	8.352e-05	MH_PM_1	340741	yes
ASGSLcGAcTEDGTFR	16	Q9BXP8	Pappalysin-2 OS=Homo sapiens OX=9606 GN=PAPPA2 PE=1 SV=4	2	844.849	-5.16	0.0001112	MH_PM_1	794704	yes
KPVDEYKDcHLAQVPSHTVVAR	22	P02787	Serotransferrin OS=Homo sapiens OX=9606 GN=TF PE=1 SV=3	4	638.076	-5	1.032e-12	MH_PM_1	190327072	yes
cPTGYYLNEDTR	12	P35555	Fibrillin-1 OS=Homo sapiens OX=9606 GN=FBN1 PE=1 SV=4	2	744.822	-3.68	4.701e-06	MH_PM_1	336861	yes
ScESNSPFPVHPGTAEccTK	20	P02774	Vitamin D-binding protein OS=Homo sapiens OX=9606 GN=GC PE=1 SV=2	3	755.647	-4.25	4.928e-12	MH_PM_1	63521208	yes
ITDNMFcAGYKPDEGKR	17	P00734	Prothrombin OS=Homo sapiens OX=9606 GN=F2 PE=1 SV=2	3	667.974	-4.4	8.397e-10	MH_PM_1		yes
IEcVSAETTEDcIAK	15	P02787	Serotransferrin OS=Homo sapiens OX=9606 GN=TF PE=1 SV=3	2	863.383	-5	1.169e-08	MH_PM_1	65150080	yes
LHRPPVIVLQR	11	Q92743	Serine protease HTRA1 OS=Homo sapiens OX=9606 GN=HTRA1 PE=1 SV=1	3	443.281	-1.7	3.889e-07	MH_PM_1	1.56347e+06	yes
QGHNSVFLIK	10	P02790	Hemopexin OS=Homo sapiens OX=9606 GN=HPX PE=1 SV=2	2	571.817	-4.73	1.951e-05	MH_PM_1	1.842e+06	yes
ITDNMFcAGYKPDEGKR	17	P00734	Prothrombin OS=Homo sapiens OX=9606 GN=F2 PE=1 SV=2	4	501.232	-5.2	1.966e-07	MH_PM_1	5.10941e+06	yes
cLKDGAGDVAFVK	13	P02787	Serotransferrin OS=Homo sapiens OX=9606 GN=TF PE=1 SV=3	3	460.569	-4.18	1.292e-08	MH_PM_1	13696060	yes
GDGTFVDAAASAGVDDPHQHGR	22	Q9NQ79	Cartilage acidic protein 1 OS=Homo sapiens OX=9606 GN=CRTAC1 PE=1 SV=2	3	727.326	-5.55	5.261e-07	MH_PM_1	125239	yes
GDGTFVDAAASAGVDDPHQHGR	22	Q9NQ79	Cartilage acidic protein 1 OS=Homo sapiens OX=9606 GN=CRTAC1 PE=1 SV=2	3	727.328	-3.2	5.95e-12	MH_PM_1	926215	yes
IEcVSAETTEDcIAK	15	P02787	Serotransferrin OS=Homo sapiens OX=9606 GN=TF PE=1 SV=3	3	575.925	-4.55	0.0002321	MH_PM_1	15084683	yes
GDGTFVDAAASAGVDDPHQHGR	22	Q9NQ79	Cartilage acidic protein 1 OS=Homo sapiens OX=9606 GN=CRTAC1 PE=1 SV=2	4	545.748	-2.53	3.702e-08	MH_PM_1	1259057	yes
ScESNSPFPVHPGTAEccTK	20	P02774	Vitamin D-binding protein OS=Homo sapiens OX=9606 GN=GC PE=1 SV=2	3	755.647	-4.41	4.394e-11	MH_PM_1	63521208	yes
cLKDGAGDVAFVK	13	P02787	Serotransferrin OS=Homo sapiens OX=9606 GN=TF PE=1 SV=3	3	460.569	-4.97	1.339e-09	MH_PM_1	13696060	yes
GDPEcHLFYNEQQEAR	16	P18065	Insulin-like growth factor-binding protein 2 OS=Homo sapiens OX=9606 GN=IGFBP2 PE=1 SV=2	3	664.953	-3.11	8.6e-05	MH_PM_1	1.39134e+06	yes
IEcVSAETTEDcIAK	15	P02787	Serotransferrin OS=Homo sapiens OX=9606 GN=TF PE=1 SV=3	2	863.382	-6.06	9.411e-06	MH_PM_1	346883	yes
IEcVSAETTEDcIAK	15	P02787	Serotransferrin OS=Homo sapiens OX=9606 GN=TF PE=1 SV=3	3	575.924	-5.08	1.826e-05	MH_PM_1	13456719	yes
VLNMAAENNPNIK	13	Q9Y4C0	Neurexin-3 OS=Homo sapiens OX=9606 GN=NRXN3 PE=1 SV=4	2	714.365	-6.41	2.713e-05	MH_PM_1	397985	yes
ScESNSPFPVHPGTAEccTK	20	P02774	Vitamin D-binding protein OS=Homo sapiens OX=9606 GN=GC PE=1 SV=2	3	755.648	-3.93	1.107e-11	MH_PM_1	63521208	yes
IEcVSAETTEDcIAK	15	P02787	Serotransferrin OS=Homo sapiens OX=9606 GN=TF PE=1 SV=3	2	863.384	-3.87	0.0001964	MH_PM_1	346883	yes
APLIPMEHcTTR	12	P09486	SPARC OS=Homo sapiens OX=9606 GN=SPARC PE=1 SV=1	3	475.901	-5.86	1.681e-05	MH_PM_1	2.72666e+06	yes
ITcAEEGWSPTPK	13	P36980	Complement factor H-related protein 2 OS=Homo sapiens OX=9606 GN=CFHR2 PE=1 SV=1	2	738.342	-4.87	7.553e-05	MH_PM_1	319279	yes
IAYGTQGSSGYSLR	14	P03952	Plasma kallikrein OS=Homo sapiens OX=9606 GN=KLKB1 PE=1 SV=1	2	730.36	-3.01	1.345e-06	MH_PM_1	473120	yes
FSGSNSGNTATLTISR	16	P80748	Immunoglobulin lambda variable 3-21 OS=Homo sapiens OX=9606 GN=IGLV3-21 PE=1 SV=2	2	806.896	-4.77	5.487e-09	MH_PM_1	2.09447e+06	no
QVDVTSFAGHPcTR	14	O00468	Agrin OS=Homo sapiens OX=9606 GN=AGRN PE=1 SV=6	3	525.581	-5.27	4.37e-05	MH_PM_1	492711	yes
IEcVSAETTEDcIAK	15	P02787	Serotransferrin OS=Homo sapiens OX=9606 GN=TF PE=1 SV=3	2	863.383	-5.07	2.541e-08	MH_PM_1	65150080	yes
LVGGPmDASVEEEGVR	16	P01034	Cystatin-C OS=Homo sapiens OX=9606 GN=CST3 PE=1 SV=1	2	830.892	-4.46	3.863e-06	MH_PM_1	21849322	yes
GDPEcHLFYNEQQEAR	16	P18065	Insulin-like growth factor-binding protein 2 OS=Homo sapiens OX=9606 GN=IGFBP2 PE=1 SV=2	3	664.951	-5.59	9.742e-06	MH_PM_1	1.39134e+06	yes
ScESNSPFPVHPGTAEccTK	20	P02774	Vitamin D-binding protein OS=Homo sapiens OX=9606 GN=GC PE=1 SV=2	3	755.647	-4.17	2.619e-12	MH_PM_1	63521208	yes
IEcVSAETTEDcIAK	15	P02787	Serotransferrin OS=Homo sapiens OX=9606 GN=TF PE=1 SV=3	3	575.924	-4.65	0.0002502	MH_PM_1	15084683	yes
ScESNSPFPVHPGTAEccTK	20	P02774	Vitamin D-binding protein OS=Homo sapiens OX=9606 GN=GC PE=1 SV=2	3	755.647	-4.01	3.116e-11	MH_PM_1	63521208	yes
DGAGDVAFVK	10	P02787	Serotransferrin OS=Homo sapiens OX=9606 GN=TF PE=1 SV=3	2	489.746	-5.08	3.822e-05	MH_PM_1	420569984	yes
ScESNSPFPVHPGTAEccTK	20	P02774	Vitamin D-binding protein OS=Homo sapiens OX=9606 GN=GC PE=1 SV=2	3	755.648	-3.77	4.983e-13	MH_PM_1	63521208	yes
IEcVSAETTEDcIAK	15	P02787	Serotransferrin OS=Homo sapiens OX=9606 GN=TF PE=1 SV=3	3	575.925	-4.55	0.0001974	MH_PM_1	15084683	yes
GPFSVEADPSR	11	Q8NES3	Beta-1,3-N-acetylglucosaminyltransferase lunatic fringe OS=Homo sapiens OX=9606 GN=LFNG PE=1 SV=2	2	581.278	-4.8	0.0002267	MH_PM_1	332661	yes
QGHNSVFLIK	10	P02790	Hemopexin OS=Homo sapiens OX=9606 GN=HPX PE=1 SV=2	2	571.815	-7.08	6.617e-05	MH_PM_1	8528889	yes
EEAENTLQSFR	11	P08670	Vimentin OS=Homo sapiens OX=9606 GN=VIM PE=1 SV=4	2	662.312	-0.6	0.0002193	MH_PM_1	238423	yes
EMSGSPASGIPVK	13	P0C0L4	Complement C4-A OS=Homo sapiens OX=9606 GN=C4A PE=1 SV=2	2	630.316	-4.91	2.006e-05	MH_PM_1	22727698	no
GPFSVEADPSR	11	Q8NES3	Beta-1,3-N-acetylglucosaminyltransferase lunatic fringe OS=Homo sapiens OX=9606 GN=LFNG PE=1 SV=2	2	581.277	-5.01	0.000138	MH_PM_1	332661	yes
DGAGDVAFVK	10	P02787	Serotransferrin OS=Homo sapiens OX=9606 GN=TF PE=1 SV=3	2	489.746	-5.33	5.852e-05	MH_PM_1	420569984	yes
cLKDGAGDVAFVK	13	P02787	Serotransferrin OS=Homo sapiens OX=9606 GN=TF PE=1 SV=3	2	690.35	-3.97	6.592e-06	MH_PM_1	2.59486e+06	yes
[truncated: 64,763 more rows]
