# Supplementary material for: Unmasking of molecular players: proteomic profiling of vitreous humor in pathologic myopia
Source: BMC Ophthalmol. 2024 Aug 19;24:352. doi: 10.1186/s12886-024-03584-6 (PMC11334356; doi:10.1186/s12886-024-03584-6)
Supplement: Supplementary file 3 — Supplementary Material 3 [file 12886_2024_3584_MOESM3_ESM.xlsx]

## Sheet: PMvscontrol
Supplementary Table 3: Differentially expressed proteins
PM: Pathologic myopia; MH_PM: Macular Hole with Pathologic Mopia; MRS_PM: Myopic retinoschisis; MH: Macular Hole; ERM: Idiopathic Epiretinal Membrane
Protein accession	Protein description	Gene name	PM/control Ratio	PM/control P value	Regulated Type	Coverage [%]	Peptides	PSMs	Unique Peptides	Razor + unique peptides	MW [kDa]	Intensity MH_PM_1	Intensity MRS_PM_1	Intensity MH_PM_2	Intensity MH_PM_3	Intensity MRS_PM_2	Intensity MH_1	Intensity MH_2	Intensity ERM_1	Intensity ERM_2	Intensity MH_3	MH_PM_1	MRS_PM_1	MH_PM_2	MH_PM_3	MRS_PM_2	MH_1	MH_2	ERM_1	ERM_2	MH_3
O75326	Semaphorin-7A OS=Homo sapiens OX=9606 GN=SEMA7A PE=1 SV=1	SEMA7A	0.586977	0.00853349	Down	40	23	354	23	23	74.8	2.47344e+07	1.81556e+07	1.11602e+07	2.77098e+07	6.58983e+07	7.76978e+07	5.36005e+07	3.72721e+07	2.59581e+07	4.91895e+07	0.781845	0.656476	0.461582	0.820794	1.17312	1.53097	1.33951	1.32902	1.04381	1.39037
P08670	Vimentin OS=Homo sapiens OX=9606 GN=VIM PE=1 SV=4	VIM	5.03253	0.0166578	Up	39	17	116	16	16	53.6	2.25535e+06	1.33974e+07	6.90647e+06	3.44546e+06	1.40802e+07	6454222	271857	1.93251e+06	397627	651216	0.560356	3.80769	2.24525	0.802195	1.97019	0.999618	0.053401	0.541628	0.125677	0.144682
Q53EL9	Seizure protein 6 homolog OS=Homo sapiens OX=9606 GN=SEZ6 PE=1 SV=2	SEZ6	0.589118	0.0119505	Down	21	15	207	15	15	107.4	8.58991e+06	6.0766e+06	4.83797e+06	1.22926e+07	2.73976e+07	3.00047e+07	2.19669e+07	1.28328e+07	1.06255e+07	2.10313e+07	0.68271	0.552456	0.503118	0.91553	1.22633	1.48654	1.3803	1.15053	1.0743	1.4947
Q92563	Testican-2 OS=Homo sapiens OX=9606 GN=SPOCK2 PE=1 SV=1	SPOCK2	0.399562	0.00299559	Down	38	13	148	13	13	46.7	4.88066e+06	2.7096e+06	3.56324e+06	2.87325e+06	1.13704e+07	1.55516e+07	2.31236e+07	6.6096e+06	7.28131e+06	1.08606e+07	0.67977	0.431696	0.649363	0.375006	0.891885	1.3502	2.54623	1.03845	1.29009	1.35262
P49788	Retinoic acid receptor responder protein 1 OS=Homo sapiens OX=9606 GN=RARRES1 PE=1 SV=2	RARRES1	2.84887	0.014051	Up	11	2	11	2	2	33.3	1.16097e+06	244740	225356	460447	595445	274344	186011	131142	222208	145131	3.93951	0.949984	1.00058	1.46414	1.13792	0.580304	0.499021	0.501986	0.959197	0.440372
Q71U36	Tubulin alpha 1a OS=Homo sapiens OX=9606 GN=TUBA1A PE=1 SV=1	TUBA1A	14.2183	0.00745205	Up	14	6	21	2	7	50.1	329183	433596	271496	6.27268e+06	1.57248e+06	289078	158981	105691	40868.6	91272.6	0.425746	0.641487	0.459447	7.60238	1.14537	0.23306	0.162562	0.154198	0.0672406	0.105558
P06753	Tropomyosin alpha-3 chain OS=Homo sapiens OX=9606 GN=TPM3 PE=1 SV=2	TPM3	5.50589	0.0471548	Up	8	2	10	2	2	32.9		192222	580417	1.17273e+06	282051	208167	81516.6			123604		0.721078	2.49052	3.6039	0.520915	0.425542	0.211346			0.362461
P23468	Receptor-type tyrosine-protein phosphatase delta OS=Homo sapiens OX=9606 GN=PTPRD PE=1 SV=2	PTPRD	0.368088	0.00574999	Down	5	8	23	6	8	214.6	187815	326304	188840	465889	754024	1.42581e+06	1.24868e+06	504456	1.23271e+06	583878	0.335843	0.66745	0.441834	0.780677	0.759348	1.58931	1.76529	1.01756	2.80412	0.933615
Q6UX71	Plexin domain-containing protein 2 OS=Homo sapiens OX=9606 GN=PLXDC2 PE=1 SV=1	PLXDC2	0.604545	0.000326023	Down	20	9	85	9	9	59.5	4.22026e+06	3.99379e+06	3.00989e+06	4.94336e+06	8.41976e+06	1.07001e+07	1.08182e+07	5.55575e+06	4.94324e+06	9.81882e+06	0.786019	0.850879	0.733505	0.862776	0.883166	1.24228	1.59297	1.16725	1.17121	1.63528
P01033	Metalloproteinase inhibitor 1 OS=Homo sapiens OX=9606 GN=TIMP1 PE=1 SV=1	TIMP1	1.5959	0.0253944	Up	36	6	101	6	6	23.2	1.80605e+07	1.30887e+07	1.7304e+07	1.23883e+07	1.84979e+07	1.43178e+07	1.51633e+07	7.21384e+06	6.84817e+06	1.2218e+07	1.65381	1.37102	2.0733	1.06304	0.953956	0.817282	1.09776	0.745163	0.797734	1.00045
Q86Y38	Xylosyltransferase 1 OS=Homo sapiens OX=9606 GN=XYLT1 PE=1 SV=1	XYLT1	0.392433	0.00543959	Down	8	5	21	5	5	107.5	250573	263409	220318	717672	1.15647e+06	1.81961e+06	2.2862e+06	820884	624159	953422	0.340174	0.409058	0.391359	0.913007	0.884199	1.53987	2.45379	1.25712	1.07792	1.15742
O15240	Neurosecretory protein VGF OS=Homo sapiens OX=9606 GN=VGF PE=1 SV=2	VGF	0.509151	0.04605	Down	30	15	157	15	15	67.2	2.05996e+06	3.11494e+06	4.53128e+06	2.97242e+06	1.39401e+07	1.77494e+07	1.22012e+07	4.57541e+06	4.12365e+06	1.39357e+07	0.321754	0.556551	0.926074	0.43507	1.22625	1.72818	1.5067	0.806167	0.81936	1.94641
Q9BQ16	Testican-3 OS=Homo sapiens OX=9606 GN=SPOCK3 PE=1 SV=2	SPOCK3	0.419648	0.00433254	Down	24	7	37	7	7	49.4	587630	388037	343645	697455	2.11155e+06	2.80994e+06	2.88021e+06	1.05286e+06	813564	1.8669e+06	0.536439	0.405209	0.410474	0.596644	1.08559	1.59902	2.07874	1.08422	0.944791	1.52397
P01011	Alpha-1-antichymotrypsin OS=Homo sapiens OX=9606 GN=SERPINA3 PE=1 SV=2	SERPINA3	1.79825	0.0189404	Up	32	13	249	13	13	47.6	7.6869e+07	4.20961e+07	9.01952e+07	6.43382e+07	8.63908e+07	6.81753e+07	3.76746e+07	3.28398e+07	3.61578e+07	4.5192e+07	1.6398	1.02723	2.51757	1.28615	1.0379	0.906578	0.635398	0.790256	0.981223	0.862063
O00299	Chloride intracellular channel protein 1 OS=Homo sapiens OX=9606 GN=CLIC1 PE=1 SV=4	CLIC1	4.21622	0.0464611	Up	16	3	4	3	3	26.9		77581	86061.7	608908	203842	128203	51267.8	48768.1		38982.3		0.706257	0.896161	4.541	0.91361	0.635995	0.322568	0.437807		0.277412
P08571	Monocyte differentiation antigen CD14 OS=Homo sapiens OX=9606 GN=CD14 PE=1 SV=2	CD14	1.5419	0.000733133	Up	25	7	90	7	7	40.1	1.04429e+07	1.07136e+07	1.08723e+07	1.48245e+07	1.96506e+07	1.25935e+07	9.85257e+06	7.30415e+06	7.45775e+06	7.56858e+06	1.16095	1.36245	1.58151	1.54439	1.23032	0.87273	0.865969	0.915995	1.0547	0.752398
P68133	Actin, alpha skeletal muscle OS=Homo sapiens OX=9606 GN=ACTA1 PE=1 SV=1	ACTA1	2.51581	0.0151644	Up	36	11	119	4	4	42	1.29568e+06	2.13969e+06	2.49854e+06	2.4561e+06	1.86325e+06	1.40346e+06	510676	1.25127e+06	689095	617996	1.08851	2.05625	2.7465	1.93359	0.881568	0.734982	0.339187	1.18581	0.736449	0.464259
P08195	4F2 cell-surface antigen heavy chain OS=Homo sapiens OX=9606 GN=SLC3A2 PE=1 SV=3	SLC3A2	0.58622	0.00641897	Down	12	6	39	6	6	68	741445	630402	370711	717713	1.43401e+06	2.41228e+06	1.76716e+06	743869	730200	1.31783e+06	0.844185	0.821042	0.552271	0.765758	0.919518	1.71209	1.59072	0.955397	1.05761	1.34171
P00736	Complement C1r subcomponent OS=Homo sapiens OX=9606 GN=C1R PE=1 SV=2	C1R	2.05092	0.00606454	Up	30	15	202	15	15	80.1	2.26057e+07	1.85284e+07	1.9523e+07	1.31267e+07	1.95463e+07	1.58231e+07	9.54533e+06	7.63335e+06	6.68723e+06	1.19091e+07	1.92965	1.8092	2.18055	1.05003	0.939665	0.841959	0.644183	0.735029	0.726163	0.909032
P07108	Acyl-CoA-binding protein OS=Homo sapiens OX=9606 GN=DBI PE=1 SV=2	DBI	3.90213	0.0384489	Up	41	2	10	2	2	10	449509		414869	917531	640615	44078.9	454905			42726.6	1.31322		1.58587	2.5119	1.05401	0.0802728	1.0507			0.111619
P07320	Gamma-crystallin D OS=Homo sapiens OX=9606 GN=CRYGD PE=1 SV=3	CRYGD	1.52895	0.0294284	Up	20	3	13	3	3	20.7	1.13532e+07	8.45941e+06	7.37156e+06	1.54135e+07	1.26372e+07	1.20802e+07	7.76676e+06	7.54057e+06	5.83732e+06	5.10177e+06	1.50119	1.27952	1.27536	1.90985	0.941059	0.995705	0.811922	1.12473	0.981877	0.603219
Q86VB7	Scavenger receptor cysteine-rich type 1 protein M130 OS=Homo sapiens OX=9606 GN=CD163 PE=1 SV=2	CD163	2.20927	0.0129654	Up	9	5	20	5	5	125.4	516030	651588	362703	737113	1.1081e+06	771753	241252	86117.2	273333	295484	1.26578	1.82829	1.16411	1.69434	1.53078	1.18005	0.467857	0.238288	0.85291	0.648122
P63104	14-3-3 protein zeta/delta OS=Homo sapiens OX=9606 GN=YWHAZ PE=1 SV=1	YWHAZ	6.64344	0.0498359	Up	26	5	14	4	4	27.7	124550	210824	338569	3.3194e+06	907641	246976	247835	102457	69144.5	126886	0.270595	0.523943	0.962456	6.75797	1.11055	0.334478	0.425691	0.251098	0.1911	0.246507
P02746	Complement C1q subcomponent subunit B OS=Homo sapiens OX=9606 GN=C1QB PE=1 SV=3	C1QB	1.58068	0.00352924	Up	21	4	98	4	4	26.7	5.84828e+06	5.8751e+06	5.01426e+06	6.29408e+06	7.76743e+06	7.33003e+06	5.34765e+06	3.06521e+06	2.74788e+06	3.18786e+06	1.37869	1.58432	1.54669	1.39044	1.03125	1.07717	0.996688	0.815129	0.824067	0.67201
P02747	Complement C1q subcomponent subunit C OS=Homo sapiens OX=9606 GN=C1QC PE=1 SV=3	C1QC	1.70735	0.00268087	Up	13	3	49	3	3	25.8	4.45877e+06	4.09721e+06	3.92548e+06	4.64336e+06	5.88393e+06	5.4567e+06	3.5139e+06	2.14315e+06	1.93672e+06	2.00566e+06	1.44912	1.52323	1.66932	1.41418	1.07697	1.1055	0.902892	0.785726	0.800725	0.582889
Q8IWV2	Contactin-4 OS=Homo sapiens OX=9606 GN=CNTN4 PE=1 SV=1	CNTN4	0.613779	0.0288534	Down	14	12	70	12	12	113.4	1.37589e+06	1.2807e+06	1.16177e+06	1.8043e+06	3.85492e+06	5.59826e+06	4.71552e+06	1.98184e+06	1.29745e+06	2.56436e+06	0.663992	0.706998	0.733597	0.815964	1.04772	1.68412	1.79915	1.07889	0.796524	1.10662
Q12860	Contactin-1 OS=Homo sapiens OX=9606 GN=CNTN1 PE=1 SV=1	CNTN1	0.632864	0.0221674	Down	25	19	178	19	19	113.2	5.03792e+06	2.57769e+06	2.39841e+06	5.61688e+06	1.01537e+07	1.42176e+07	1.01602e+07	5.09882e+06	4.23952e+06	7.70613e+06	0.927367	0.542776	0.577673	0.968898	1.05262	1.63142	1.47863	1.05876	0.992761	1.26846
P04080	Cystatin-B OS=Homo sapiens OX=9606 GN=CSTB PE=1 SV=2	CSTB	1.95752	0.0156848	Up	70	4	21	4	4	11.1	471730	489244	636101	988033	588980	472802	351851	370257	243191	329415	1.18097	1.40107	2.08368	2.31792	0.830414	0.737843	0.696406	1.04563	0.774499	0.737443
P04075	Fructose-bisphosphate aldolase A OS=Homo sapiens OX=9606 GN=ALDOA PE=1 SV=2	ALDOA	2.55708	0.0191362	Up	44	11	56	11	11	39.4	997196	1.62024e+06	1.79573e+06	5.1783e+06	2.61903e+06	1.7532e+06	903845	828310	636345	1.07004e+06	0.708907	1.31758	1.67036	3.44967	1.04857	0.776925	0.507996	0.664248	0.575478	0.680215
O00451	GDNF family receptor alpha-2 OS=Homo sapiens OX=9606 GN=GFRA2 PE=1 SV=2	GFRA2	0.322572	0.0373568	Down	13	5	16	5	5	51.5	47887.5	62205.5	79446.3	35220.9	371480	526574	539904	61936.5	155431	469141	0.25218	0.37472	0.54742	0.173809	1.10172	1.72857	2.24783	0.367929	1.04125	2.20918
P51693	Amyloid beta precursor like protein 1 OS=Homo sapiens OX=9606 GN=APLP1 PE=1 SV=3	APLP1	0.633446	0.0101335	Down	30	17	253	16	16	72.1	1.73299e+07	1.46846e+07	1.17278e+07	1.94623e+07	5.80677e+07	5.905e+07	4.02331e+07	2.6504e+07	2.06141e+07	3.77767e+07	0.701889	0.680337	0.621512	0.738668	1.32451	1.49084	1.28829	1.21092	1.0621	1.36816
P26992	Ciliary neurotrophic factor receptor subunit alpha OS=Homo sapiens OX=9606 GN=CNTFR PE=1 SV=2	CNTFR	0.547672	0.0223338	Down	6	2	6	2	2	40.6	208323	148561		221081	714956	713190	688423	344110	231661	652510	0.591283	0.482339		0.58802	1.14284	1.26183	1.5448	1.10175	0.836449	1.65609
Q9NS85	Carbonic anhydrase-related protein 10 OS=Homo sapiens OX=9606 GN=CA10 PE=2 SV=1	CA10	0.559125	0.0306124	Down	6	2	26	2	2	37.5	197544	240984	137994	417520	1.08951e+06	1.0965e+06	981303	361025	468116	564022	0.439979	0.613965	0.402147	0.871417	1.36662	1.52235	1.72794	0.907054	1.32632	1.12331
P08758	Annexin A5 OS=Homo sapiens OX=9606 GN=ANXA5 PE=1 SV=2	ANXA5	3.39419	0.00226644	Up	9	3	18	3	3	35.9	255091	507193	393831	487237	368196	273466	88987.3	146904	86207.3	86468.4	1.1716	2.66469	2.36675	2.09704	0.952382	0.782936	0.323124	0.761105	0.50368	0.355124
Q16706	Alpha-mannosidase 2 OS=Homo sapiens OX=9606 GN=MAN2A1 PE=1 SV=2	MAN2A1	1.5515	0.0202489	Up	4	4	23	3	3	131.1	309195	387278	279672	396005	481615	423570	240664	274102	111177	256937	1.2104	1.73424	1.43253	1.45271	1.06181	1.03362	0.744846	1.21043	0.553653	0.899418
Q9HCQ7	Pro-FMRFamide-related neuropeptide VF OS=Homo sapiens OX=9606 GN=NPVF PE=1 SV=2	NPVF	4.78121	0.00894606	Up	15	3	28	3	3	22.3	865040	862411	2.68956e+06	941317	2.19401e+06	930664	633174	52116.3	142669	274226	1.11648	1.27326	4.54205	1.1385	1.59478	0.748764	0.646091	0.0758779	0.234244	0.31649
Q5QNW6	Histone H2B type 2-F OS=Homo sapiens OX=9606 GN=H2BC18 PE=1 SV=3	H2BC18	2.91113	0.0372092	Up	23	3	30	3	3	13.9	1.99921e+06	5.93683e+06	5.52458e+06	2.30355e+06	3.87396e+06	4.95785e+06	562029	1.62969e+06	615002	937210	0.872716	2.96455	3.15554	0.942313	0.952398	1.34911	0.193969	0.802505	0.341522	0.36584
P68104	Elongation factor 1 alpha 1 OS=Homo sapiens OX=9606 GN=EEF1A1 PE=1 SV=1	EEF1A1	7.12993	0.00301361	Up	14	6	50	6	6	50.1	5.23471e+06	3.42426e+06	2.42772e+06	9.00618e+06	1.62481e+06	1.1368e+06	308563	766744	592608	525315	2.58546	1.93465	1.56893	4.16839	0.451956	0.350001	0.120489	0.427193	0.37234	0.232009
Q9C0A0	Contactin-associated protein-like 4 OS=Homo sapiens OX=9606 GN=CNTNAP4 PE=1 SV=3	CNTNAP4	0.47746	0.0468269	Down	4	5	14	5	5	145.2	288902	122575	64703.1	326237	1.09037e+06	1.14293e+06	960859	255296	438631	765367	0.65509	0.317938	0.19197	0.693212	1.39242	1.6155	1.72253	0.653015	1.26525	1.55188
Q9BYJ0	Fibroblast growth factor-binding protein 2 OS=Homo sapiens OX=9606 GN=FGFBP2 PE=1 SV=1	FGFBP2	2.76667	0.0205306	Up	21	3	24	3	3	24.6	921177	802918	390360	688598	465245	145618	224805	288847	366844	130257	2.57559	2.56799	1.42809	1.80418	0.732594	0.253797	0.496931	0.911022	1.30479	0.325667
P60709	Actin, cytoplasmic 1 OS=Homo sapiens OX=9606 GN=ACTB PE=1 SV=1	ACTB	3.2303	0.0110154	Up	38	12	221	5	14	41.7	5.37336e+06	1.39165e+07	1.87576e+07	1.98257e+07	1.70575e+07	1.02252e+07	3.26702e+06	6.16084e+06	1.97988e+06	5.02036e+06	0.654386	1.93868	2.98899	2.26256	1.16991	0.776248	0.314556	0.846364	0.306728	0.546716
P09525	Annexin A4 OS=Homo sapiens OX=9606 GN=ANXA4 PE=1 SV=4	ANXA4	8.31681	0.0373467	Up	9	3	4	3	3	35.9	24250.8	124022	63696.4	490357	171872	28583.6		26063.8		12202.3	0.255046	1.49204	0.876527	4.83266	1.01799	0.18739		0.309214		0.114755
Q8N3J6	Cell adhesion molecule 2 OS=Homo sapiens OX=9606 GN=CADM2 PE=2 SV=1	CADM2	0.51975	0.0460485	Down	12	4	62	4	4	47.5	1.22931e+06	1.45541e+06	881862	1.32337e+06	5.08399e+06	5.61958e+06	6.23733e+06	1.57266e+06	1.37775e+06	4.16263e+06	0.525432	0.711593	0.493192	0.530053	1.2238	1.49727	2.10772	0.758264	0.749125	1.59097
Q92859	Neogenin OS=Homo sapiens OX=9606 GN=NEO1 PE=1 SV=2	NEO1	0.597817	0.030672	Down	12	14	76	14	14	159.9	1.36162e+06	1.01256e+06	829478	1.64724e+06	4.18268e+06	4.60978e+06	3.37558e+06	1.81819e+06	1.2003e+06	3.83899e+06	0.705505	0.600144	0.562352	0.799804	1.22053	1.48889	1.38277	1.06271	0.791158	1.77869
P06276	Cholinesterase OS=Homo sapiens OX=9606 GN=BCHE PE=1 SV=1	BCHE	0.421033	0.0125911	Down	6	3	12	3	3	68.4	170508	122457		113985	736581	808306	856243	340834	270379	627989	0.469071	0.385358		0.293849	1.1412	1.38614	1.86229	1.0577	0.946221	1.54484
Q9UJJ9	N-acetylglucosamine-1-phosphotransferase subunit gamma OS=Homo sapiens OX=9606 GN=GNPTG PE=1 SV=1	GNPTG	1.67005	0.00500495	Up	15	3	19	3	3	34	479098	371885	293063	402574	555986	338818	263578		258441	222898	1.67412	1.48649	1.33994	1.31823	1.09415	0.738023	0.728167		1.14882	0.69648
P13611	Versican core protein OS=Homo sapiens OX=9606 GN=VCAN PE=1 SV=3	VCAN	0.385567	0.00841855	Down	7	19	323	19	19	372.6	1.4314e+07	1.26294e+07	1.85454e+07	1.15091e+07	8.93992e+07	7.96376e+07	1.14819e+08	6.12153e+07	3.27628e+07	5.02482e+07	0.365058	0.368445	0.618865	0.275059	1.28405	1.26607	2.3151	1.76112	1.06294	1.14593
P08174	Complement decay-accelerating factor OS=Homo sapiens OX=9606 GN=CD55 PE=1 SV=4	CD55	0.561483	0.0329474	Down	13	4	11	4	4	41.4	400251	375314	267976	182179	864731	765993	1.00942e+06	399274	491018	1.03194e+06	0.855481	0.917617	0.749433	0.364886	1.0409	1.02057	1.70572	0.962671	1.33507	1.97229
P0C6S8	Leucine-rich repeat and immunoglobulin-like domain-containing nogo receptor-interacting protein 3 OS=Homo sapiens OX=9606 GN=LINGO3 PE=3 SV=1	LINGO3	0.564488	0.00669274	Down	9	4	22	4	4	64.8	340143	268475	227228	387095	1.15059e+06	1.23709e+06	1.13532e+06	531739	448563	698579	0.654959	0.591351	0.572496	0.698479	1.24774	1.48488	1.72833	1.15499	1.09876	1.20284
P07195	L-lactate dehydrogenase B chain OS=Homo sapiens OX=9606 GN=LDHB PE=1 SV=2	LDHB	0.644648	0.0369005	Down	17	5	34	4	4	36.6	358959	288716	197796	330174	872686	705919	670185	316047	613115	678379	0.882511	0.81196	0.636285	0.760677	1.20832	1.08185	1.30265	0.876506	1.91754	1.49137
Q96MU8	Kremen protein 1 OS=Homo sapiens OX=9606 GN=KREMEN1 PE=1 SV=3	KREMEN1	0.563898	0.0496518	Down	8	2	2	2	2	51.7	13846.8	22742.1	22905.5	15964.3	62750.8	87550.1	57233	22281.7	22954.8	65845.2	0.434696	0.816685	0.940879	0.469642	1.10944	1.71329	1.4205	0.789066	0.916719	1.84841
P15531	Nucleoside diphosphate kinase A OS=Homo sapiens OX=9606 GN=NME1 PE=1 SV=1	NME1	3.05177	0.00657366	Up	19	2	17	2	2	17.1	265136	245901	308990	1.08729e+06	599232	269318	248131	82168.9	107067	182323	0.965987	1.02483	1.47301	3.71218	1.22955	0.611656	0.71473	0.337706	0.496231	0.593997
Q08380	Galectin-3-binding protein OS=Homo sapiens OX=9606 GN=LGALS3BP PE=1 SV=1	LGALS3BP	0.581413	0.0165482	Down	23	11	172	11	11	65.3	1.28611e+07	6.61899e+06	9.78271e+06	1.48309e+07	2.20297e+07	2.84248e+07	4.13154e+07	1.69633e+07	1.14757e+07	2.04476e+07	0.861206	0.507002	0.857129	0.930632	0.830779	1.18649	2.18725	1.28135	0.977544	1.22436
Q06830	Peroxiredoxin-1 OS=Homo sapiens OX=9606 GN=PRDX1 PE=1 SV=1	PRDX1	3.42842	0.0244226	Up	47	7	45	6	7	22.1	1.35696e+06	1.50184e+06	1.61914e+06	8.54441e+06	2.43911e+06	1.86494e+06	1.28132e+06	538886	422408	1.04021e+06	0.814552	1.03125	1.27173	4.80636	0.824579	0.69784	0.60809	0.364903	0.322561	0.558358
Q8NCC3	Phospholipase A2 group XV OS=Homo sapiens OX=9606 GN=PLA2G15 PE=1 SV=2	PLA2G15	0.568275	0.0433094	Down	12	4	27	4	4	46.6	755061	504792	416905	583071	2.03775e+06	2.33793e+06	2.44257e+06	686871	625054	1.4843e+06	0.786661	0.6016	0.568331	0.569258	1.19566	1.51836	2.01192	0.807252	0.828419	1.38282
O00461	Golgi integral membrane protein 4 OS=Homo sapiens OX=9606 GN=GOLIM4 PE=1 SV=1	GOLIM4	0.588154	0.0452443	Down	22	11	74	11	11	81.8	1.55122e+06	1.33975e+06	1.24322e+06	2.53002e+06	4.81319e+06	4.53824e+06	5.50521e+06	2.36158e+06	1.48158e+06	5.5005e+06	0.621766	0.614279	0.652019	0.950298	1.08651	1.13392	1.74456	1.06779	0.755451	1.97149
Q7Z3B1	Neuronal growth regulator 1 OS=Homo sapiens OX=9606 GN=NEGR1 PE=1 SV=3	NEGR1	0.56524	0.0322093	Down	11	4	65	4	4	38.7	1.51859e+06	1.67225e+06	862895	3.35384e+06	6.31276e+06	7.17946e+06	6.13408e+06	2.51418e+06	2.37401e+06	5.29763e+06	0.504757	0.635815	0.375281	1.04464	1.1817	1.48755	1.61194	0.942685	1.00381	1.57457
Q92823	Neuronal cell adhesion molecule OS=Homo sapiens OX=9606 GN=NRCAM PE=1 SV=3	NRCAM	0.656379	0.0139904	Down	19	19	231	19	19	143.8	1.07919e+07	7.35192e+06	6.53313e+06	1.30741e+07	2.92407e+07	3.01885e+07	2.52494e+07	1.39196e+07	1.07551e+07	1.99815e+07	0.799047	0.622679	0.632927	0.907126	1.2193	1.39333	1.47803	1.1626	1.01302	1.32294
P48058	Glutamate receptor 4 OS=Homo sapiens OX=9606 GN=GRIA4 PE=1 SV=2	GRIA4	0.550921	0.0134638	Down	11	10	71	10	10	100.8	1.87678e+06	1.42779e+06	907551	3.45957e+06	5520242	7.92711e+06	3.85753e+06	3.61402e+06	3.30544e+06	4.22882e+06	0.642718	0.559323	0.406665	1.11023	1.06467	1.69224	1.04442	1.39613	1.44	1.29499
Q86VZ4	Low-density lipoprotein receptor-related protein 11 OS=Homo sapiens OX=9606 GN=LRP11 PE=2 SV=2	LRP11	0.561333	0.0173947	Down	13	5	25	5	5	53.3	282032	230580	466460	655580	1.07141e+06	1.63976e+06	1.25936e+06	613383	624173	811033	0.455865	0.426334	0.986532	0.992993	0.97531	1.65218	1.60933	1.1184	1.28342	1.17224
P49641	Alpha-mannosidase 2x OS=Homo sapiens OX=9606 GN=MAN2A2 PE=2 SV=3	MAN2A2	0.553929	0.0390948	Down	13	11	59	10	11	130.5	668674	305493	423321	811753	2.19192e+06	2.87312e+06	1.98937e+06	1.02937e+06	582865	1.31211e+06	0.678727	0.354708	0.562223	0.772124	1.25301	1.81792	1.59645	1.17864	0.752621	1.19094
Q9BXP8	Pappalysin-2 OS=Homo sapiens OX=9606 GN=PAPPA2 PE=1 SV=4	PAPPA2	1.67288	0.00738636	Up	27	31	314	31	31	198.4	1.93246e+07	1.54224e+07	1.22862e+07	1.84167e+07	3.46616e+07	1.61867e+07	1.5453e+07	5.93599e+06	6.60847e+06	1.82087e+07	1.47116	1.34304	1.22385	1.31384	1.48609	0.768151	0.930077	0.509766	0.639995	1.23956
Q9NPR2	Semaphorin-4B OS=Homo sapiens OX=9606 GN=SEMA4B PE=1 SV=4	SEMA4B	0.521737	0.00921211	Down	15	10	77	10	10	92.7	2.80352e+06	1.16799e+06	776597	1.64958e+06	3.96519e+06	5.23557e+06	4.32433e+06	3.01429e+06	1.96056e+06	5.08608e+06	1.15673	0.551258	0.419259	0.637798	0.921385	1.34658	1.4106	1.40295	1.02905	1.87651
P23284	Peptidyl-prolyl cis-trans isomerase B OS=Homo sapiens OX=9606 GN=PPIB PE=1 SV=2	PPIB	2.25314	0.0234609	Up	24	5	36	5	5	23.7	1.2932e+06	1.80489e+06	1.05793e+06	4.44393e+06	2.92827e+06	2.05402e+06	1.69787e+06	774121	510552	603192	0.931878	1.48776	0.997494	3.00085	1.18838	0.922651	0.967292	0.629263	0.468018	0.388677
P22626	Heterogeneous nuclear ribonucleoproteins A2/B1 OS=Homo sapiens OX=9606 GN=HNRNPA2B1 PE=1 SV=2	HNRNPA2B1	2.70587	0.0490552	Up	7	2	8	2	2	37.4	113569	333986	370011	415092	484366	299978		85907		89564.9	0.512658	1.72459	2.18546	1.75588	1.23138	0.844106		0.437448		0.361531
Q6UXD5	Seizure 6-like protein 2 OS=Homo sapiens OX=9606 GN=SEZ6L2 PE=1 SV=2	SEZ6L2	0.475385	0.00616758	Down	7	6	69	6	6	97.5	1.15867e+06	1.04335e+06	574365	1.54358e+06	4.60201e+06	5.60279e+06	4.33271e+06	2.28113e+06	1.7448e+06	3.70458e+06	0.539123	0.555326	0.349683	0.673038	1.20594	1.62507	1.59384	1.19731	1.03276	1.54137
O75711	Scrapie-responsive protein 1 OS=Homo sapiens OX=9606 GN=SCRG1 PE=1 SV=1	SCRG1	2.54243	0.00353633	Up	47	3	17	3	3	11.1	1.02576e+06	830089	1.38947e+06	1.01164e+06	1.86661e+06	916670	904596	202721	240529	511207	1.42595	1.31999	2.52735	1.31785	1.46137	0.794346	0.994192	0.317896	0.425355	0.635468
P13796	Plastin-2 OS=Homo sapiens OX=9606 GN=LCP1 PE=1 SV=6	LCP1	1.61221	0.0207911	Up	13	7	29	5	7	70.2	1.98865e+06	1.39724e+06	1.32484e+06	1.76737e+06	1.79765e+06	1.30627e+06	1.03157e+06	1.22277e+06	952331	821581	1.80761	1.4528	1.57569	1.50541	0.920237	0.740148	0.741318	1.25378	1.10119	0.667784
P37837	Transaldolase OS=Homo sapiens OX=9606 GN=TALDO1 PE=1 SV=2	TALDO1	3.15795	0.0285909	Up	9	3	10	3	3	37.5	101297	301453	289843	769934	404914	325616	108969	121722	38847.3	96391.1	0.489715	1.66707	1.83344	3.48804	1.10245	0.981275	0.41649	0.663809	0.23891	0.416698
P35579	Myosin-9 OS=Homo sapiens OX=9606 GN=MYH9 PE=1 SV=4	MYH9	17.4603	0.0415084	Up	9	13	16	12	12	226.4	130418		281264	3.38822e+06	140289	119916	25875.9	73229.7	49056.9	31787.5	0.342471		0.9664	8.33754	0.207471	0.196291	0.0537203	0.21692	0.163875	0.0746414
P98160	Basement membrane-specific heparan sulfate proteoglycan core protein OS=Homo sapiens OX=9606 GN=HSPG2 PE=1 SV=4	HSPG2	0.635203	0.00275124	Down	26	71	551	71	71	468.5	1.87042e+07	1.18111e+07	1.33559e+07	1.93531e+07	3.39908e+07	3.79813e+07	4.67699e+07	2.09419e+07	1.97306e+07	3.07982e+07	0.913025	0.659513	0.85305	0.885272	0.934444	1.15572	1.80496	1.15316	1.22521	1.34434
Q15223	Nectin-1 OS=Homo sapiens OX=9606 GN=NECTIN1 PE=1 SV=3	NECTIN1	0.595455	0.0235892	Down	4	2	24	2	2	57.1	424848	361125	292030	607611	1.75484e+06	1.83262e+06	1.29383e+06	552064	768873	1.00508e+06	0.591021	0.574668	0.531564	0.792096	1.37485	1.58921	1.423	0.866339	1.36067	1.25028
Q7Z7G0	Target of Nesh-SH3 OS=Homo sapiens OX=9606 GN=ABI3BP PE=1 SV=2	ABI3BP	0.503282	0.0477172	Down	18	15	226	15	15	117.8	1.06119e+07	8.42025e+06	8.86875e+06	6.36978e+06	3.49678e+07	5.32915e+07	3.96115e+07	9.12463e+06	1.78804e+07	1.86703e+07	0.631721	0.573386	0.690802	0.355336	1.17233	1.97756	1.86428	0.612741	1.35406	0.993854
P29401	Transketolase OS=Homo sapiens OX=9606 GN=TKT PE=1 SV=3	TKT	5.7873	0.0181496	Up	9	4	13	4	4	67.8	66977.4	447430	616481	689861	484122	277839	29022.8	120456	25103.4	38304.6	0.296392	2.26492	3.56958	2.86077	1.20654	0.766429	0.10154	0.601308	0.141319	0.151575
P18669	Phosphoglycerate mutase 1 OS=Homo sapiens OX=9606 GN=PGAM1 PE=1 SV=2	PGAM1	1.80806	0.0209257	Up	15	2	18	2	2	28.8	639519	458926	518153	1.28968e+06	906755	384550	507549	386907	376466	462472	1.33395	1.09501	1.41418	2.52088	1.06519	0.50001	0.836996	0.910379	0.998942	0.862604
P00558	Phosphoglycerate kinase 1 OS=Homo sapiens OX=9606 GN=PGK1 PE=1 SV=3	PGK1	4.13083	0.0348162	Up	29	10	59	10	10	44.6	530305	1.53573e+06	1.41783e+06	7.33476e+06	3.81868e+06	1.48654e+06	396491	833074	236323	790417	0.356936	1.18241	1.24867	4.62629	1.44753	0.623706	0.210987	0.632523	0.202347	0.475728
Q8NHP8	Putative phospholipase B-like 2 OS=Homo sapiens OX=9606 GN=PLBD2 PE=1 SV=2	PLBD2	0.540979	0.0113673	Down	14	8	62	8	8	65.4	1.85829e+06	2.14291e+06	1.28159e+06	1.9497e+06	5.33288e+06	6.12885e+06	7.67083e+06	2.50681e+06	2.20066e+06	5.01306e+06	0.637078	0.840376	0.574895	0.626369	1.02965	1.30978	2.07912	0.969461	0.959753	1.53681
