# Supplementary material for: Unmasking of molecular players: proteomic profiling of vitreous humor in pathologic myopia
Source: BMC Ophthalmol. 2024 Aug 19;24:352. doi: 10.1186/s12886-024-03584-6 (PMC11334356; doi:10.1186/s12886-024-03584-6)
Supplement: Supplementary file 4 — Supplementary Material 4 [file 12886_2024_3584_MOESM4_ESM.xlsx]

## Sheet: PMvscontrol
Supplementary Table 4: ELISA results
EEF1A1, translation elongation factor 1 alpha 1
TUBA1A, tubulin alpha 1a
XYLT1, xylosyltransferase 1
VCAN, versican core protein
SPOCK2, testican-2
Label	EEF1A1 (pg/mL)	TUBA1A (pg/mL)	XYLT1 (pg/mL)
MH_PM_1	887.378	2059.19	817.016
MRS_PM_1	925.235	1810.13	749.717
MH_PM_2	899.295	1645.98	652.667
MH_2	371.953	725.978	1348.59
ERM_1	417.847	1208.84	1508.93
ERM_2	518.859	892.989	1272.82
Label	VCAN (pg/mL)	SPOCK2 (pg/mL)
MRS_PM_1	2038.59	1062.51
MH_PM_2	3973.04	1638.1
MH_PM_3	4912.53	1136.84
MH_1	15564.1	2630.41
ERM_1	19472.4	2072.08
ERM_2	9754.65	1878.65
